# Supplementary material for: PPM1G promotes the progression of hepatocellular carcinoma via phosphorylation regulation of alternative splicing protein SRSF3
Source: Cell Death Dis. 2021 Jul 21;12(8):722. doi: 10.1038/s41419-021-04013-y (PMC8295330; doi:10.1038/s41419-021-04013-y)
Supplement: Supplementary file 2 — Table S1 [file 41419_2021_4013_MOESM2_ESM.xlsx]

## Sheet: Sheet1
Table S1. Differential alternative splicing events after PPM1G knockdown.
GID	Hep3B.siNC_R1	Hep3B.siNC_R2	Hep3B.siPPM1G_R1	Hep3B.siPPM1G_R2	Symbol	baseMean	log2FoldChange	lfcSE	stat	pvalue	padj
ENSG00000163295	499.309	235.34	0.942867	0.963076	ALPI	10148.2	-8.59046	0.474721	-18.0958	3.43788e-73	7.47774e-69
ENSG00000130600	2.9516	2.16192	259.324	300.981	H19	6734.84	6.77748	0.395809	17.1231	9.97902e-66	9.15429e-62
ENSG00000162551	1037.36	528.396	0.106025	0.0277686	ALPL	19186.1	-13.4989	0.788973	-17.1094	1.2626e-65	9.15429e-62
ENSG00000178172	0.815619	1.00017	211.288	189.671	SPINK6	1003.56	7.77916	0.493734	15.7558	6.27024e-56	3.4096e-52
ENSG00000163395	0.183575	0.300151	20.9728	20.7559	IGFN1	2102.85	6.42503	0.423583	15.1683	5.73472e-52	2.49472e-48
ENSG00000126217	14.2124	8.79748	0.071628	0.0964791	MCF2L	2206.92	-7.09829	0.469527	-15.118	1.23302e-51	4.46991e-48
ENSG00000020633	0.0874225	0.026801	28.5358	32.0354	RUNX3	1128.55	9.10391	0.602754	15.1039	1.52725e-51	4.74562e-48
ENSG00000105538	0.305857	0.240041	24.8892	24.6613	RASIP1	832.141	6.51023	0.449545	14.4818	1.57874e-47	4.2924e-44
ENSG00000184584	0.113316	0.117903	17.9939	15.8844	TMEM173	672.89	7.19353	0.499228	14.4093	4.52317e-47	1.09315e-43
ENSG00000181143	6.03312	14.5734	0.0540648	0.0169919	MUC16	3726.33	-8.17501	0.571764	-14.2979	2.25574e-46	4.90647e-43
ENSG00000135114	0.182697	0.0574452	26.2771	26.3051	OASL	763.835	7.81614	0.553317	14.126	2.62777e-45	5.19607e-42
ENSG00000136235	44.0419	50.3883	0.836966	0.465814	GPNMB	2377.43	-6.17769	0.438337	-14.0935	4.16621e-45	7.5516e-42
ENSG00000047617	41.1927	46.2338	0.846081	1.00544	ANO2	2296.05	-5.56178	0.401845	-13.8406	1.4497e-43	2.42556e-40
ENSG00000079308	11.4026	6.29149	0.058219	0.0660743	TNS1	1192.77	-7.15421	0.526316	-13.593	4.40601e-42	6.84536e-39
ENSG00000095752	0.129195	0.437566	37.5181	42.6421	IL11	888.871	7.11581	0.524218	13.5741	5.70128e-42	8.26723e-39
ENSG00000286966	0.92494	0.803414	103.378	72.6849	AL137800.1	625.008	6.67487	0.491912	13.5693	6.09413e-42	8.28459e-39
ENSG00000115919	0.00283376	0.0115832	7.13715	6.21981	KYNU	958.917	9.78656	0.724084	13.5158	1.26214e-41	1.61487e-38
ENSG00000108679	5.70528	3.3889	213.145	208.109	LGALS3BP	6054.93	5.53489	0.411555	13.4487	3.13259e-41	3.78539e-38
ENSG00000198915	0.162775	0.186299	11.5628	12.0999	RASGEF1A	599.564	6.0795	0.455961	13.3334	1.48017e-40	1.69448e-37
ENSG00000004799	45.4128	68.8003	1.00822	1.22013	PDK4	2175.48	-5.6802	0.427831	-13.2768	3.15777e-40	3.43423e-37
ENSG00000095303	0.119635	0.0908179	9.95552	9.35664	PTGS1	464.275	6.52925	0.502105	13.0038	1.16456e-38	1.17582e-35
ENSG00000132357	0.046247	0.0567115	17.3683	12.6207	CARD6	528.925	8.17609	0.628825	13.0022	1.18928e-38	1.17582e-35
ENSG00000053108	16.2766	12.4334	0.0706202	0.0493223	FSTL4	795.5	-7.89876	0.618723	-12.7662	2.531e-37	2.39356e-34
ENSG00000163286	1.70573	0.989095	60.858	57.4471	ALPG	1239.77	5.46155	0.433076	12.6111	1.83472e-36	1.66279e-33
ENSG00000227619	0.27532	0.321541	15.9025	16.2867	AL391056.1	508.205	5.74931	0.457436	12.5685	3.14459e-36	2.73591e-33
ENSG00000145506	49.3925	24.9213	0.244127	0.369422	NKD2	897.101	-6.92334	0.554782	-12.4794	9.67373e-36	8.09282e-33
ENSG00000120708	1.55639	0.801123	41.6899	51.8356	TGFBI	3042.28	5.31243	0.439598	12.0847	1.2716e-33	1.02439e-30
ENSG00000135116	11.2802	8.50239	0.103735	0.0966006	HRK	563.052	-6.62481	0.548415	-12.0799	1.34858e-33	1.0476e-30
ENSG00000017483	0.0123013	0.0100565	95.9934	91.6887	SLC38A5	3100.94	13.0488	1.09393	11.9284	8.41779e-33	6.31363e-30
ENSG00000117525	1.79826	1.70813	48.6084	42.8662	F3	1127.05	4.70574	0.39901	11.7935	4.21453e-32	3.05567e-29
ENSG00000074181	1.15581	0.652834	27.5302	30.7324	NOTCH3	2323.66	5.01197	0.425233	11.7864	4.58722e-32	3.2186e-29
ENSG00000120278	5.66575	7.12441	0.107426	0.120581	PLEKHG1	550.989	-5.81083	0.494985	-11.7394	8.0056e-32	5.44156e-29
ENSG00000137642	6.30819	8.92126	0.252334	0.153494	SORL1	1247.66	-5.22837	0.449235	-11.6384	2.62951e-31	1.73316e-28
ENSG00000101197	0.286992	0.026069	28.7417	33.207	BIRC7	396.791	7.70709	0.662421	11.6347	2.74486e-31	1.75598e-28
ENSG00000125966	42.0396	23.2322	0.722017	0.869863	MMP24	1203.03	-5.35814	0.463071	-11.5709	5.78815e-31	3.59709e-28
ENSG00000134668	0.0279049	0.00570317	7.04599	8.24585	SPOCD1	446.439	8.90959	0.777755	11.4555	2.20624e-30	1.333e-27
ENSG00000084710	9.20913	5.70246	0.111325	0.171052	EFR3B	664.881	-5.72505	0.501626	-11.413	3.60139e-30	2.11713e-27
ENSG00000251322	0.0726237	0.0148428	4.73913	5.57276	SHANK3	349.203	6.93347	0.610364	11.3596	6.64713e-30	3.80478e-27
ENSG00000071246	0.130016	0.0447537	5.44598	6.80517	VASH1	369.025	6.15987	0.550426	11.1911	4.50825e-29	2.51433e-26
ENSG00000001617	1.04465	0.39352	31.4252	30.5899	SEMA3F	1259.07	5.43744	0.48633	11.1806	5.07586e-29	2.76013e-26
ENSG00000197614	15.3528	19.3775	0.426526	0.127668	MFAP5	564.197	-5.96227	0.545178	-10.9364	7.72272e-28	4.097e-25
ENSG00000185885	0.211224	0.0431698	51.7308	40.4027	IFITM1	355.55	8.57947	0.785985	10.9156	9.71293e-28	5.03014e-25
ENSG00000156414	0.00900957	0.0441928	5.91767	6.72743	TDRD9	286.425	7.82331	0.718376	10.8903	1.28269e-27	6.48831e-25
ENSG00000214049	0	0.038909	16.6002	10.5181	UCA1	463.832	9.32922	0.863443	10.8047	3.27085e-27	1.61692e-24
ENSG00000164687	0.259593	0.233444	18.1292	13.2992	FABP5	249.895	5.99815	0.555601	10.7958	3.60418e-27	1.7421e-24
ENSG00000163083	43.7685	22.031	0.369566	0.877578	INHBB	883.791	-5.72474	0.532914	-10.7423	6.43859e-27	2.99523e-24
ENSG00000187908	0.0105398	0.00861648	4.63202	5.44376	DMBT1	389.286	9.05119	0.842609	10.7419	6.47216e-27	2.99523e-24
ENSG00000173210	0.253118	0.257262	6.658	6.998	ABLIM3	420.829	4.74153	0.442084	10.7254	7.73535e-27	3.50524e-24
ENSG00000215182	0.0424918	0.0115793	2.07793	1.93976	MUC5AC	292.104	6.25407	0.58459	10.6982	1.03751e-26	4.60547e-24
ENSG00000171236	0.0914628	0.239271	12.1319	10.964	LRG1	260.257	6.09504	0.570493	10.6838	1.21197e-26	5.27232e-24
ENSG00000133619	0.175961	0.13628	5.75728	6.41909	KRBA1	274.044	5.29205	0.500926	10.5646	4.35049e-26	1.81976e-23
ENSG00000196872	14.2869	7.87528	0.0503647	0.0879388	KIAA1211L	431.403	-7.33019	0.693815	-10.5651	4.32712e-26	1.81976e-23
ENSG00000163520	0.0820697	0.0335467	4.7544	6.99033	FBLN2	234.949	6.70306	0.638337	10.5008	8.56353e-26	3.51444e-23
ENSG00000149380	11.1984	8.91181	0.0791866	0.145176	P4HA3	333.593	-6.49225	0.622357	-10.4317	1.7764e-25	7.02517e-23
ENSG00000173641	39.4906	23.3864	1.25251	1.26983	HSPB7	1051.38	-4.63958	0.444726	-10.4324	1.76287e-25	7.02517e-23
ENSG00000031081	5.07763	3.90966	0.0505581	0.105932	ARHGAP31	352.419	-5.84986	0.565035	-10.3531	4.05156e-25	1.56664e-22
ENSG00000112297	0.013665	0.0633046	2.99911	2.8674	CRYBG1	265.167	6.20919	0.599816	10.3518	4.1055e-25	1.56664e-22
ENSG00000261780	0.0198261	0.0162082	50.6313	43.8149	LINC02582	968.46	11.3694	1.09965	10.3391	4.68831e-25	1.7582e-22
ENSG00000156804	8.6087	8.90647	0.373848	0.414032	FBXO32	556.507	-4.47496	0.43796	-10.2177	1.65185e-24	6.08974e-22
ENSG00000171444	4.11465	5.29779	0.154461	0.177229	MCC	430.246	-4.82764	0.476193	-10.138	3.74727e-24	1.35845e-21
ENSG00000267432	0.0193602	0.00527575	3.45492	5.65067	DNAH17-AS1	287.516	8.59913	0.8649	9.94234	2.72345e-23	9.7111e-21
ENSG00000164251	0	0.0551631	12.4279	10.5062	F2RL1	276.95	8.58382	0.864104	9.93379	2.96766e-23	1.04112e-20
ENSG00000187134	0.140977	0.0645405	4.14544	3.42709	AKR1C1	280.305	5.22092	0.526244	9.92111	3.36994e-23	1.16349e-20
ENSG00000072041	0.0226545	0	3.66568	3.75492	SLC6A15	267.077	8.48011	0.857046	9.89458	4.39466e-23	1.49357e-20
ENSG00000161270	7.69601	5.61064	0.0434083	0.0606341	NPHS1	301.005	-7.00268	0.70952	-9.8696	5.63898e-23	1.88698e-20
ENSG00000123095	11.2986	7.75847	0.122971	0.0429426	BHLHE41	304.608	-6.83205	0.692679	-9.86322	6.00892e-23	1.9803e-20
ENSG00000248109	174.653	428.804	13.393	9.81709	MARCOL	4756.39	-4.7003	0.479375	-9.80506	1.07083e-22	3.47637e-20
ENSG00000122862	0	0	173.035	173.184	SRGN	1732.41	14.6454	1.49788	9.77746	1.40694e-22	4.50033e-20
ENSG00000204389	5.26339	2.30273	81.0586	87.5007	HSPA1A	1740.87	4.48024	0.461659	9.70464	2.88093e-22	9.08161e-20
ENSG00000155066	6.59074	4.22252	0.0520776	0.095476	PROM2	273.417	-6.20123	0.642676	-9.64908	4.95969e-22	1.54112e-19
ENSG00000187775	0.251612	0.21824	3.88372	3.81182	DNAH17	540.789	4.03512	0.41856	9.64047	5.39387e-22	1.65242e-19
ENSG00000255553	0.439868	0.299666	9.279	9.54907	LINC02733	271.21	4.67777	0.485622	9.63254	5.8272e-22	1.76038e-19
ENSG00000072195	0.0955745	0.0165738	2.81408	3.21964	SPEG	431.245	5.7746	0.600066	9.62328	6.37652e-22	1.89994e-19
ENSG00000136286	1.4232	0.746303	19.319	20.5998	MYO1G	1508.47	4.20392	0.437082	9.61814	6.70305e-22	1.97024e-19
ENSG00000059804	26.0606	20.5463	0.767638	1.52661	SLC2A3	1220.64	-4.34562	0.454013	-9.57159	1.05274e-21	3.0531e-19
ENSG00000103196	9.8704	5.93772	0.367066	0.187077	CRISPLD2	535.642	-4.83119	0.506403	-9.54021	1.42539e-21	4.07942e-19
ENSG00000166387	3.02107	3.10886	0.0886607	0.0675514	PPFIBP2	253.291	-5.29193	0.55531	-9.52969	1.57753e-21	4.45621e-19
ENSG00000108602	20.52	10.1278	0.387	0.597476	ALDH3A1	504.368	-4.96195	0.522301	-9.50018	2.09537e-21	5.84312e-19
ENSG00000006756	7.09108	4.37656	0.168635	0.200222	ARSD	341.932	-4.95909	0.522299	-9.49473	2.20778e-21	6.07865e-19
ENSG00000183049	4.28716	3.46793	0.0540895	0.132219	CAMK1D	286.095	-5.38607	0.567642	-9.4885	2.34389e-21	6.37275e-19
ENSG00000157873	10.5624	6.51034	0.393737	0.252815	TNFRSF14	453.082	-4.72038	0.497921	-9.48017	2.53881e-21	6.81748e-19
ENSG00000146072	4.09711	2.32663	50.9306	53.8396	TNFRSF21	1643.57	4.02942	0.425349	9.47321	2.71375e-21	7.19839e-19
ENSG00000163814	0	0.00620882	44.956	56.2647	CDCP1	2708.65	13.8534	1.46464	9.45858	3.12139e-21	8.17993e-19
ENSG00000111679	0.0394701	0.0242006	4.00541	3.60144	PTPN6	157.974	6.9257	0.732335	9.45701	3.16887e-21	8.20549e-19
ENSG00000169902	0.352417	0.259296	9.37726	8.3783	TPST1	211.83	4.86698	0.514958	9.45122	3.34918e-21	8.57036e-19
ENSG00000149150	13.8775	8.05618	0.291223	0.35203	SLC43A1	327.308	-5.09249	0.53959	-9.4377	3.81063e-21	9.63779e-19
ENSG00000198959	6.68514	3.20287	84.1962	92.4644	TGM2	6096.2	4.15977	0.441624	9.41927	4.54237e-21	1.13564e-18
ENSG00000185477	0	0.00538831	4.01842	3.96152	GPRIN3	492.419	10.4047	1.11005	9.37317	7.03864e-21	1.73974e-18
ENSG00000204388	4.00596	2.32778	50.0858	50.0053	HSPA1B	1101.38	3.98451	0.42803	9.30895	1.29099e-20	3.15509e-18
ENSG00000086717	7.56944	14.9413	0.33727	0.117777	PPEF1	331.717	-5.6217	0.606889	-9.26315	1.98482e-20	4.79688e-18
ENSG00000156886	0.270336	0.221004	7.75846	5.14833	ITGAD	241.724	4.71966	0.509638	9.26082	2.02872e-20	4.84909e-18
ENSG00000027075	3.50967	3.57851	0.017891	0.0281145	PRKCH	259.009	-7.27349	0.786868	-9.2436	2.38347e-20	5.63508e-18
ENSG00000187017	9.19992	3.15607	0.11362	0.119031	ESPN	359.83	-5.73069	0.626402	-9.14859	5.76832e-20	1.33915e-17
ENSG00000260997	0.129321	0.253733	10.9121	8.35732	AC004847.1	154.414	5.62934	0.615347	9.14823	5.78732e-20	1.33915e-17
ENSG00000282826	0.14484	0.207215	7.00192	6.5776	FRG1CP	156.377	5.25788	0.575325	9.13897	6.3051e-20	1.4436e-17
ENSG00000087258	5.06601	2.84657	0.151654	0.195541	GNAO1	459.897	-4.51108	0.494028	-9.13122	6.7731e-20	1.51878e-17
ENSG00000179399	0	0.0457869	7.2947	5.79019	GPC5	190.577	8.04536	0.881075	9.13129	6.76869e-20	1.51878e-17
ENSG00000095637	2.37406	3.54959	0.00721292	0.0302257	SORBS1	268.403	-7.32246	0.802092	-9.12921	6.90037e-20	1.53153e-17
ENSG00000133321	24.257	16.4425	0.425323	0.381925	PLAAT4	221.856	-5.65435	0.619554	-9.12649	7.07583e-20	1.55461e-17
ENSG00000148344	52.2494	29.7016	547.699	581.529	PTGES	9416.92	3.78471	0.415274	9.11377	7.95643e-20	1.7306e-17
ENSG00000171658	12.5823	18.6352	0.541018	0.7872	NMRAL2P	351.664	-4.55712	0.501168	-9.093	9.63465e-20	2.07488e-17
ENSG00000065320	5.9096	3.05493	0.0615656	0.0515981	NTN1	239.432	-6.30523	0.694804	-9.07483	1.13856e-19	2.42793e-17
ENSG00000171631	13.8857	8.54685	0.337728	0.561937	P2RY6	381.426	-4.64228	0.51174	-9.07156	1.17327e-19	2.47764e-17
ENSG00000111816	0.00369876	0.0272142	1.82059	1.08988	FRK	161.609	6.49344	0.720652	9.0105	2.05116e-19	4.28988e-17
ENSG00000185432	0.109136	0.00991339	4.43778	5.15668	METTL7A	162.787	6.40347	0.711507	8.99987	2.25984e-19	4.68131e-17
ENSG00000136826	43.9601	21.3179	1.66088	1.89815	KLF4	1036.45	-4.1971	0.467848	-8.97108	2.93629e-19	6.0252e-17
ENSG00000091592	8.05158	6.40244	0.311032	0.559603	NLRP1	736.066	-4.05459	0.453386	-8.94292	3.79021e-19	7.70476e-17
ENSG00000065923	0.118861	0.0809759	2.52479	2.19728	SLC9A7	201.963	4.57103	0.514119	8.891	6.05618e-19	1.2197e-16
ENSG00000204291	4.45752	3.35257	0.0831084	0.0124381	COL15A1	216.254	-6.3359	0.713649	-8.87818	6.7964e-19	1.35623e-16
ENSG00000064205	127.957	62.9265	6.08947	6.62867	CCN5	4169.72	-3.90772	0.441762	-8.84577	9.09025e-19	1.79747e-16
ENSG00000074410	1.61035	0.958496	15.9264	19.2864	CA12	1087.08	3.77891	0.42952	8.79797	1.39309e-18	2.72983e-16
ENSG00000176092	1.34767	0.744262	14.4116	15.83	CRYBG2	916.634	3.85635	0.438577	8.79288	1.45772e-18	2.83097e-16
ENSG00000067141	6.79713	5.81499	0.300928	0.467804	NEO1	447.669	-4.03773	0.459514	-8.78695	1.53677e-18	2.95807e-16
ENSG00000058091	0.00704382	0.0287922	2.96053	1.86327	CDK14	140.205	7.01116	0.799618	8.76814	1.81648e-18	3.46582e-16
ENSG00000167676	0.820987	0.54688	8.85616	10.3343	PLIN4	549.595	3.81343	0.435136	8.76376	1.88843e-18	3.57176e-16
ENSG00000176046	31.0984	18.6297	0	0	NUPR1	1160.11	-13.2115	1.50952	-8.75218	2.0927e-18	3.924e-16
ENSG00000103175	25.3932	13.8396	1.49174	1.16727	WFDC1	1477.49	-3.88268	0.44483	-8.72846	2.58169e-18	4.79952e-16
ENSG00000143365	6.79548	3.63954	0.169686	0.21586	RORC	289.939	-4.75935	0.546791	-8.70415	3.19954e-18	5.89773e-16
ENSG00000169750	0.771765	0.329181	18.3395	13.5389	RAC3	199.735	4.87446	0.560223	8.70093	3.29189e-18	6.01697e-16
ENSG00000250920	0.435092	0.231202	10.4994	7.93996	AC105460.1	178.476	4.80582	0.554725	8.66342	4.5781e-18	8.29818e-16
ENSG00000048740	1.82344	2.62067	0.0791469	0.0527649	CELF2	206.548	-5.07129	0.58672	-8.64346	5.45381e-18	9.80379e-16
ENSG00000160471	0.0531468	0.0217242	3.82203	4.11528	COX6B2	122.547	6.77269	0.783905	8.63968	5.63706e-18	1.00501e-15
ENSG00000205413	0.360514	0.748605	8.79188	9.62102	SAMD9	550.226	4.04784	0.469042	8.63002	6.1343e-18	1.08477e-15
ENSG00000157399	11.2924	7.96982	0	0.108811	ARSE	242.282	-7.49502	0.8705	-8.61002	7.30489e-18	1.28136e-15
ENSG00000165868	2.0925	2.34916	0.0867714	0.104889	HSPA12A	225.441	-4.53597	0.527037	-8.60655	7.52949e-18	1.31019e-15
ENSG00000065325	18.2833	13.0103	0.929115	1.36561	GLP2R	786.623	-3.77013	0.43878	-8.59229	8.52525e-18	1.47169e-15
ENSG00000136574	0	0	13.4226	15.44	GATA4	527.255	12.9292	1.50526	8.58934	8.74737e-18	1.49814e-15
ENSG00000139211	0	0	16.233	15.6883	AMIGO2	519.213	12.9071	1.50462	8.57832	9.62724e-18	1.63595e-15
ENSG00000175445	51.5203	96.4055	0.0191209	0	LPL	2512.84	-12.8848	1.50336	-8.57067	1.02882e-17	1.73471e-15
ENSG00000140795	6.76573	4.04677	0.170682	0.357621	MYLK3	496.315	-4.35741	0.508614	-8.56722	1.06014e-17	1.77377e-15
ENSG00000111859	7.20952	6.04603	0.587134	0.463319	NEDD9	609.32	-3.65679	0.426922	-8.56547	1.07632e-17	1.77548e-15
ENSG00000156453	20.1038	9.8981	1.00358	0.672882	PCDH1	768.856	-4.16043	0.485728	-8.56535	1.07748e-17	1.77548e-15
ENSG00000153707	0.00441387	0.00360841	3.99246	2.36472	PTPRD	293.064	9.6435	1.12774	8.5512	1.21811e-17	1.99211e-15
ENSG00000135083	0.00536719	0.00438777	3.34516	3.63926	CCNJL	264.824	9.49706	1.11661	8.50523	1.81243e-17	2.94196e-15
ENSG00000101188	10.2282	5.08186	0.223658	0.331939	NTSR1	276.457	-4.78613	0.56529	-8.46668	2.52484e-17	4.06799e-15
ENSG00000128165	12.8954	6.59475	0.53408	0.327992	ADM2	358.902	-4.49612	0.531667	-8.45665	2.75161e-17	4.40075e-15
ENSG00000163297	0	0	6.32856	4.98487	ANTXR2	465.626	12.75	1.50804	8.45467	2.79868e-17	4.44337e-15
ENSG00000108771	0	0.0422667	5.04007	3.8086	DHX58	139.789	7.59898	0.900132	8.44207	3.11763e-17	4.91388e-15
ENSG00000069482	3.53589	1.27437	48.9122	45.1945	GAL	528.717	4.29764	0.509324	8.43792	3.2304e-17	5.05499e-15
ENSG00000110811	0	0	12.5523	11.3332	P3H3	451.754	12.7063	1.50645	8.4346	3.32335e-17	5.16331e-15
ENSG00000166473	1.21199	1.16427	0.0508592	0.0266407	PKD1L2	188.026	-4.93298	0.585664	-8.42289	3.67319e-17	5.66635e-15
ENSG00000109861	0.980288	0.744666	8.99757	9.09202	CTSC	928.341	3.39166	0.403087	8.41422	3.95512e-17	6.0583e-15
ENSG00000065054	4.3438	1.82728	49.3117	45.235	SLC9A3R2	1456.01	3.93972	0.469157	8.39744	4.56327e-17	6.94096e-15
ENSG00000179222	0	0	8.11419	9.31218	MAGED1	431.046	12.6385	1.50733	8.38471	5.08517e-17	7.6567e-15
ENSG00000182463	2.48502	3.97351	0.20013	0.183453	TSHZ2	355.306	-4.0736	0.485862	-8.38427	5.10423e-17	7.6567e-15
ENSG00000165238	0	0	3.74654	4.1695	WNK2	429.561	12.6336	1.50706	8.38295	5.16195e-17	7.69025e-15
ENSG00000137841	0.195043	0.0604813	3.64365	3.28795	PLCB2	217.166	4.78244	0.571631	8.3663	5.94556e-17	8.79741e-15
ENSG00000177519	25.1468	11.7109	0.609737	0.464564	RPRM	222.244	-5.09774	0.613628	-8.30754	9.77033e-17	1.43591e-14
ENSG00000003436	0	0	3.95146	4.21735	TFPI	393.435	12.5068	1.50779	8.29482	1.08748e-16	1.58751e-14
ENSG00000197555	0	0	4.2129	3.28682	SIPA1L1	382.733	12.4671	1.51051	8.25359	1.53704e-16	2.22881e-14
ENSG00000139329	0	0	13.7217	22.3683	LUM	396.342	12.5174	1.51679	8.25252	1.55095e-16	2.23408e-14
ENSG00000113924	9.34349	8.31642	0.117806	0	HGD	196.04	-7.20069	0.872947	-8.24872	1.601e-16	2.29101e-14
ENSG00000171680	0.119134	0.0458324	2.55344	2.3348	PLEKHG5	146.538	4.91361	0.596841	8.23268	1.83066e-16	2.60253e-14
ENSG00000082397	0.0202518	0.00331123	1.0033	1.1867	EPB41L3	111.063	6.61248	0.803538	8.2292	1.88464e-16	2.66187e-14
ENSG00000078114	0.98462	2.3586	0.0173551	0.0242421	NEBL	190.022	-6.33313	0.771701	-8.20672	2.2732e-16	3.17698e-14
ENSG00000249550	0.00408247	0.0166874	1.05692	1.05941	LINC01234	106.383	6.60966	0.805424	8.20643	2.27855e-16	3.17698e-14
ENSG00000157227	0.0110871	0.0181278	3.083	4.99324	MMP14	148.568	8.08153	0.985012	8.2045	2.31552e-16	3.20795e-14
ENSG00000148408	2.66496	1.94202	0.00797543	0.0250658	CACNA1B	188.947	-7.13721	0.871039	-8.19391	2.52876e-16	3.4812e-14
ENSG00000139832	51.7551	24.3729	1.72968	2.52589	RAB20	498.069	-4.1618	0.509013	-8.17621	2.92918e-16	4.00709e-14
ENSG00000169071	13.9453	7.41482	0.617938	0.802173	ROR2	550.738	-3.91124	0.479226	-8.16158	3.30684e-16	4.49544e-14
ENSG00000166831	13.3668	7.18261	0.0375421	0.19665	RBPMS2	179.794	-6.47085	0.794293	-8.14669	3.74034e-16	5.05317e-14
ENSG00000280208	0.144691	0.047315	7.07568	7.21886	GGT4P	101.733	6.26805	0.770554	8.13448	4.13716e-16	5.55478e-14
ENSG00000074211	4.03708	2.44616	0.14337	0.0176704	PPP2R2C	255.865	-5.32015	0.655523	-8.11588	4.82271e-16	6.43551e-14
ENSG00000135643	0	0.0332568	2.60045	3.35429	KCNMB4	119.654	7.37437	0.909961	8.10406	5.31562e-16	7.0111e-14
ENSG00000230615	5.35871	5.86152	0.486153	0.556319	AL139220.2	532.476	-3.42844	0.423056	-8.10399	5.31852e-16	7.0111e-14
ENSG00000164684	1.04399	2.40428	0.0473679	0.0606513	ZNF704	219.447	-4.99903	0.617135	-8.10038	5.47888e-16	7.17898e-14
ENSG00000244128	0.00324193	0.007951	0.885941	0.868429	LINC01322	110.675	7.24462	0.898134	8.0663	7.24597e-16	9.43755e-14
ENSG00000149527	5.43239	3.77192	0.284999	0.405752	PLCH2	439.757	-3.73693	0.463455	-8.0632	7.43201e-16	9.62224e-14
ENSG00000087303	4.53128	2.86364	0.173004	0.0517838	NID2	200.255	-5.03109	0.624242	-8.05952	7.65961e-16	9.85824e-14
ENSG00000115252	0.0156363	0.00639149	2.53633	2.39534	PDE1A	128.764	7.85885	0.976611	8.04707	8.48018e-16	1.08501e-13
ENSG00000248994	3.36095	6.44291	0	0	AC124852.1	580.939	-12.2141	1.5192	-8.03982	8.99709e-16	1.14442e-13
ENSG00000080854	4.11081	3.15273	0	0	IGSF9B	533.95	-12.092	1.50703	-8.02377	1.02547e-15	1.2968e-13
ENSG00000116574	12.4532	11.0368	1.13552	0.730458	RHOU	413.364	-3.65251	0.456786	-7.99609	1.2843e-15	1.61472e-13
ENSG00000128510	3.64642	2.16429	30.0748	30.1063	CPA4	1073.93	3.37416	0.424583	7.947	1.91081e-15	2.38862e-13
ENSG00000166049	16.5357	11.2375	0	0	PASD1	499.704	-11.9963	1.51078	-7.94052	2.01338e-15	2.50246e-13
ENSG00000105246	1.37733	0.514739	20.4389	18.3817	EBI3	210.246	4.37435	0.551293	7.9347	2.10997e-15	2.60761e-13
ENSG00000196154	107.631	71.8868	875.972	731.108	S100A4	6949.07	3.16245	0.399662	7.91282	2.51627e-15	3.09217e-13
ENSG00000135253	4.2251	2.80339	0.200843	0.230447	KCP	253.316	-4.02676	0.509221	-7.90767	2.62245e-15	3.20454e-13
ENSG00000109971	35.7473	36.8571	297.726	258.525	HSPA8	12537.5	2.9376	0.371789	7.90126	2.76088e-15	3.35486e-13
ENSG00000169418	41.9207	22.9533	3.07852	2.94105	NPR1	1443.43	-3.42973	0.436364	-7.85979	3.84765e-15	4.64945e-13
ENSG00000185745	0.567751	0.823202	7.85778	8.39341	IFIT1	334.686	3.5428	0.451512	7.84652	4.27734e-15	5.14014e-13
ENSG00000215246	6.3451	5.02476	0	0.0950608	AC116351.1	164.138	-6.92892	0.883283	-7.84451	4.34649e-15	5.19453e-13
ENSG00000172159	0.121928	0.205586	3.60479	2.56442	FRMD3	173.253	4.22587	0.538753	7.84381	4.37081e-15	5.19506e-13
ENSG00000168758	0.962649	0.696672	7.93165	9.27376	SEMA4C	485.86	3.37632	0.430619	7.84062	4.48331e-15	5.29981e-13
ENSG00000000003	0	0	6.51273	6.9506	TSPAN6	251.093	11.8589	1.51489	7.82822	4.94829e-15	5.81785e-13
ENSG00000167552	22.8469	10.5913	1.16818	1.0155	TUBA1A	465.457	-3.93584	0.502998	-7.82477	5.08604e-15	5.94766e-13
ENSG00000139278	0.0636734	0.338351	5.95277	4.97036	GLIPR1	289.164	4.74596	0.607141	7.8169	5.41414e-15	6.29748e-13
ENSG00000069535	53.3533	38.1179	4.42009	5.43094	MAOB	1206.04	-3.2151	0.412164	-7.80053	6.16467e-15	7.13233e-13
ENSG00000176532	26.659	12.9112	0.88842	1.35379	PRR15	336.266	-4.1426	0.531237	-7.79802	6.28882e-15	7.23746e-13
ENSG00000167123	1.75387	0.880297	15.67	14.5998	CERCAM	819.706	3.52517	0.452169	7.79612	6.38421e-15	7.30858e-13
ENSG00000119508	7.56975	8.20427	0.750605	0.301435	NR4A3	436.813	-3.90371	0.501424	-7.78524	6.95806e-15	7.92381e-13
ENSG00000197696	0.145088	0.0790743	12.7526	9.06854	NMB	92.6351	6.63677	0.854589	7.76604	8.09796e-15	9.17389e-13
ENSG00000243137	2.48157	5.35196	0.0251797	0.0131894	PSG4	203.064	-7.66558	0.988626	-7.75377	8.9205e-15	1.00534e-12
ENSG00000134909	2.86759	5.3148	0	0	ARHGAP32	432.004	-11.7869	1.52061	-7.75138	9.08987e-15	1.01914e-12
ENSG00000131089	1.05358	1.33643	0.0488825	0.0113801	ARHGEF9	146.514	-5.29788	0.684775	-7.73667	1.02056e-14	1.13837e-12
ENSG00000099399	0	0	14.0577	21.7819	MAGEB2	236.803	11.7743	1.52337	7.72908	1.08327e-14	1.20215e-12
ENSG00000127324	0.367787	0.818496	9.37153	10.8441	TSPAN8	212.862	4.07939	0.528461	7.71937	1.16903e-14	1.29074e-12
ENSG00000158321	1.73182	2.09771	0	0	AUTS2	391.857	-11.6459	1.50891	-7.71811	1.18066e-14	1.297e-12
ENSG00000065361	0.224194	0.116228	2.25457	3.41475	ERBB3	223.35	4.06684	0.526991	7.7171	1.19006e-14	1.30075e-12
ENSG00000106003	0.609678	0.405693	6.20852	8.11837	LFNG	219.9	3.82426	0.495825	7.71292	1.22971e-14	1.33737e-12
ENSG00000129353	24.8131	11.9866	1.06871	1.67105	SLC44A2	805.045	-3.74808	0.48599	-7.71225	1.23617e-14	1.33771e-12
ENSG00000269821	0.270676	0.421406	0.0267124	0.0117355	KCNQ1OT1	275.334	-4.16668	0.541448	-7.69543	1.41018e-14	1.51846e-12
ENSG00000172260	0	0.00611856	1.62068	1.30942	NEGR1	159.454	8.7794	1.14147	7.69131	1.45634e-14	1.56044e-12
ENSG00000172927	1.27952	0.787219	11.4046	11.5943	MYEOV	386.164	3.48002	0.452526	7.69022	1.46887e-14	1.56614e-12
ENSG00000104723	0.00952341	0	10.7145	10.6986	TUSC3	457.138	11.2803	1.47027	7.67222	1.6904e-14	1.79355e-12
ENSG00000129946	4.83377	2.91486	0.0764838	0.100158	SHC2	134.61	-5.45712	0.712526	-7.65883	1.87634e-14	1.98118e-12
ENSG00000147251	1.7282	3.31865	0.023505	0.0492489	DOCK11	141.475	-6.12541	0.801555	-7.64191	2.14015e-14	2.24881e-12
ENSG00000250337	0.105857	0.25962	4.00371	3.17533	PURPL	173.804	4.28066	0.561012	7.63025	2.34291e-14	2.45003e-12
ENSG00000261115	10.1282	9.7695	0.00729755	0	TMEM178B	885.849	-11.3801	1.49211	-7.62687	2.40516e-14	2.50309e-12
ENSG00000198455	37.0741	28.4919	3.76583	4.35233	ZXDB	1785.64	-3.01377	0.395598	-7.61826	2.57114e-14	2.66309e-12
ENSG00000197565	0.399374	0.439679	3.60819	5.53631	COL4A6	381.009	3.44515	0.45251	7.61342	2.66927e-14	2.75163e-12
ENSG00000185518	3.4766	3.36454	0	0	SV2B	350.305	-11.4841	1.50885	-7.61116	2.71647e-14	2.78707e-12
ENSG00000126878	0.242515	0.129632	3.16014	3.48242	AIF1L	152.831	4.17002	0.548033	7.60906	2.76094e-14	2.8194e-12
ENSG00000106025	0.209118	0.280858	4.22514	4.92652	TSPAN12	131.177	4.21638	0.554519	7.60367	2.87842e-14	2.92563e-12
ENSG00000232973	1.17559	5.63952	0.0976931	0.0866002	CYP1B1-AS1	302.492	-5.20867	0.685561	-7.59768	3.01485e-14	3.05005e-12
ENSG00000183111	4.20671	3.24842	0.0298127	0.0156162	ARHGEF37	163.417	-7.34921	0.96891	-7.58503	3.32408e-14	3.34731e-12
ENSG00000249628	24.7132	16.0897	0.464639	1.64752	LINC00942	389.952	-4.27551	0.563795	-7.58345	3.36484e-14	3.37275e-12
ENSG00000131067	0.0166869	0.0136418	5.52014	6.28591	GGT7	144.149	8.6176	1.13711	7.57851	3.49544e-14	3.47165e-12
ENSG00000204839	2.08099	1.01882	16.6282	18.2075	MROH6	655.718	3.49356	0.460971	7.5787	3.4904e-14	3.47165e-12
ENSG00000163565	0.550843	1.26701	11.1455	11.692	IFI16	536.667	3.64649	0.481604	7.57156	3.68782e-14	3.64608e-12
ENSG00000168389	0.12335	0.0302523	2.74006	3.18033	MFSD2A	100.07	5.31174	0.701637	7.57049	3.71812e-14	3.6594e-12
ENSG00000170571	0	0	4.62777	4.12173	EMB	188.505	11.4454	1.52179	7.521	5.43585e-14	5.32591e-12
ENSG00000165300	0.0538696	0.147436	1.65441	1.52145	SLITRK5	293.025	3.9699	0.528465	7.51213	5.81747e-14	5.67425e-12
ENSG00000138670	1.98036	3.98792	0.00775691	0.00812633	RASGEF1B	250.546	-8.55492	1.14058	-7.50053	6.35595e-14	6.1718e-12
ENSG00000188511	2.85504	2.6146	0.0233383	0.0122249	C22orf34	153.217	-7.25586	0.968126	-7.49475	6.6423e-14	6.42119e-12
ENSG00000170006	0	0	2.00959	1.7942	TMEM154	178.886	11.3698	1.52317	7.4646	8.35557e-14	8.04168e-12
ENSG00000197119	22.7285	12.6224	1.66549	1.96707	SLC25A29	1193.47	-3.2827	0.439966	-7.46126	8.5696e-14	8.21134e-12
ENSG00000107186	0	0	2.22118	1.65897	MPDZ	179.845	11.3776	1.52587	7.45651	8.88415e-14	8.4754e-12
ENSG00000142303	3.92466	1.84859	0.0415365	0.0870294	ADAMTS10	138.437	-5.49498	0.737281	-7.45303	9.12175e-14	8.66407e-12
ENSG00000175197	25.791	22.2594	1.26914	2.4059	DDIT3	277.964	-3.71114	0.500109	-7.42066	1.16542e-13	1.10214e-11
ENSG00000181104	0.161768	0.142421	2.82386	3.50002	F2R	108.244	4.381	0.590658	7.41715	1.19666e-13	1.12677e-11
ENSG00000102934	13.1501	6.57281	0.952764	0.865054	PLLP	770.972	-3.43918	0.464628	-7.40201	1.34139e-13	1.25761e-11
ENSG00000100558	1.00806	0.669587	11.1762	12.6051	PLEK2	164.237	3.8322	0.518716	7.38786	1.4921e-13	1.39291e-11
ENSG00000183963	1.87726	1.03759	13.5581	12.9434	SMTN	1238.75	3.18597	0.431359	7.38589	1.51436e-13	1.40764e-11
ENSG00000127415	0.46284	0.288763	5.43071	4.75132	IDUA	182.426	3.7672	0.510506	7.37934	1.59081e-13	1.47242e-11
ENSG00000143816	12.0203	6.3158	0.611398	0.764486	WNT9A	324.595	-3.73655	0.507228	-7.36661	1.75026e-13	1.61313e-11
ENSG00000102038	0.0226571	0.0463064	2.44407	1.80181	SMARCA1	77.4032	5.91267	0.803806	7.35584	1.89725e-13	1.73766e-11
ENSG00000164099	0.00863345	0.112928	2.05577	2.99203	PRSS12	121.681	5.32682	0.72419	7.35556	1.90135e-13	1.73766e-11
ENSG00000124610	0.0762754	0	71.0654	56.5717	HIST1H1A	340.267	10.8539	1.47609	7.35309	1.93676e-13	1.76261e-11
ENSG00000103489	3.7372	2.42814	0	0	XYLT1	280.946	-11.1654	1.51962	-7.34752	2.01923e-13	1.83001e-11
ENSG00000111452	8.38215	6.44623	0.837222	1.01765	ADGRD1	1009.57	-2.9991	0.408285	-7.3456	2.04846e-13	1.84116e-11
ENSG00000198788	0.101452	0.0701787	1.17233	1.45681	MUC2	145.868	3.94406	0.536915	7.34579	2.04541e-13	1.84116e-11
ENSG00000101265	8.69844	5.79765	0.635001	0.737552	RASSF2	373.333	-3.40085	0.463158	-7.34273	2.09276e-13	1.87323e-11
ENSG00000108551	0.622072	0.531671	8.58572	8.94727	RASD1	134.302	3.92886	0.535744	7.33347	2.24269e-13	1.99921e-11
ENSG00000214510	24.1874	126.31	3.0251	3.38044	SPINK13	758.018	-4.55476	0.621797	-7.32516	2.38613e-13	2.1184e-11
ENSG00000146555	3.383	2.07342	0	0	SDK1	275.002	-11.1345	1.52193	-7.31604	2.55395e-13	2.25817e-11
ENSG00000250420	0.0146232	0.0717284	2.80433	2.71754	AACSP1	77.9384	5.93872	0.811849	7.31506	2.5727e-13	2.26554e-11
ENSG00000099282	1.24918	0.594444	10.22	13.7969	TSPAN15	281.875	3.71055	0.507572	7.31039	2.66361e-13	2.33614e-11
ENSG00000106066	9.49712	9.54457	0	0	CPVL	261.18	-11.0605	1.51349	-7.30798	2.71184e-13	2.36888e-11
ENSG00000134874	0	0.0047706	5.11981	4.15218	DZIP1	323.064	10.7857	1.47799	7.29753	2.93097e-13	2.55006e-11
ENSG00000163131	0.959148	1.12159	9.54616	9.08608	CTSS	346.699	3.16139	0.433599	7.29105	3.07546e-13	2.66511e-11
ENSG00000000971	0	0	2.2305	2.24529	CFH	149.889	11.1146	1.52793	7.27433	3.48156e-13	2.98139e-11
ENSG00000131668	0	0	10.8019	9.99607	BARX1	150.074	11.1165	1.52812	7.27459	3.47472e-13	2.98139e-11
ENSG00000161940	0.102379	0.204592	2.74506	3.54237	BCL6B	117.808	4.34025	0.596566	7.27539	3.45425e-13	2.98139e-11
ENSG00000084731	0.262537	0.107314	2.81353	3.28365	KIF3C	170.201	4.05707	0.558258	7.26737	3.66553e-13	3.12662e-11
ENSG00000140450	3.3097	5.62037	0.233349	0.22409	ARRDC4	156.783	-4.28748	0.590091	-7.26579	3.70857e-13	3.13872e-11
ENSG00000153956	0.00549855	0.00899032	1.38839	1.00343	CACNA2D1	88.9345	7.33901	1.01006	7.26588	3.70621e-13	3.13872e-11
ENSG00000125968	75.0818	39.2928	519.224	470.53	ID1	5597.47	3.11363	0.428811	7.26108	3.84015e-13	3.23749e-11
ENSG00000071967	10.7798	15.2112	1.55778	1.50397	CYBRD1	617.81	-3.08572	0.426452	-7.23579	4.62827e-13	3.88685e-11
ENSG00000166825	5.11028	2.48339	35.1187	35.7706	ANPEP	1569.88	3.22396	0.44619	7.22553	4.99146e-13	4.17574e-11
ENSG00000152784	0	0	3.70152	3.85976	PRDM8	142.636	11.043	1.52965	7.21932	5.22483e-13	4.35422e-11
ENSG00000184557	5.04389	1.95089	38.5409	41.0726	SOCS3	973.569	3.51126	0.486546	7.21671	5.32608e-13	4.42166e-11
ENSG00000178078	0.142954	0.0292169	3.34117	3.85929	STAP2	83.8463	5.43795	0.753613	7.21585	5.35988e-13	4.4328e-11
ENSG00000227372	0	0	1.83202	1.72308	TP73-AS1	141.8	11.0346	1.52993	7.21249	5.49361e-13	4.52619e-11
ENSG00000137843	0.0885647	0.0422352	1.80458	1.47041	PAK6	93.7792	4.66762	0.649692	7.18436	6.75222e-13	5.54217e-11
ENSG00000179855	25.6128	14.617	2.44663	1.73995	GIPC3	807.736	-3.26373	0.454412	-7.18231	6.85414e-13	5.60468e-11
ENSG00000182326	41.7471	30.0332	3.97266	5.41681	C1S	2156.6	-2.93458	0.408646	-7.18123	6.90847e-13	5.62795e-11
ENSG00000132429	0	0	7.55242	7.11364	POPDC3	137.486	10.9901	1.53101	7.17831	7.05762e-13	5.728e-11
ENSG00000175294	0.223903	0.152537	3.66765	4.71699	CATSPER1	95.4221	4.48793	0.625538	7.17451	7.25646e-13	5.86748e-11
ENSG00000077044	26.638	16.9345	2.6758	2.97261	DGKD	1977.41	-2.94747	0.411801	-7.15752	8.21505e-13	6.61799e-11
ENSG00000137965	0	0	10.2321	6.37479	IFI44	139.156	11.0077	1.53891	7.15291	8.49555e-13	6.8187e-11
ENSG00000184698	0	0.0197155	3.54572	3.08876	OR51M1	112.146	8.27201	1.15767	7.14542	8.9724e-13	7.17495e-11
ENSG00000070915	0.0159956	0.0588451	1.59767	1.44612	SLC12A3	79.2431	5.30262	0.742199	7.14447	9.03445e-13	7.19811e-11
ENSG00000165434	0.91739	3.3082	0.0629607	0.0282682	PGM2L1	155.871	-5.52797	0.775532	-7.12797	1.01857e-12	8.08573e-11
ENSG00000171365	2.8473	7.71319	0.42745	0.361135	CLCN5	534.614	-3.74331	0.526775	-7.10608	1.19389e-12	9.44298e-11
ENSG00000197594	3.19617	7.53852	0.46002	0.423765	ENPP1	475.745	-3.60268	0.508384	-7.08653	1.3752e-12	1.08377e-10
ENSG00000189350	5.32278	3.74788	0.585957	0.592984	TOGARAM2	835.087	-2.94357	0.415847	-7.07851	1.45716e-12	1.14421e-10
ENSG00000167216	4.31952	4.69711	0.429376	0.276815	KATNAL2	191.206	-3.67231	0.51966	-7.06675	1.58603e-12	1.2381e-10
ENSG00000260401	7.33824	5.1215	0.188012	0.517036	AP002761.4	181.925	-4.14839	0.587045	-7.06657	1.5881e-12	1.2381e-10
ENSG00000204642	10.8589	5.3002	0.695613	0.594499	HLA-F	309.575	-3.64568	0.516493	-7.05852	1.68281e-12	1.30724e-10
ENSG00000071073	1.10794	2.61664	0.0901697	0.0171753	MGAT4A	151.818	-5.10683	0.724012	-7.05352	1.74444e-12	1.3503e-10
ENSG00000214575	1.62449	1.98223	0.0961517	0.0100731	CPEB1	125.411	-5.07112	0.719421	-7.04889	1.80355e-12	1.3911e-10
ENSG00000144681	0	0	3.07258	3.52009	STAC	119.159	10.7835	1.53708	7.01561	2.28947e-12	1.75966e-10
ENSG00000185247	0	0	4.21485	4.08143	MAGEA11	118.262	10.7728	1.53667	7.01043	2.37587e-12	1.81963e-10
ENSG00000271447	6.95689	3.61003	0.0990453	0.311287	MMP28	143.977	-4.69365	0.669999	-7.00545	2.46196e-12	1.87895e-10
ENSG00000227036	0.10009	0.0701358	0.834045	0.90369	LINC00511	216.938	3.35577	0.479459	6.99908	2.57656e-12	1.95953e-10
ENSG00000107159	0	0	12.1332	6.48418	CA9	123.087	10.8308	1.54924	6.99104	2.72862e-12	2.06077e-10
ENSG00000185585	32.0458	16.966	2.75311	3.06755	OLFML2A	1526.51	-3.07382	0.439661	-6.99134	2.72281e-12	2.06077e-10
ENSG00000130829	5.40853	2.30563	35.3438	41.2109	DUSP9	959.398	3.31313	0.474125	6.98788	2.79063e-12	2.10031e-10
ENSG00000158715	0.843096	0.59232	6.27362	8.11625	SLC45A3	244.131	3.32904	0.476567	6.98546	2.83917e-12	2.12947e-10
ENSG00000196814	4.96516	3.20536	0.409734	0.387369	MVB12B	291.429	-3.35695	0.481127	-6.97727	3.00977e-12	2.24967e-10
ENSG00000111319	2.55712	1.35469	15.7682	17.5331	SCNN1A	899.054	3.09147	0.443322	6.9734	3.09367e-12	2.30446e-10
ENSG00000147202	0	0	1.6294	1.29975	DIAPH2	115.015	10.7327	1.53981	6.97013	3.16641e-12	2.3506e-10
ENSG00000254726	0.262468	0.122613	2.57663	2.83745	MEX3A	157.154	3.82517	0.549135	6.96581	3.26523e-12	2.41572e-10
ENSG00000072832	9.27539	5.55933	0.796501	0.76372	CRMP1	394.411	-3.24865	0.467086	-6.95515	3.52186e-12	2.59675e-10
ENSG00000153246	0.0257396	0.0263032	0.73528	0.517123	PLA2R1	82.3916	4.58849	0.660906	6.94274	3.84579e-12	2.82601e-10
ENSG00000196208	1.3438	0.724803	0.0381219	0.0199687	GREB1	108.706	-5.147	0.742437	-6.93257	4.13261e-12	3.02655e-10
ENSG00000002746	4.65712	4.18423	0.663198	0.421621	HECW1	568.719	-3.02592	0.436628	-6.9302	4.20238e-12	3.06731e-10
ENSG00000111199	0	0	3.9715	3.17001	TRPV4	110.375	10.6733	1.54158	6.92363	4.40215e-12	3.20238e-10
ENSG00000163995	10.2873	6.53966	0.927127	1.01232	ABLIM2	466.739	-3.11694	0.45052	-6.91854	4.56324e-12	3.3085e-10
ENSG00000162399	0.936779	1.68069	0.0323691	0.050866	BSND	108.388	-4.98008	0.720641	-6.91063	4.82516e-12	3.48678e-10
ENSG00000104870	0.012198	0	6.66686	6.49424	FCGRT	219.469	10.2204	1.48193	6.89667	5.32348e-12	3.83414e-10
ENSG00000140961	38.6661	17.4627	2.97025	3.15637	OSGIN1	1422.67	-3.19547	0.463604	-6.89267	5.47551e-12	3.93062e-10
ENSG00000110852	0.355991	0.520787	6.61732	5.11309	CLEC2B	136.742	3.73543	0.542273	6.88847	5.6395e-12	4.03502e-10
ENSG00000133328	19.6233	13.469	0.214061	0.224256	PLAAT2	101.743	-6.2383	0.906065	-6.88504	5.77695e-12	4.11982e-10
ENSG00000089127	4.59153	3.14031	26.7932	26.5954	OAS1	1241.68	2.78845	0.405291	6.88012	5.98011e-12	4.25077e-10
ENSG00000183251	0	0	15.3236	12.1509	OR51B4	105.395	10.6067	1.54377	6.87067	6.39029e-12	4.52753e-10
ENSG00000172031	0	0	5.54676	5.70059	EPHX4	104.05	10.588	1.54228	6.86515	6.6422e-12	4.69073e-10
ENSG00000132323	4.9541	3.8969	0	0	ILKAP	172.824	-10.4645	1.52524	-6.86086	6.84485e-12	4.8182e-10
ENSG00000155622	43.1989	25.7135	0	0	XAGE2	177.654	-10.504	1.53249	-6.85418	7.17217e-12	5.03232e-10
ENSG00000124508	0.0463518	0.0757868	1.40743	1.48739	BTN2A2	79.3636	4.55191	0.664383	6.85133	7.31641e-12	5.11702e-10
ENSG00000137959	0	0	1.38847	1.07479	IFI44L	103.71	10.5835	1.54496	6.85031	7.36878e-12	5.13712e-10
ENSG00000054938	5.43928	2.95158	0.17637	0.0263957	CHRDL2	110.77	-5.35521	0.78277	-6.84136	7.84448e-12	5.45128e-10
ENSG00000187918	0	0	4.16233	3.3832	OR51I2	102.441	10.5657	1.54467	6.84009	7.91423e-12	5.48224e-10
ENSG00000150630	1.6633	1.49884	12.1126	13.1641	VEGFC	305.769	2.99964	0.4388	6.83602	8.14237e-12	5.62237e-10
ENSG00000102390	0	0	10.6671	9.73535	PBDC1	101.251	10.5487	1.54387	6.83267	8.33463e-12	5.73692e-10
ENSG00000065802	3.24305	2.32393	0	0	ASB1	169.54	-10.4367	1.52789	-6.8308	8.44451e-12	5.79421e-10
ENSG00000011201	2.47063	3.29212	0	0	ANOS1	167.801	-10.4226	1.52706	-6.82528	8.77566e-12	6.0025e-10
ENSG00000162366	43.1013	18.7059	2.54089	2.89337	PDZK1IP1	395.35	-3.50745	0.513978	-6.82412	8.84679e-12	6.03218e-10
ENSG00000130589	6.0503	2.89339	34.4929	37.7816	HELZ2	4029.26	3.01499	0.443099	6.80433	1.01522e-11	6.90061e-10
ENSG00000166104	0	0	3.04114	3.01606	AC126323.1	97.0287	10.4872	1.54563	6.78508	1.16025e-11	7.86185e-10
ENSG00000128965	39.4255	18.2235	3.04247	2.7839	CHAC1	535.279	-3.30608	0.487412	-6.78294	1.17758e-11	7.95451e-10
ENSG00000182771	4.57623	3.04738	0.392915	0.278845	GRID1	212.556	-3.50246	0.516743	-6.77795	1.21892e-11	8.20825e-10
ENSG00000138944	4.86115	2.55897	0.230523	0.350177	SHISAL1	225.436	-3.67667	0.542584	-6.77623	1.23355e-11	8.28115e-10
ENSG00000109072	26.2448	15.4497	1.82537	2.52076	VTN	360.427	-3.26251	0.4828	-6.75748	1.40413e-11	9.39733e-10
ENSG00000105357	2.58312	1.31449	0	0	MYH14	166.503	-10.4103	1.5408	-6.75644	1.41422e-11	9.43578e-10
ENSG00000158457	4.42458	2.55262	0.0671292	0.164094	TSPAN33	104.622	-4.92235	0.728861	-6.75348	1.44339e-11	9.60097e-10
ENSG00000105329	12.6419	4.129	91.4119	85.5266	TGFB1	2587.67	3.40021	0.504243	6.7432	1.54937e-11	1.02745e-09
ENSG00000112902	3.70257	5.4793	0.66102	0.463908	SEMA5A	521.579	-3.02853	0.449797	-6.7331	1.66086e-11	1.09804e-09
ENSG00000079156	1.08852	1.85715	0.103136	0.0936417	OSBPL6	148.43	-3.90415	0.580004	-6.73124	1.68219e-11	1.10877e-09
ENSG00000167037	1.73426	1.19714	0.00917726	0.0192286	SGSM1	104.743	-6.69842	0.996451	-6.72227	1.78914e-11	1.17569e-09
ENSG00000105048	3.10228	2.05944	20.8748	19.3696	TNNT1	395.598	2.96538	0.44196	6.7096	1.95155e-11	1.27856e-09
ENSG00000173918	4.29298	1.79303	0.149505	0.0870141	C1QTNF1	123.609	-4.68016	0.698064	-6.70449	2.02112e-11	1.32016e-09
ENSG00000171608	0.998988	0.606137	6.38594	6.70314	PIK3CD	382.617	3.03068	0.452157	6.70271	2.04584e-11	1.33231e-09
ENSG00000087510	27.0767	15.6054	2.60576	2.67471	TFAP2C	591.803	-3.01464	0.450233	-6.69574	2.14588e-11	1.39328e-09
ENSG00000180447	24.8311	10.0985	0.653006	1.7892	GAS1	483.253	-3.83981	0.573599	-6.69425	2.16777e-11	1.40331e-09
ENSG00000167355	0	0.0101909	6.45456	4.75841	OR51B5	182.965	9.96542	1.49166	6.68075	2.37725e-11	1.53435e-09
ENSG00000138207	2.57641	0.886847	25.246	18.2187	RBP4	281.319	3.6581	0.547737	6.67856	2.41298e-11	1.5528e-09
ENSG00000177508	1.0441	0.399251	7.80467	9.72705	IRX3	228.982	3.61163	0.541238	6.6729	2.5079e-11	1.60913e-09
ENSG00000112655	0.005501	0.00449716	1.01098	1.18807	PTK7	81.6081	7.79353	1.17017	6.66016	2.73526e-11	1.74984e-09
ENSG00000105255	0.80975	0.778805	6.72406	7.31011	FSD1	199.961	3.14355	0.472312	6.65567	2.82004e-11	1.79879e-09
ENSG00000128573	0.571912	1.47191	0.0580301	0.0101323	FOXP2	141.838	-4.89683	0.736945	-6.64477	3.03699e-11	1.93151e-09
ENSG00000126226	43.0879	48.8817	7.66364	8.38633	PCID2	2774.05	-2.51864	0.379277	-6.64064	3.12335e-11	1.98064e-09
ENSG00000235621	3.12114	2.66133	0	0	LINC00494	140.059	-10.1613	1.53039	-6.63965	3.14421e-11	1.98807e-09
ENSG00000065534	2.03575	2.82723	0.356334	0.302377	MYLK	503.255	-2.88403	0.434418	-6.63884	3.16154e-11	1.99324e-09
ENSG00000112759	4.13569	1.85084	24.7892	25.7071	SLC29A1	1024.15	3.07818	0.463749	6.6376	3.18824e-11	2.00426e-09
ENSG00000139344	5.34894	3.8091	0.119138	0.280827	AMDHD1	104.22	-4.52347	0.68167	-6.63587	3.2259e-11	2.02209e-09
ENSG00000164736	12.4304	4.2715	0	0	SOX17	161.102	-10.3625	1.56218	-6.63336	3.28135e-11	2.05094e-09
ENSG00000179104	0.0415698	0.00485486	1.20528	0.795391	TMTC2	70.0531	5.49332	0.829116	6.62551	3.4604e-11	2.15665e-09
ENSG00000169429	0	0.108281	3.56313	3.28932	CXCL8	64.0794	5.89497	0.890007	6.62351	3.50777e-11	2.17372e-09
ENSG00000197535	1.82666	6.87864	0.340573	0.254852	MYO5A	496.671	-3.86975	0.584218	-6.62382	3.50043e-11	2.17372e-09
ENSG00000160179	10.7881	5.26129	0.632322	0.973376	ABCG1	444.325	-3.32175	0.501722	-6.6207	3.57504e-11	2.20911e-09
ENSG00000156587	0	0	4.67343	5.21705	UBE2L6	83.8523	10.2766	1.55393	6.61329	3.7587e-11	2.31602e-09
ENSG00000181609	0	0	10.606	8.54699	OR52D1	83.8678	10.2771	1.55526	6.60797	3.8963e-11	2.3901e-09
ENSG00000182272	1.30294	0.56743	8.07595	10.7847	B4GALNT4	345.978	3.33921	0.505344	6.60779	3.90091e-11	2.3901e-09
ENSG00000237864	26.2335	14.972	1.13002	1.30222	LINC00322	125.415	-4.08256	0.618221	-6.60372	4.00972e-11	2.44987e-09
ENSG00000132932	0	0	1.2774	0.716352	ATP8A2	86.172	10.3164	1.56397	6.59631	4.21514e-11	2.56817e-09
ENSG00000152229	0	0	2.76077	2.1491	PSTPIP2	83.1718	10.2651	1.55639	6.59546	4.23931e-11	2.57568e-09
ENSG00000179023	2.75712	1.53931	0.0153525	0.0643347	KLHDC7A	92.5729	-5.76629	0.874541	-6.5935	4.2957e-11	2.60267e-09
ENSG00000197321	13.9719	16.4889	2.80598	1.94864	SVIL	1438.79	-2.67934	0.406705	-6.58794	4.45985e-11	2.69461e-09
ENSG00000140105	96.3723	58.3091	11.8806	12.186	WARS	4671.26	-2.68416	0.409361	-6.55695	5.49193e-11	3.309e-09
ENSG00000162772	19.9663	14.6925	2.65902	2.53987	ATF3	662.069	-2.7367	0.417946	-6.54799	5.83169e-11	3.50401e-09
ENSG00000085563	1.61747	4.52369	0	0	ABCB1	146.601	-10.2284	1.56284	-6.54475	5.95959e-11	3.571e-09
ENSG00000176595	0.0715186	0.0467741	1.20009	1.25724	KBTBD11	73.1867	4.38924	0.670838	6.54292	6.03271e-11	3.60488e-09
ENSG00000120162	4.06797	3.91017	0.532508	0.453268	MOB3B	262.414	-3.01612	0.46177	-6.53165	6.50488e-11	3.87637e-09
ENSG00000139508	4.84317	5.15788	0.522965	0.460212	SLC46A3	170.534	-3.34602	0.512524	-6.52852	6.64213e-11	3.94735e-09
ENSG00000180537	45.7478	45.1103	7.94127	8.31947	RNF182	1804.87	-2.48224	0.380263	-6.5277	6.67885e-11	3.95835e-09
ENSG00000107242	2.22671	2.8435	0	0	PIP5K1B	126.789	-10.0183	1.53533	-6.52516	6.79274e-11	4.01492e-09
ENSG00000237517	3.63993	1.82244	0.0139163	0.014579	DGCR5	128.142	-7.58241	1.16316	-6.51878	7.08805e-11	4.17811e-09
ENSG00000149212	2.11668	5.56942	0	0.00782288	SESN3	334.627	-9.97344	1.53171	-6.5113	7.45048e-11	4.36807e-09
ENSG00000170298	0.0185118	0.0605348	2.5442	2.51041	LGALS9B	56.3569	5.94712	0.913344	6.51137	7.4466e-11	4.36807e-09
ENSG00000197943	1.6223	1.36251	0.171265	0.117552	PLCG2	180.024	-3.36739	0.517488	-6.50718	7.65725e-11	4.47723e-09
ENSG00000153823	0	0.0360348	2.27762	2.1893	PID1	62.2819	6.8441	1.05262	6.50195	7.92847e-11	4.62338e-09
ENSG00000006611	16.7611	11.7909	2.15834	2.10926	USH1C	661.746	-2.74186	0.421884	-6.49908	8.08102e-11	4.69974e-09
ENSG00000169884	65.6929	41.8051	7.5314	8.81272	WNT10B	1324.4	-2.71746	0.4184	-6.49487	8.3104e-11	4.82025e-09
ENSG00000188517	0.0226105	0.134012	1.72539	1.54258	COL25A1	123.12	4.35638	0.671579	6.48677	8.76943e-11	5.07298e-09
ENSG00000128805	1.67597	1.71564	0.116451	0.036599	ARHGAP22	98.8566	-4.46103	0.688601	-6.47839	9.27061e-11	5.3442e-09
ENSG00000187172	0	0.00990367	5.28527	3.79273	BAGE2	152.452	9.7022	1.49769	6.47812	9.28743e-11	5.3442e-09
ENSG00000182240	81.0089	79.87	15.8945	14.5464	BACE2	7576.01	-2.40188	0.370912	-6.4756	9.44366e-11	5.41976e-09
ENSG00000116285	37.8593	36.8294	4.17719	7.10874	ERRFI1	1477.24	-2.7267	0.421214	-6.47343	9.58026e-11	5.48369e-09
ENSG00000123843	85.9443	126.472	18.7046	16.8034	C4BPB	3262.98	-2.58069	0.398895	-6.4696	9.82636e-11	5.6098e-09
ENSG00000123836	19.1081	34.6096	4.1528	3.78134	PFKFB2	2579.48	-2.75929	0.426872	-6.46398	1.01984e-10	5.80694e-09
ENSG00000168685	0	0	1.77134	1.25088	IL7R	74.8051	10.1122	1.56496	6.46164	1.03572e-10	5.88198e-09
ENSG00000154277	0.33593	0.311245	5.0464	4.31187	UCHL1	90.792	3.85591	0.596808	6.46088	1.04096e-10	5.89632e-09
ENSG00000133216	0.150064	0.0839391	1.1486	1.47438	EPHB2	147.022	3.49469	0.54118	6.45753	1.06424e-10	6.01256e-09
ENSG00000250510	0	0	2.45611	3.11343	GPR162	73.6453	10.0892	1.56362	6.45245	1.10054e-10	6.20151e-09
ENSG00000204104	2.54952	3.79199	0	0	TRAF3IP1	120.304	-9.94277	1.54113	-6.45162	1.10661e-10	6.21961e-09
ENSG00000135362	20.3802	18.7072	3.56977	3.38957	PRR5L	1252.57	-2.48961	0.387335	-6.42753	1.29696e-10	7.27064e-09
ENSG00000122912	24.3959	26.3352	4.53946	4.78722	SLC25A16	1942.12	-2.44348	0.380286	-6.42537	1.31545e-10	7.35539e-09
ENSG00000077585	0	0	3.83473	3.69454	GPR137B	71.4183	10.0451	1.56353	6.42467	1.32155e-10	7.37054e-09
ENSG00000143515	5.07753	3.26034	0.445619	0.542839	ATP8B2	292.273	-3.07657	0.479244	-6.41963	1.3661e-10	7.58922e-09
ENSG00000165072	3.63572	4.12063	0	0	MAMDC2	114.456	-9.87049	1.53759	-6.41944	1.36774e-10	7.58922e-09
ENSG00000218336	0.934206	1.4097	0	0	TENM3	115.742	-9.88704	1.54315	-6.40704	1.48372e-10	8.21183e-09
ENSG00000133401	0.968538	1.06842	6.69236	5.31678	PDZD2	919.522	2.55944	0.399518	6.40631	1.49082e-10	8.23016e-09
ENSG00000118707	1.94073	0.966187	11.5312	11.8512	TGIF2	429.445	3.01132	0.470344	6.40238	1.52974e-10	8.42363e-09
ENSG00000161638	17.9617	9.94987	91.6773	87.4355	ITGA5	6284.39	2.68215	0.419614	6.39194	1.63789e-10	8.99639e-09
ENSG00000225383	0.124265	0.0126986	2.65612	2.28851	SFTA1P	66.4828	5.23497	0.819617	6.38709	1.69069e-10	9.26304e-09
ENSG00000114268	0.882182	0.846912	6.13077	5.50134	PFKFB4	335.492	2.75034	0.430774	6.38465	1.71787e-10	9.38829e-09
ENSG00000027869	4.54519	1.93027	24.9041	29.9443	SH2D2A	633.371	3.08519	0.48373	6.37792	1.79508e-10	9.78565e-09
ENSG00000215808	0	0	1.49635	1.27629	LINC01139	68.0005	9.97449	1.56784	6.36192	1.99243e-10	1.08343e-08
ENSG00000100285	0.0520964	0.0319423	2.06057	1.37372	NEFH	54.8982	5.37399	0.845936	6.35271	2.11555e-10	1.14752e-08
ENSG00000180767	19.1312	6.76611	0.741677	1.12233	CHST13	218.812	-3.79708	0.599205	-6.33688	2.3447e-10	1.26864e-08
ENSG00000115648	0	0	1.30674	0.901518	MLPH	67.5056	9.96413	1.57253	6.33639	2.35215e-10	1.26952e-08
ENSG00000102362	0	0	1.18036	0.99149	SYTL4	66.3302	9.93863	1.56981	6.33111	2.43407e-10	1.31048e-08
ENSG00000162804	5.23537	5.64036	1.02367	0.754891	SNED1	718.627	-2.61197	0.413105	-6.32279	2.5688e-10	1.37961e-08
ENSG00000235162	7.17629	4.57636	36.8399	36.3205	C12orf75	940.198	2.63915	0.417483	6.32158	2.58905e-10	1.38706e-08
ENSG00000132688	1.01196	0.58056	4.99353	9.00625	NES	356.959	3.13908	0.497798	6.30594	2.86456e-10	1.53089e-08
ENSG00000152217	1.15953	1.89012	0.180236	0.0885095	SETBP1	191.341	-3.50199	0.55542	-6.30512	2.87972e-10	1.53521e-08
ENSG00000152092	0	0	0.944327	0.764459	ASTN1	64.6445	9.90153	1.57222	6.29778	3.01932e-10	1.6057e-08
ENSG00000113083	0.801944	1.09267	6.67851	6.2805	LOX	338.766	2.77204	0.440402	6.29433	3.08724e-10	1.63782e-08
ENSG00000254632	28.7921	20.1708	2.68408	3.48141	AP003119.1	280.158	-2.9898	0.475292	-6.29044	3.16568e-10	1.67535e-08
ENSG00000111962	5.25684	3.65749	0.259991	0.56177	UST	194.589	-3.44197	0.547425	-6.28756	3.22497e-10	1.70258e-08
ENSG00000124839	2.82378	1.55314	0.0165908	0.0347618	RAB17	86.6844	-6.42179	1.0218	-6.28481	3.28254e-10	1.72878e-08
ENSG00000165959	0.566565	0.65102	0	0.0210789	CLMN	79.9733	-5.87754	0.93666	-6.275	3.49636e-10	1.83694e-08
ENSG00000120053	69.8169	44.7244	9.61289	9.31967	GOT1	1330.26	-2.59678	0.414272	-6.26828	3.65051e-10	1.91331e-08
ENSG00000130508	118.49	63.6447	12.8025	15.6452	PXDN	9754.42	-2.67862	0.427786	-6.26159	3.8106e-10	1.99241e-08
ENSG00000198796	1.77243	4.92995	0	0.00865138	ALPK2	263.926	-9.63067	1.53854	-6.25961	3.85932e-10	2.01305e-08
ENSG00000049246	4.44893	8.18218	0.819243	0.858259	PER3	476.472	-2.91306	0.465678	-6.25552	3.96202e-10	2.06167e-08
ENSG00000132326	4.56001	3.60441	0.0114943	0	PER2	231.009	-9.43944	1.50953	-6.25325	4.02001e-10	2.08686e-08
ENSG00000180318	0	0	7.11609	4.473	ALX1	63.4691	9.87526	1.57976	6.2511	4.07562e-10	2.11069e-08
ENSG00000088992	41.5224	18.4831	3.56802	3.60905	TESC	532.013	-3.06325	0.490114	-6.25008	4.10247e-10	2.11954e-08
ENSG00000141639	5.11578	3.17658	0.49927	0.544841	MAPK4	291.516	-2.98928	0.478982	-6.2409	4.35071e-10	2.24247e-08
ENSG00000166813	1.14281	1.04702	7.08489	6.94398	KIF7	334.556	2.68008	0.429542	6.2394	4.39264e-10	2.25873e-08
ENSG00000134762	0.796062	2.01536	0.0410384	0	DSC3	90.2949	-6.07571	0.974682	-6.23353	4.56044e-10	2.33949e-08
ENSG00000090971	1.64838	1.368	10.3376	12.837	NAT14	213.111	2.94332	0.472306	6.23182	4.61053e-10	2.35962e-08
ENSG00000104490	1.3028	1.60261	0	0	NCALD	96.0804	-9.61818	1.54663	-6.21879	5.01015e-10	2.55812e-08
ENSG00000090376	0	0	0.790865	0.717489	IRAK3	60.0823	9.79584	1.57649	6.21372	5.1744e-10	2.62973e-08
ENSG00000170382	5.9197	3.78771	0	0.0145534	LRRN2	227.285	-9.41393	1.51502	-6.21372	5.17458e-10	2.62973e-08
ENSG00000132170	2.00098	1.4847	13.6948	9.41298	PPARG	496.957	2.73026	0.439545	6.21155	5.24648e-10	2.66005e-08
ENSG00000167772	1.15828	1.04487	9.12758	7.85711	ANGPTL4	195.259	2.94777	0.474668	6.21017	5.29279e-10	2.67729e-08
ENSG00000286169	41.8379	30.8193	6.41321	6.97217	AHRR	2078.41	-2.44042	0.393938	-6.19494	5.83055e-10	2.94246e-08
ENSG00000234147	0	0	19.3548	12.787	AL035446.1	59.8658	9.79091	1.58274	6.18604	6.16944e-10	3.10628e-08
ENSG00000129682	0	0	0.342816	0.33919	FGF13	58.1491	9.74858	1.57878	6.17476	6.62621e-10	3.32856e-08
ENSG00000099364	5.35264	3.03518	24.0424	29.6491	FBXL19	1107.76	2.67938	0.434241	6.17025	6.8181e-10	3.41706e-08
ENSG00000106477	0	0	0.548051	0.574152	CEP41	57.8553	9.74122	1.57927	6.16818	6.90806e-10	3.45419e-08
ENSG00000196684	0.0290915	0.0237828	1.67369	1.75339	HSH2D	48.619	6.02862	0.97789	6.16493	7.0514e-10	3.51778e-08
ENSG00000115468	5.24752	2.35644	0.177171	0.0928042	EFHD1	86.6014	-4.80871	0.780215	-6.16331	7.12381e-10	3.54576e-08
ENSG00000147676	18.6895	28.983	3.83685	3.92331	MAL2	783.575	-2.61923	0.425047	-6.16221	7.17381e-10	3.5625e-08
ENSG00000168077	44.6176	22.6255	4.2935	5.4633	SCARA3	1275.55	-2.78491	0.452294	-6.15729	7.39999e-10	3.66645e-08
ENSG00000078098	0	0	0.974889	1.02132	FAP	57.1903	9.72454	1.58023	6.15388	7.56077e-10	3.7376e-08
ENSG00000133943	0.73331	0.504247	4.16191	4.40601	DGLUCY	290.759	2.79406	0.454149	6.15228	7.6375e-10	3.76697e-08
ENSG00000137331	16.2558	7.87188	81.4461	83.9151	IER3	1051.78	2.77826	0.451637	6.15152	7.67419e-10	3.7765e-08
ENSG00000244176	16.7656	10.1966	0.370839	1.06837	AP003733.1	99.4919	-4.23411	0.690603	-6.13103	8.73136e-10	4.28704e-08
ENSG00000228065	0	0	0.348792	0.383228	LINC01515	55.8912	9.69134	1.58241	6.12442	9.10156e-10	4.45874e-08
ENSG00000163751	0	0.0222628	7.13727	7.47718	CPA3	109.227	9.22062	1.50616	6.12193	9.2448e-10	4.51873e-08
ENSG00000174370	3.44836	2.28517	0	0	C11orf45	89.2036	-9.50992	1.55526	-6.11466	9.67607e-10	4.71893e-08
ENSG00000075213	0.0106764	0	0.793384	0.75967	SEMA3A	59.5299	7.31152	1.19665	6.11001	9.96264e-10	4.84781e-08
ENSG00000181894	0	0	1.44614	1.66843	ZNF329	55.2572	9.67484	1.58381	6.10857	1.00526e-09	4.88066e-08
ENSG00000167306	4.57497	3.45329	0.702719	0.501233	MYO5B	401.075	-2.73638	0.448987	-6.09456	1.09741e-09	5.31621e-08
ENSG00000153071	73.5601	71.5408	16.2952	12.8785	DAB2	5529.57	-2.31427	0.379904	-6.09173	1.11695e-09	5.39886e-08
ENSG00000112561	0.411304	0.178855	2.99284	3.03282	TFEB	153.634	3.36177	0.552623	6.0833	1.17736e-09	5.67821e-08
ENSG00000021645	0.986303	1.17306	0.132199	0.101208	NRXN3	152.835	-3.20871	0.528335	-6.07324	1.25354e-09	6.03225e-08
ENSG00000115526	1.04368	0.574805	5.96936	6.34561	CHST10	257.741	2.93211	0.483595	6.06315	1.3348e-09	6.40912e-08
ENSG00000137868	0.302914	0.173873	1.89515	2.53571	STRA6	154.747	3.22263	0.532121	6.0562	1.39375e-09	6.67741e-08
ENSG00000279993	5.14035	4.91349	0.252764	0.529603	AC078925.3	111.385	-3.6882	0.609056	-6.0556	1.39899e-09	6.68779e-08
ENSG00000185070	0	0	0.167478	0.201535	FLRT2	52.9529	9.61334	1.58811	6.05333	1.41878e-09	6.7675e-08
ENSG00000005243	16.4755	8.92158	1.18525	1.59647	COPZ2	216.194	-3.19097	0.527434	-6.04998	1.44865e-09	6.88154e-08
ENSG00000156475	1.94996	1.9307	0.203363	0.313306	PPP2R2B	238.764	-2.91036	0.481056	-6.04994	1.44901e-09	6.88154e-08
ENSG00000273301	2.55737	8.31562	0.476298	0.418501	AC016717.2	248.743	-3.60343	0.596149	-6.04451	1.49862e-09	7.10164e-08
ENSG00000009950	22.5627	11.1612	2.41149	2.47478	MLXIPL	764.376	-2.78672	0.461127	-6.04328	1.51008e-09	7.14038e-08
ENSG00000188883	7.12309	3.22057	0.0732054	0.345113	KLRG2	95.4889	-4.6375	0.768384	-6.03539	1.5858e-09	7.48213e-08
ENSG00000130303	116.675	76.0062	508.871	511.159	BST2	5489.76	2.40449	0.398476	6.03422	1.5973e-09	7.52011e-08
ENSG00000269729	0.523956	0.475936	10.5132	7.21264	AC006262.2	65.3666	4.15099	0.688092	6.03261	1.61333e-09	7.57917e-08
ENSG00000011422	7.66293	5.04974	34.7536	34.4778	PLAUR	1501.65	2.44575	0.406227	6.02066	1.7371e-09	8.14302e-08
ENSG00000203499	1.44847	0.721843	7.2615	8.70358	IQANK1	371.484	2.88246	0.478969	6.01805	1.76536e-09	8.25769e-08
ENSG00000104213	0	0.134187	2.65591	2.9198	PDGFRL	56.5553	5.30221	0.881179	6.01717	1.77488e-09	8.28444e-08
ENSG00000185561	5.30049	3.43363	0.416154	0.646927	TLCD2	237.019	-3.03932	0.505281	-6.01511	1.79767e-09	8.37284e-08
ENSG00000100078	0	0	2.33928	2.41886	PLA2G3	50.865	9.55545	1.59053	6.00773	1.88144e-09	8.74428e-08
ENSG00000198840	208.705	202.035	937.362	1010.46	MT-ND3	3355.32	2.24558	0.373843	6.00676	1.89263e-09	8.77753e-08
ENSG00000135063	0.988323	1.01948	0	0	FAM189A2	78.8541	-9.33281	1.55561	-5.99944	1.98004e-09	9.16336e-08
ENSG00000165124	3.10287	6.04411	0.701231	0.62968	SVEP1	611.444	-2.78106	0.463598	-5.99886	1.98713e-09	9.17665e-08
ENSG00000174791	4.85348	2.10414	23.1957	25.0698	RIN1	1220.87	2.79562	0.466435	5.9936	2.05242e-09	9.45809e-08
ENSG00000015413	4.60495	2.08162	0.0577191	0.15117	DPEP1	77.5973	-5.00809	0.835652	-5.99304	2.05955e-09	9.47087e-08
ENSG00000221867	5.63122	2.05112	30.4282	32.8575	MAGEA3	517.345	3.04577	0.508686	5.98752	2.13065e-09	9.77716e-08
ENSG00000172828	5.31575	3.80455	0.65717	0.486965	CES3	207.977	-2.9933	0.499953	-5.98717	2.1352e-09	9.77743e-08
ENSG00000164176	0	0.0277473	0.94922	1.02284	EDIL3	47.8953	6.05372	1.01215	5.98106	2.21684e-09	1.01299e-07
ENSG00000204767	0	0	1.43741	0.767414	INSYN2B	51.8084	9.58254	1.60248	5.97984	2.23362e-09	1.01852e-07
ENSG00000198795	1.02426	1.79803	0.0253779	0.0132932	ZNF521	73.2251	-6.18231	1.03455	-5.97584	2.28909e-09	1.04163e-07
ENSG00000155849	0	0	0.693317	0.570693	ELMO1	49.7361	9.52329	1.59403	5.97434	2.31029e-09	1.04908e-07
ENSG00000103811	0.411049	0.46634	3.60624	2.92127	CTSH	179.387	2.89406	0.485124	5.96561	2.43724e-09	1.10443e-07
ENSG00000203727	1.17592	1.70083	0	0	SAMD5	77.5562	-9.30952	1.5619	-5.96039	2.51633e-09	1.13789e-07
ENSG00000170516	0	0	7.54114	6.98872	COX7B2	48.8082	9.49601	1.59463	5.95501	2.60056e-09	1.17354e-07
ENSG00000126838	0.521777	3.12812	0.0252683	0.0264717	PZP	95.1527	-6.14247	1.03325	-5.94482	2.76764e-09	1.24636e-07
ENSG00000101198	0.0190762	0.0155951	2.40838	2.55501	NKAIN4	53.2449	7.17361	1.20755	5.94063	2.83923e-09	1.2707e-07
ENSG00000177679	2.32147	0.951858	0.0229718	0	SRRM3	93.2041	-7.12547	1.19941	-5.94083	2.83587e-09	1.2707e-07
ENSG00000205189	1.23373	3.33033	0.00773186	0	ZBTB10	192.033	-9.17385	1.54415	-5.94103	2.83243e-09	1.2707e-07
ENSG00000225465	0.0197285	0.0268806	0.70413	0.770693	RFPL1S	47.0163	4.9714	0.838466	5.92916	3.04482e-09	1.35992e-07
ENSG00000010810	18.8275	13.4508	2.89906	3.20461	FYN	1169.54	-2.40278	0.40545	-5.92619	3.10041e-09	1.38191e-07
ENSG00000158104	49.2486	27.2106	0.0355325	0.372247	HPD	702.568	-7.5564	1.27749	-5.91501	3.31847e-09	1.47607e-07
ENSG00000186907	37.3572	13.0047	2.5586	3.19593	RTN4RL2	555.592	-3.12947	0.529406	-5.91128	3.39457e-09	1.50684e-07
ENSG00000163739	0	0	3.30569	5.28582	CXCL1	48.1123	9.47477	1.60372	5.90802	3.46254e-09	1.53388e-07
ENSG00000082497	2.89149	4.63905	0	0.0151281	SERTAD4	169.705	-8.99266	1.52286	-5.90511	3.52412e-09	1.55799e-07
ENSG00000141576	0.0124925	0	0.618892	1.05621	RNF157	54.9058	7.19071	1.21802	5.90359	3.55679e-09	1.56924e-07
ENSG00000023902	0.17149	0.219437	2.14481	1.61032	PLEKHO1	113.004	3.26031	0.552888	5.89687	3.70462e-09	1.63116e-07
ENSG00000122756	6.40801	2.65785	0	0	CNTFR	78.203	-9.3194	1.58296	-5.88733	3.92488e-09	1.72465e-07
ENSG00000242265	40.2712	41.301	9.30528	8.1402	PEG10	2723.22	-2.22518	0.378006	-5.88664	3.9412e-09	1.72833e-07
ENSG00000184985	17.4953	10.0298	2.21323	2.41033	SORCS2	834.992	-2.57352	0.438236	-5.87246	4.29378e-09	1.87915e-07
ENSG00000222998	29.2403	22.2056	0	0	RN7SKP259	70.4375	-9.16932	1.56572	-5.8563	4.73297e-09	2.06721e-07
ENSG00000109944	1.48913	2.20166	0	0	JHY	71.019	-9.18255	1.56808	-5.85593	4.74339e-09	2.0676e-07
ENSG00000120820	4.4576	5.85537	0.627852	0.126491	GLT8D2	148.844	-3.7671	0.643647	-5.85274	4.83545e-09	2.10352e-07
ENSG00000111335	0	0.00645067	1.63929	1.67773	OAS2	85.5959	8.86875	1.51837	5.84098	5.18951e-09	2.25303e-07
ENSG00000168143	0.0237475	0.200611	2.49211	1.70961	FAM83B	113.63	4.20155	0.719428	5.84013	5.21611e-09	2.26007e-07
ENSG00000113532	0	0	0.728006	0.65675	ST8SIA4	44.4779	9.36201	1.60422	5.83587	5.35113e-09	2.31397e-07
ENSG00000272808	4.61935	4.28124	0.570839	0.861562	AC015712.6	346.847	-2.63629	0.451937	-5.83333	5.43334e-09	2.34485e-07
ENSG00000111077	1.70394	0.893717	8.20826	7.8732	TNS2	621.548	2.63207	0.451258	5.83275	5.45217e-09	2.34832e-07
ENSG00000171617	0	0.00975778	0.734379	0.759362	ENC1	51.1973	7.14224	1.22482	5.83126	5.50111e-09	2.36472e-07
ENSG00000096384	133.07	161.058	682.483	650.757	HSP90AB1	19939.4	2.1804	0.373995	5.83003	5.54178e-09	2.37678e-07
ENSG00000129675	0.861545	2.74075	0	0	ARHGEF6	78.1732	-9.32177	1.599	-5.82975	5.55103e-09	2.37678e-07
ENSG00000286133	0	0	6.10655	4.73572	AC093817.2	44.4006	9.35965	1.6064	5.82646	5.6615e-09	2.41932e-07
ENSG00000130766	59.8771	32.0851	6.13748	8.84392	SESN2	1522.27	-2.61793	0.449391	-5.8255	5.69412e-09	2.42849e-07
ENSG00000147852	1.99517	3.52469	0.277625	0.414237	VLDLR	239.795	-2.99786	0.515019	-5.82088	5.85394e-09	2.49176e-07
ENSG00000102359	0	0	0.74587	0.671336	SRPX2	43.8129	9.34027	1.60584	5.81643	6.0116e-09	2.55387e-07
ENSG00000101493	1.29521	0.782635	0.053997	0.0659967	ZNF516	79.3143	-4.11463	0.707524	-5.81554	6.04386e-09	2.56257e-07
ENSG00000102886	0.0628836	0.282746	4.82373	3.68482	GDPD3	57.2282	4.5827	0.788497	5.81194	6.17531e-09	2.61321e-07
ENSG00000162836	0.168972	0.154984	1.19869	1.30408	ACP6	139.387	2.95068	0.507946	5.80905	6.28296e-09	2.65361e-07
ENSG00000111145	1.24524	1.8881	10.6815	8.21446	ELK3	420.631	2.59052	0.446186	5.80592	6.4014e-09	2.69317e-07
ENSG00000153363	2.29973	1.64724	0.193432	0.214565	LINC00467	124.302	-3.27404	0.563886	-5.80621	6.39014e-09	2.69317e-07
ENSG00000157514	39.4914	21.8313	5.81725	4.84418	TSC22D3	1410.59	-2.52377	0.435518	-5.79487	6.8375e-09	2.87109e-07
ENSG00000139874	5.08901	2.37472	20.6378	27.9919	SSTR1	1012.48	2.7052	0.466967	5.79313	6.90858e-09	2.89535e-07
ENSG00000100867	2.92399	1.59895	0.282252	0.175226	DHRS2	154.727	-3.3026	0.570636	-5.78758	7.14076e-09	2.9869e-07
ENSG00000205221	2.03834	2.21095	0	0	VIT	64.8186	-9.05014	1.56872	-5.76913	7.96801e-09	3.32653e-07
ENSG00000106571	7.19959	4.60088	1.1029	0.983971	GLI3	633.855	-2.49904	0.433216	-5.76857	7.9946e-09	3.33124e-07
ENSG00000140022	5.01098	11.4052	1.3549	0.720306	STON2	593.937	-2.98334	0.517294	-5.76721	8.05949e-09	3.35185e-07
ENSG00000109846	5.19271	3.07564	0	0.0188584	CRYAB	149.515	-8.80821	1.5284	-5.76301	8.26284e-09	3.42282e-07
ENSG00000187957	48.5089	30.0586	5.88598	8.24979	DNER	1498.71	-2.47465	0.429424	-5.76271	8.27734e-09	3.42282e-07
ENSG00000206337	8.4824	6.02907	1.10975	1.33919	HCP5	392.115	-2.56703	0.44541	-5.7633	8.24834e-09	3.42282e-07
ENSG00000163710	7.33073	5.87863	1.0508	0.913464	PCOLCE2	220.415	-2.74874	0.477422	-5.75746	8.53904e-09	3.52434e-07
ENSG00000158156	0.180191	0.191502	2.85085	2.4436	XKR8	63.9031	3.83092	0.667171	5.74204	9.35422e-09	3.85348e-07
ENSG00000152582	0	0	0.342578	0.281987	SPEF2	41.4467	9.26027	1.61298	5.74111	9.40578e-09	3.86739e-07
ENSG00000139112	97.7798	67.4347	14.5193	18.6204	GABARAPL1	3305.42	-2.31773	0.403807	-5.73969	9.48507e-09	3.89264e-07
ENSG00000160094	10.9691	5.39715	0.723596	1.22267	ZNF362	254.792	-3.07272	0.535388	-5.73924	9.51028e-09	3.89563e-07
ENSG00000181433	1.60682	4.06396	0	0	SAGE1	68.8518	-9.13856	1.59365	-5.73435	9.78852e-09	4.00207e-07
ENSG00000140459	4.97611	3.86584	0.581312	0.438478	CYP11A1	137.739	-3.1143	0.543198	-5.73326	9.85168e-09	4.02033e-07
ENSG00000163017	0	0.0106027	3.15043	1.95422	ACTG2	80.1521	8.77459	1.53063	5.73266	9.88694e-09	4.02717e-07
ENSG00000175426	5.48978	9.5266	1.32704	0.648781	PCSK1	374.266	-2.92505	0.510308	-5.73192	9.9298e-09	4.03707e-07
ENSG00000145040	1.3198	1.05198	9.43856	9.22518	UCN2	129.561	2.97918	0.520277	5.72614	1.02741e-08	4.16925e-07
ENSG00000157388	0.504983	0.779325	0.0576439	0.0647027	CACNA1D	110.952	-3.39343	0.593559	-5.71709	1.08362e-08	4.38916e-07
ENSG00000099957	2.13171	1.09347	0.066798	0.0349896	P2RX6	64.7021	-4.97775	0.87099	-5.71505	1.09674e-08	4.43403e-07
ENSG00000183486	0.019019	0.00310966	0.382968	0.433048	MX2	44.7786	5.26594	0.921469	5.71473	1.0988e-08	4.43414e-07
ENSG00000115363	0	0	2.07183	1.53744	EVA1A	40.7353	9.2354	1.61682	5.71208	1.11601e-08	4.49524e-07
ENSG00000230484	0	0	6.40676	4.23908	OR51A10P	41.0137	9.24533	1.61888	5.71093	1.12359e-08	4.5174e-07
ENSG00000275342	16.6489	9.6076	2.28244	2.23742	PRAG1	613.085	-2.538	0.445401	-5.69823	1.21056e-08	4.85765e-07
ENSG00000279501	19.8141	52.1553	0	0	CR392039.4	67.1711	-9.10296	1.59759	-5.69793	1.21268e-08	4.85765e-07
ENSG00000009694	0.0076654	0.0031333	0.624755	0.231003	TENM1	45.9474	6.35343	1.11601	5.69301	1.24823e-08	4.99084e-07
ENSG00000158125	0.00815081	0.0133268	0.846679	0.777832	XDH	41.0388	6.21525	1.09215	5.69085	1.26409e-08	5.04501e-07
ENSG00000180787	2.22008	4.78855	0	0.0165932	ZFP3	144.048	-8.75578	1.54011	-5.68515	1.30699e-08	5.20666e-07
ENSG00000145087	1.29753	3.34264	0.292155	0.209022	STXBP5L	234.327	-3.21061	0.564971	-5.68279	1.32514e-08	5.26931e-07
ENSG00000116675	3.07584	5.58078	0.703837	0.4995	DNAJC6	282.078	-2.84647	0.501281	-5.6784	1.35962e-08	5.39654e-07
ENSG00000186487	0.146236	0.28968	0.00449425	0.00235414	MYT1L	63.9912	-5.98544	1.05488	-5.67406	1.39454e-08	5.52506e-07
ENSG00000139192	0.418606	0.228145	2.998	3.65992	TAPBPL	95.7476	3.3736	0.594765	5.67216	1.41005e-08	5.56624e-07
ENSG00000235823	2.74208	2.28327	0.493353	0.358754	OLMALINC	328.87	-2.55922	0.451176	-5.67233	1.40868e-08	5.56624e-07
ENSG00000178222	4.19705	2.45429	0.0157819	0	RNF212	137.199	-8.68613	1.53212	-5.66934	1.43345e-08	5.64838e-07
ENSG00000169740	0.135415	0.110704	4.00353	3.00395	ZNF32	43.5428	4.83961	0.853755	5.66862	1.43951e-08	5.66197e-07
ENSG00000133131	10.1661	17.4007	2.78212	1.911	MORC4	798.357	-2.55417	0.450771	-5.66624	1.45969e-08	5.731e-07
ENSG00000110013	5.42046	4.86644	1.00703	0.932082	SIAE	406.117	-2.40709	0.424837	-5.66591	1.4625e-08	5.73168e-07
ENSG00000162892	0.324681	0.592118	5.62779	4.43231	IL24	89.3171	3.44566	0.60822	5.66516	1.46886e-08	5.74624e-07
ENSG00000188060	17.4116	9.86297	2.29785	1.42933	RAB42	280.426	-2.86971	0.506736	-5.66313	1.48638e-08	5.80436e-07
ENSG00000248424	0	0	5.98651	4.09397	OR51K1P	39.3744	9.18646	1.62272	5.66116	1.50357e-08	5.86097e-07
ENSG00000115902	23.7484	14.1753	3.77816	3.40969	SLC1A4	1287.42	-2.39926	0.424041	-5.65807	1.53083e-08	5.95656e-07
ENSG00000007306	2.17976	3.33552	0	0	CEACAM7	60.1608	-8.94329	1.581	-5.65673	1.54282e-08	5.98773e-07
ENSG00000117013	12.5248	7.05839	1.2006	1.78341	KCNQ4	409.005	-2.71458	0.4799	-5.65656	1.54435e-08	5.98773e-07
ENSG00000160460	0.126013	0.0824142	0.785389	1.21661	SPTBN4	106.943	3.26984	0.578728	5.65004	1.60413e-08	6.20845e-07
ENSG00000198919	1.24581	3.99821	0.0568837	0.262208	DZIP3	158.809	-4.04512	0.717534	-5.63753	1.72509e-08	6.66472e-07
ENSG00000183778	0	0	0.375112	0.277395	B3GALT5	38.4155	9.15082	1.62382	5.63538	1.74673e-08	6.73638e-07
ENSG00000149564	31.8056	17.0069	4.16584	4.1942	ESAM	686.403	-2.54538	0.452011	-5.63124	1.78917e-08	6.88782e-07
ENSG00000168140	6.09055	2.3389	28.4707	28.7981	VASN	760.668	2.76632	0.491595	5.62723	1.83123e-08	7.03728e-07
ENSG00000114279	0.107522	0.192283	1.84719	1.2151	FGF12	101.672	3.34399	0.59524	5.61789	1.93308e-08	7.41558e-07
ENSG00000184182	1.81938	1.4683	0	0	UBE2F	57.2875	-8.87128	1.57973	-5.61568	1.95788e-08	7.49752e-07
ENSG00000240694	1.76777	1.22731	0	0.0297449	PNMA2	69.1985	-6.68174	1.19042	-5.61294	1.98922e-08	7.60412e-07
ENSG00000101251	1.78022	1.76722	0	0	SEL1L2	56.6942	-8.85674	1.57877	-5.6099	2.02443e-08	7.72516e-07
ENSG00000103460	1.02453	1.01107	0	0	TOX3	56.528	-8.85249	1.57902	-5.60634	2.06653e-08	7.87198e-07
ENSG00000086619	0	0	0.76423	0.800626	ERO1B	37.2402	9.10562	1.62439	5.60556	2.07578e-08	7.89339e-07
ENSG00000108448	81.133	50.4504	14.6336	11.6986	TRIM16L	2810.75	-2.32095	0.414897	-5.59403	2.21858e-08	8.41485e-07
ENSG00000286523	0	0	1.03534	0.476185	AL022151.1	38.8795	9.16853	1.63903	5.59387	2.22064e-08	8.41485e-07
ENSG00000167680	0.13832	0.0753861	1.45525	1.73683	SEMA6B	60.0456	3.91582	0.70023	5.59219	2.24227e-08	8.48202e-07
ENSG00000132330	0.498575	0.673565	0	0	SCLY	56.3767	-8.84934	1.5828	-5.59092	2.25865e-08	8.52914e-07
ENSG00000280109	10.2921	25.0776	3.25072	1.7928	PLAC4	1756.33	-2.80989	0.50302	-5.58605	2.32292e-08	8.75666e-07
ENSG00000150051	1.28771	2.07594	0	0	MKX	56.7995	-8.86046	1.58727	-5.5822	2.37498e-08	8.93739e-07
ENSG00000221843	0.668984	0.921364	0.0385263	0.105948	C2orf16	116.993	-3.4659	0.621231	-5.57908	2.41792e-08	9.08328e-07
ENSG00000179862	194.461	48.6734	14.1697	14.2129	CITED4	1462.44	-3.09851	0.555488	-5.578	2.43301e-08	9.12422e-07
ENSG00000146733	57.1035	38.7831	7.26398	11.0254	PSPH	1296.6	-2.39046	0.428581	-5.57761	2.43844e-08	9.12885e-07
ENSG00000231831	1.21599	4.73656	0.0571553	0.0598773	MTHFD1P1	68.9773	-5.67091	1.01754	-5.57314	2.50185e-08	9.35012e-07
ENSG00000260062	0	0	1.09373	0.627849	GOLGA2P11	37.3175	9.10921	1.63475	5.57225	2.5147e-08	9.38204e-07
ENSG00000160255	0.510887	0.394128	2.93232	2.79489	ITGB2	187.31	2.6642	0.478456	5.56833	2.57199e-08	9.57935e-07
ENSG00000276170	1.26735	0.777057	10.8863	7.75785	AC244153.1	106.158	3.19635	0.57515	5.55742	2.73792e-08	1.01799e-06
ENSG00000103723	0.740906	0.620298	0.0427968	0.0373625	AP3B2	65.6277	-4.08423	0.7352	-5.55527	2.77187e-08	1.02886e-06
ENSG00000196371	2.7083	2.93432	0.365024	0.437038	FUT4	160.551	-2.81544	0.50695	-5.55369	2.79705e-08	1.03643e-06
ENSG00000145284	0	0	0.933451	1.11481	SCD5	35.6318	9.04178	1.63107	5.54347	2.96542e-08	1.09695e-06
ENSG00000171246	25.6849	13.8431	3.06053	4.10216	NPTX1	1347.65	-2.46431	0.445075	-5.53685	3.07954e-08	1.13723e-06
ENSG00000171056	0.445838	0.251365	2.97282	3.65492	SOX7	96.8265	3.25763	0.588627	5.53428	3.12506e-08	1.15209e-06
ENSG00000099260	0.0122434	0.0300275	0.714165	0.522699	PALMD	42.4633	4.83947	0.874511	5.53391	3.13165e-08	1.15256e-06
ENSG00000145945	0.558205	0.269656	4.2576	5.0126	FAM50B	80.8791	3.4982	0.632398	5.53165	3.1724e-08	1.16559e-06
ENSG00000182985	1.17992	1.37172	0.00716971	0	CADM1	115.907	-8.44314	1.52835	-5.52437	3.30679e-08	1.21292e-06
ENSG00000120451	14.794	16.7288	3.85641	3.14679	SNX19	1291.3	-2.17022	0.392886	-5.52379	3.31755e-08	1.21482e-06
ENSG00000174915	50.6553	26.6009	7.11854	7.5929	PTDSS2	2311.9	-2.39264	0.43357	-5.51845	3.42001e-08	1.25023e-06
ENSG00000110900	0.201429	0.164671	1.37642	1.73269	TSPAN11	101.678	3.08904	0.560259	5.5136	3.51572e-08	1.28306e-06
ENSG00000148143	1.61782	3.22858	0.375828	0.325843	ZNF462	278.07	-2.78834	0.505876	-5.5119	3.54972e-08	1.2933e-06
ENSG00000173391	13.5975	23.7921	3.17815	3.51899	OLR1	554.132	-2.48148	0.450773	-5.50495	3.69271e-08	1.34315e-06
ENSG00000163053	1.10237	1.4829	0	0	SLC16A14	52.425	-8.74451	1.5889	-5.50348	3.72366e-08	1.35214e-06
ENSG00000140464	2.18425	1.23721	8.95728	8.61984	PML	1094.07	2.36195	0.429231	5.50275	3.73906e-08	1.35547e-06
ENSG00000179958	6.99674	3.90951	29.749	31.4344	DCTPP1	456.46	2.49016	0.452711	5.50056	3.78594e-08	1.37018e-06
ENSG00000179869	0.538962	0.555	0.0621143	0.0477198	ABCA13	94.4119	-3.31462	0.603053	-5.4964	3.87613e-08	1.40049e-06
ENSG00000154330	1.0444	0.644291	0.0204793	0.0214546	PGM5	54.8898	-5.33105	0.970942	-5.49059	4.00584e-08	1.44496e-06
ENSG00000110881	0.275309	0.274303	1.93862	2.29022	ASIC1	112.872	2.94368	0.536719	5.48459	4.14432e-08	1.49243e-06
ENSG00000256810	5.70306	4.84166	0.623185	0.448844	AC078925.1	96.8638	-3.29581	0.60177	-5.47685	4.32955e-08	1.55656e-06
ENSG00000174130	0.0573298	0.120518	1.33502	1.08323	TLR6	64.418	3.74926	0.685169	5.47202	4.44943e-08	1.59702e-06
ENSG00000050555	2.69467	1.5943	9.74986	12.7071	LAMC3	824.98	2.38953	0.43718	5.46578	4.60872e-08	1.65147e-06
ENSG00000105290	16.9937	7.41605	1.57718	2.03707	APLP1	421.256	-2.75561	0.505041	-5.45621	4.86412e-08	1.74012e-06
ENSG00000212719	5.51728	3.8621	1.08899	0.738201	LINC02693	795.423	-2.35934	0.432491	-5.45523	4.89087e-08	1.74682e-06
ENSG00000204219	13.2745	8.42224	1.69799	2.13913	TCEA3	385.819	-2.49942	0.458411	-5.45236	4.97044e-08	1.77233e-06
ENSG00000260220	0.059509	0.0694994	0.604574	0.782813	CCDC187	72.4981	3.42345	0.6283	5.44875	5.07238e-08	1.80572e-06
ENSG00000286385	0	0	5.56898	5.95327	AL445255.1	32.9254	8.92794	1.64081	5.44117	5.2932e-08	1.88125e-06
ENSG00000173926	0.0802215	0.081978	1.15382	1.27592	2021-03-03	52.5283	3.90425	0.717736	5.43968	5.33751e-08	1.8939e-06
ENSG00000053918	24.059	11.1762	2.75158	3.1901	KCNQ1	729.014	-2.56791	0.472354	-5.43642	5.43622e-08	1.92578e-06
ENSG00000171033	0	0	1.14106	0.845023	PKIA	32.7862	8.92223	1.64447	5.42558	5.77672e-08	2.04308e-06
ENSG00000116833	0.583184	1.21601	0.0104718	0.021941	NR5A2	56.8049	-5.80517	1.07012	-5.42479	5.80239e-08	2.04883e-06
ENSG00000232677	4.22417	3.11193	0.419242	0.770856	LINC00665	323.638	-2.62488	0.484032	-5.42295	5.86231e-08	2.06663e-06
ENSG00000170522	0.196433	0.487298	3.21497	2.26807	ELOVL6	185.017	2.99649	0.553118	5.41745	6.04563e-08	2.12781e-06
ENSG00000143819	118.088	59.8855	16.8182	17.4541	EPHX1	2188.64	-2.37645	0.438785	-5.41598	6.09548e-08	2.14189e-06
ENSG00000157379	1.13854	0.579692	5.26697	5.58469	DHRS1	255.775	2.66306	0.49184	5.41449	6.14635e-08	2.15628e-06
ENSG00000186314	0.0183913	0	1.35199	0.585026	PRELID2	43.2141	6.83782	1.26379	5.41057	6.28248e-08	2.20049e-06
ENSG00000144476	57.2583	29.5927	8.20413	7.87528	ACKR3	876.039	-2.43305	0.449984	-5.40697	6.41003e-08	2.24155e-06
ENSG00000174332	0.190529	0.0778805	1.90304	2.20632	GLIS1	56.0326	3.9581	0.732311	5.40493	6.4832e-08	2.2635e-06
ENSG00000178401	7.50429	4.76023	1.18237	0.884773	DNAJC22	303.115	-2.56769	0.475341	-5.40178	6.59836e-08	2.30001e-06
ENSG00000151025	0.433077	1.15318	0	0	GPR158	52.1046	-8.73674	1.61821	-5.39901	6.7009e-08	2.33202e-06
ENSG00000085982	3.81057	4.45462	0.726371	0.902539	USP40	380.443	-2.3437	0.434217	-5.39752	6.75683e-08	2.34773e-06
ENSG00000103485	0	0.0439206	1.00882	1.46162	QPRT	38.044	5.72138	1.06207	5.38703	7.16308e-08	2.48492e-06
ENSG00000178752	2.64785	0.901941	0	0	ERFE	52.3094	-8.73876	1.62372	-5.38193	7.36922e-08	2.55236e-06
ENSG00000170801	2.0402	0.949606	8.7818	10.1475	HTRA3	299.115	2.66639	0.496152	5.37414	7.6948e-08	2.66088e-06
ENSG00000154655	0	0	0.476373	0.478266	L3MBTL4	31.2397	8.85219	1.64822	5.37074	7.84124e-08	2.70722e-06
ENSG00000168427	2.07905	1.04759	0	0	KLHL30	48.5935	-8.63285	1.60933	-5.36427	8.12781e-08	2.80171e-06
ENSG00000130147	23.7261	12.8207	3.32232	3.85429	SH3BP4	1273.69	-2.34829	0.438667	-5.35324	8.6391e-08	2.97325e-06
ENSG00000077063	1.56031	4.85881	0	0	CTTNBP2	183.931	-10.5548	1.97282	-5.3501	8.79049e-08	3.01428e-06
ENSG00000147592	6.90743	11.1056	1.47184	0.942293	LACTB2	162.265	-2.89854	0.541793	-5.34991	8.79992e-08	3.01428e-06
ENSG00000179715	0	0	1.81028	1.10629	PCED1B	31.3943	8.85984	1.6559	5.35045	8.77345e-08	3.01428e-06
ENSG00000067798	0.0148897	0.0060863	0.582986	0.180732	NAV3	42.8393	5.22008	0.97666	5.34483	9.05031e-08	3.09518e-06
ENSG00000068985	75.9773	64.1974	16.5409	9.92001	PAGE1	451.505	-2.4044	0.44999	-5.34322	9.13083e-08	3.11781e-06
ENSG00000100292	22.1011	14.7286	85.0013	78.6831	HMOX1	1895.36	2.15238	0.403049	5.34024	9.28238e-08	3.16459e-06
ENSG00000034677	9.89881	23.9804	3.09098	2.53116	RNF19A	950.442	-2.59131	0.485418	-5.33832	9.3814e-08	3.1921e-06
ENSG00000116117	2.01863	3.53089	0.494602	0.425353	PARD3B	284.618	-2.59295	0.485743	-5.3381	9.39242e-08	3.1921e-06
ENSG00000006118	8.11652	3.3566	31.3413	33.4029	TMEM132A	2278.54	2.4971	0.467816	5.33779	9.40883e-08	3.19269e-06
ENSG00000111331	24.9222	14.9329	85.0572	96.216	OAS3	7419.88	2.18545	0.410019	5.33012	9.81466e-08	3.32169e-06
ENSG00000116141	7.20822	6.87747	1.5894	1.26791	MARK1	377.362	-2.30103	0.431711	-5.33003	9.81955e-08	3.32169e-06
ENSG00000258620	5.4179	4.1184	0.354436	0.318271	AL135838.1	65.4813	-3.82382	0.717589	-5.32871	9.89114e-08	3.34072e-06
ENSG00000109654	2.47001	6.46083	0.754268	0.465334	TRIM2	393.347	-2.87214	0.539434	-5.32436	1.01311e-07	3.41644e-06
ENSG00000185909	0.2049	0.111673	1.92833	3.46858	KLHDC8B	50.9999	4.10735	0.771819	5.32164	1.02834e-07	3.46246e-06
ENSG00000134627	0.912049	1.58106	0	0	PIWIL4	46.1074	-8.55981	1.60873	-5.32086	1.03279e-07	3.47207e-06
ENSG00000073146	1.25868	0.658554	0	0.0361251	MOV10L1	55.1917	-5.75376	1.08144	-5.32046	1.03507e-07	3.47436e-06
ENSG00000170775	11.2791	6.83364	1.7891	1.67125	GPR37	469.93	-2.38755	0.448845	-5.31933	1.04149e-07	3.4905e-06
ENSG00000233184	0.81142	2.12517	0.144081	0.150943	AC093157.1	131.117	-3.31669	0.623694	-5.31781	1.05026e-07	3.51449e-06
ENSG00000185483	1.33863	2.18871	0	0.0123141	ROR1	97.8002	-8.19543	1.54349	-5.30968	1.09816e-07	3.66915e-06
ENSG00000272347	4.98942	2.24342	0	0	AC116351.2	47.1354	-8.58871	1.61773	-5.30911	1.10163e-07	3.67508e-06
ENSG00000115604	0	0	1.01616	0.665349	IL18R1	30.0953	8.79881	1.6601	5.30017	1.15697e-07	3.85378e-06
ENSG00000140545	1.57566	0.955711	7.473	5.79873	MFGE8	442.29	2.3923	0.451403	5.2997	1.15993e-07	3.85776e-06
ENSG00000278318	0	0	1.00531	0.391184	ZNF229	31.5799	8.86868	1.67492	5.29498	1.19029e-07	3.95266e-06
ENSG00000226237	2.25028	2.3199	0.0159123	0	GAS1RR	93.6017	-8.1337	1.537	-5.29192	1.21041e-07	4.01336e-06
ENSG00000196628	0	0	0.137645	0.117715	TCF4	29.5231	8.77083	1.65764	5.29116	1.2154e-07	4.02377e-06
ENSG00000143847	0.030551	0.0291386	0.471963	0.579688	PPFIA4	44.3548	4.14025	0.78259	5.29044	1.22022e-07	4.03358e-06
ENSG00000142149	0.874703	0.423405	0	0	HUNK	45.8419	-8.54866	1.61677	-5.28749	1.24005e-07	4.08671e-06
ENSG00000285517	0.0627173	0.0405907	0.455206	0.485635	AC010198.2	81.1998	3.19435	0.604124	5.28756	1.23956e-07	4.08671e-06
ENSG00000132016	0.798032	0.757631	3.90829	5.53825	C19orf57	173.708	2.60249	0.492258	5.28684	1.24451e-07	4.0952e-06
ENSG00000104081	0.326667	0.304146	2.33471	2.09649	BMF	113.368	2.81343	0.532436	5.28408	1.2634e-07	4.15109e-06
ENSG00000136010	1.72339	6.09105	0.507564	0.427133	ALDH1L2	341.49	-3.0639	0.580086	-5.2818	1.27918e-07	4.1966e-06
ENSG00000145431	0	0	0.513597	0.676021	PDGFC	29.3375	8.76125	1.66043	5.27648	1.31688e-07	4.30728e-06
ENSG00000156042	0.704953	1.66369	0.106282	0.0445374	CFAP70	76.9879	-3.96886	0.752145	-5.27673	1.31512e-07	4.30728e-06
ENSG00000183801	1.39533	1.6699	0	0	OLFML1	43.3038	-8.46851	1.60522	-5.2756	1.3232e-07	4.32146e-06
ENSG00000144837	3.07634	2.58947	0	0.152606	PLA1A	51.8888	-5.23737	0.993405	-5.27214	1.34844e-07	4.3973e-06
ENSG00000154930	0.654015	0.553265	0	0	ACSS1	43.1407	-8.46218	1.60544	-5.27093	1.35731e-07	4.41959e-06
ENSG00000226472	0.123876	0.141779	1.74211	3.52571	AC008013.1	45.3889	4.30472	0.816761	5.27048	1.36071e-07	4.42404e-06
ENSG00000259129	0	0	1.09268	1.0684	LINC00648	28.9045	8.74013	1.66012	5.26475	1.40382e-07	4.55739e-06
ENSG00000166033	15.1355	9.26667	55.2218	56.491	HTRA1	1259.21	2.19539	0.417042	5.26419	1.40806e-07	4.56435e-06
ENSG00000133985	1.43603	0.912211	0.0155062	0.0324894	TTC9	50.1877	-5.62045	1.06853	-5.25999	1.44063e-07	4.66296e-06
ENSG00000175946	3.46634	1.91638	0	0	KLHL38	43.8646	-8.48525	1.61546	-5.25252	1.50031e-07	4.84894e-06
ENSG00000182010	0.540042	1.39462	0.0241975	0.0929496	RTKN2	82.6157	-4.05495	0.772546	-5.24882	1.53076e-07	4.93999e-06
ENSG00000247287	0.737838	1.09285	0	0	AL359220.1	42.8588	-8.45411	1.61097	-5.24784	1.53893e-07	4.95902e-06
ENSG00000278266	0	0	1.05031	1.32604	AC079949.2	28.657	8.72743	1.6634	5.24673	1.54821e-07	4.98153e-06
ENSG00000115541	4.60916	5.18663	22.791	21.9699	HSPE1	408.926	2.19152	0.417745	5.24607	1.55377e-07	4.99203e-06
ENSG00000197415	4.5098	10.9061	0.0120722	0.113825	VEPH1	418.107	-6.94179	1.32346	-5.2452	1.56114e-07	5.00833e-06
ENSG00000224189	1.00398	0.986498	0	0	HAGLR	41.9021	-8.42053	1.60754	-5.23814	1.62205e-07	5.19606e-06
ENSG00000134569	0.254251	0.0969989	1.48984	1.48512	LRP4	119.638	3.09299	0.590857	5.23475	1.6521e-07	5.28455e-06
ENSG00000268964	3.71554	4.0367	0.33856	0.600234	ERVV-2	108.381	-3.04871	0.582889	-5.23034	1.69201e-07	5.40424e-06
ENSG00000144815	1.18949	1.18568	4.94409	5.49399	NXPE3	499.116	2.13573	0.408638	5.22645	1.72794e-07	5.51092e-06
ENSG00000122691	0.148502	0.0607015	2.80831	1.90612	TWIST1	40.4271	4.52368	0.866143	5.22279	1.76245e-07	5.61275e-06
ENSG00000115204	21.5016	13.9718	3.67912	4.13384	MPV17	1001.11	-2.18271	0.418168	-5.2197	1.79211e-07	5.69887e-06
ENSG00000185015	0	0	0.649183	0.561822	CA13	27.8683	8.6876	1.66672	5.21241	1.86406e-07	5.91899e-06
ENSG00000271996	8.23775	9.45695	0	0	AC019080.5	41.0328	-8.39069	1.61058	-5.20973	1.89113e-07	5.9962e-06
ENSG00000134070	2.69389	1.3308	10.9585	11.4322	IRAK2	372.637	2.47881	0.476109	5.20639	1.92545e-07	6.09614e-06
ENSG00000060566	0	0.0457783	1.46165	1.62501	CREB3L3	34.1043	5.9755	1.14787	5.20571	1.93254e-07	6.10971e-06
ENSG00000164124	0	0.00436927	0.632046	0.688991	TMEM144	50.3971	8.10387	1.55744	5.20333	1.95748e-07	6.17954e-06
ENSG00000254872	0.258402	0.0821518	2.45477	1.87468	LINC02688	66.1095	3.68979	0.709402	5.20127	1.9793e-07	6.23939e-06
ENSG00000249803	0	0	0.7573	1.22611	AC112178.1	28.0694	8.69728	1.67279	5.19926	2.00079e-07	6.29801e-06
ENSG00000168958	21.5708	22.0694	5.71544	5.22068	MFF	1380.03	-1.99652	0.38408	-5.19817	2.01256e-07	6.32591e-06
ENSG00000148842	7.3304	5.08429	1.40325	1.45487	CNNM2	1025.07	-2.11878	0.408933	-5.18125	2.20399e-07	6.91762e-06
ENSG00000160224	0.412063	0.0604636	2.8367	2.95411	AIRE	120.469	3.63284	0.701348	5.1798	2.22127e-07	6.96178e-06
ENSG00000181781	7.22122	3.01053	0.459771	0.289	ODF3L2	77.5631	-3.76777	0.728105	-5.17476	2.28207e-07	7.14206e-06
ENSG00000138639	0	0	0.461687	0.368013	ARHGAP24	26.8476	8.63386	1.67398	5.15768	2.50032e-07	7.81385e-06
ENSG00000198888	855.037	825.342	3201.35	3048.44	MT-ND1	31170.9	1.89502	0.36761	5.15498	2.53653e-07	7.91565e-06
ENSG00000115041	1.80283	1.01005	0.191402	0.094982	KCNIP3	99.9167	-3.29146	0.638682	-5.15352	2.55635e-07	7.96608e-06
ENSG00000196565	0	0	3.00551	4.82137	HBG2	27.0641	8.64467	1.67851	5.15019	2.60218e-07	8.09727e-06
ENSG00000056291	0	0	1.27239	1.4733	NPFFR2	26.6311	8.62175	1.67432	5.14939	2.61335e-07	8.12042e-06
ENSG00000160767	13.2084	6.24915	47.6089	48.376	FAM189B	2120.74	2.30303	0.447348	5.14818	2.63025e-07	8.13807e-06
ENSG00000169184	73.7947	37.5966	10.5504	12.8325	MN1	4405.93	-2.25209	0.437439	-5.14835	2.62782e-07	8.13807e-06
ENSG00000250284	0	0	1.12191	1.36594	AC109439.2	26.6465	8.62253	1.67482	5.14835	2.62794e-07	8.13807e-06
ENSG00000185532	0.317253	0.643712	0.0183254	0.0255975	PRKG1	53.4267	-4.45622	0.865732	-5.14734	2.64206e-07	8.16297e-06
ENSG00000154553	0.851153	0.731288	0.077975	0.0090765	PDLIM3	62.5814	-4.17091	0.810756	-5.14447	2.68276e-07	8.27697e-06
ENSG00000144460	7.64794	11.3282	1.43195	2.30325	NYAP2	509.945	-2.34577	0.456483	-5.1388	2.76502e-07	8.5187e-06
ENSG00000183092	29.9583	13.8332	3.32879	4.90536	BEGAIN	1685.16	-2.41097	0.469644	-5.13362	2.84224e-07	8.74421e-06
ENSG00000030419	0	0	0.148426	0.4124	IKZF2	28.224	8.70479	1.69635	5.13148	2.87467e-07	8.8315e-06
ENSG00000171873	0.0987213	0.0134511	1.81432	1.2396	ADRA1D	39.1051	4.8233	0.940064	5.13083	2.88471e-07	8.84984e-06
ENSG00000115194	0.0342882	0.0070078	0.602758	0.803681	SLC30A3	34.322	5.14658	1.00412	5.12545	2.9683e-07	9.09346e-06
ENSG00000278869	12.7934	8.61585	0.450334	1.41534	BX539320.1	83.9261	-3.52599	0.688312	-5.12266	3.01253e-07	9.21598e-06
ENSG00000198753	0.634849	0.426733	2.53638	3.49567	PLXNB3	204.367	2.50913	0.490027	5.12039	3.04902e-07	9.3145e-06
ENSG00000132470	18.7369	8.26547	67.4459	67.7939	ITGB4	4510.07	2.32464	0.45407	5.11957	3.06231e-07	9.34199e-06
ENSG00000186198	56.4339	27.8563	7.6937	7.34365	SLC51B	377.356	-2.48621	0.485659	-5.11925	3.06751e-07	9.34474e-06
ENSG00000233515	0	0	1.48618	1.06005	LINC01518	26.1516	8.5961	1.68069	5.11463	3.14355e-07	9.56298e-06
ENSG00000262185	4.57754	3.81646	0.145146	0.638647	AC005736.1	102.678	-3.42693	0.670066	-5.11431	3.14882e-07	9.56564e-06
ENSG00000006025	1.75986	0.793137	6.56236	7.56741	OSBPL7	450.79	2.47102	0.483328	5.11251	3.17906e-07	9.64405e-06
ENSG00000197852	2.69051	2.20586	0.457153	0.29771	INKA2	148.544	-2.69548	0.527726	-5.10773	3.26048e-07	9.87724e-06
ENSG00000185158	3.44671	3.67979	0.7797	0.368892	LRRC37B	213.703	-2.63146	0.51522	-5.10744	3.26552e-07	9.87876e-06
ENSG00000174007	3.50429	2.99588	0.256219	0.268421	CEP19	62.3297	-3.63102	0.711588	-5.10269	3.34852e-07	1.01158e-05
ENSG00000167528	9.1982	6.99993	1.78969	1.9921	ZNF641	696.132	-2.09863	0.411352	-5.10179	3.36463e-07	1.01504e-05
ENSG00000286190	3.91888	2.78155	0.0485486	0.101722	AC055839.2	45.8281	-5.48668	1.07584	-5.09993	3.39782e-07	1.02363e-05
ENSG00000168268	6.03541	3.18271	22.4835	20.9678	NT5DC2	1039.25	2.23784	0.439865	5.08757	3.62685e-07	1.09112e-05
ENSG00000184321	0	0	5.31574	1.74028	OR51J1	27.5899	8.67395	1.7055	5.08587	3.65938e-07	1.09938e-05
ENSG00000283828	2.93732	2.22076	0.176471	0.0369752	AL137002.2	49.4273	-4.58098	0.901408	-5.08202	3.73439e-07	1.12037e-05
ENSG00000109099	31.0561	21.9573	5.66857	6.66464	PMP22	857.352	-2.10378	0.414128	-5.08002	3.77399e-07	1.13069e-05
ENSG00000227189	1.02734	3.67675	0	0	AC092535.2	41.8739	-8.42181	1.65802	-5.07944	3.78558e-07	1.1326e-05
ENSG00000145335	0	0	0.728097	0.804003	SNCA	25.2856	8.54701	1.68299	5.07846	3.80509e-07	1.13688e-05
ENSG00000117114	0	0	0.427847	0.362847	ADGRL2	25.2083	8.5429	1.68414	5.07255	3.92513e-07	1.17008e-05
ENSG00000231133	1.35218	0.831032	0.0613028	0.0160556	HAR1B	47.904	-4.80506	0.947283	-5.07246	3.92698e-07	1.17008e-05
ENSG00000144485	3.5413	1.3855	0	0	HES6	39.5821	-8.33645	1.64368	-5.07182	3.94039e-07	1.17247e-05
ENSG00000119242	3.54034	2.03435	0.451473	0.503165	CCDC92	220.754	-2.54547	0.502278	-5.06784	4.02352e-07	1.19557e-05
ENSG00000185046	0	0.00731149	0.285854	0.456688	ANKS1B	34.0774	6.55629	1.29392	5.06699	4.04157e-07	1.19929e-05
ENSG00000108375	0.131716	0.0699921	0.894608	1.1026	RNF43	67.853	3.31897	0.655158	5.06591	4.06453e-07	1.20446e-05
ENSG00000182621	0.207221	0.491976	0.0181458	0	PLCB1	51.3552	-5.24764	1.036	-5.06527	4.0782e-07	1.20687e-05
ENSG00000160886	9.10649	4.09159	33.1639	33.0062	LY6K	1321.31	2.32676	0.459516	5.06351	4.11613e-07	1.21644e-05
ENSG00000200997	8.43867	3.44938	66.9477	45.9164	RNU1-85P	84.1203	3.26032	0.644074	5.06202	4.14832e-07	1.22429e-05
ENSG00000164241	0	0	0.417464	0.425837	C5orf63	24.9299	8.52666	1.68523	5.05966	4.20007e-07	1.23788e-05
ENSG00000134324	7.54253	8.56787	2.17767	1.84184	LPIN1	981.685	-2.00283	0.39594	-5.05843	4.22733e-07	1.24423e-05
ENSG00000004399	92.3562	44.7639	13.3351	15.7717	PLXND1	6655.49	-2.23599	0.442177	-5.05677	4.26409e-07	1.25335e-05
ENSG00000197355	61.1286	31.1702	10.3629	9.56807	UAP1L1	2430.41	-2.21118	0.437394	-5.05536	4.2957e-07	1.26094e-05
ENSG00000183386	7.89245	3.42774	27.8273	33.1167	FHL3	595.429	2.43056	0.481462	5.0483	4.45753e-07	1.30668e-05
ENSG00000142408	0.0678081	0.0461952	0.623095	0.718993	CACNG8	52.3669	3.56611	0.707841	5.038	4.70415e-07	1.37712e-05
ENSG00000103742	0.00648727	0	0.725713	0.673386	IGDCC4	44.0316	7.89331	1.56807	5.03377	4.80937e-07	1.40603e-05
ENSG00000066248	4.12685	2.026	0.407947	0.409568	NGEF	133.179	-2.91085	0.578537	-5.0314	4.86908e-07	1.42158e-05
ENSG00000167080	0.082736	0.0766565	0.625845	0.951155	B4GALNT2	63.9754	3.30758	0.657515	5.03042	4.89397e-07	1.42693e-05
ENSG00000006071	0.00392648	0	0.40787	0.427294	ABCC8	43.4285	7.87313	1.5694	5.01666	5.25763e-07	1.53091e-05
ENSG00000111885	1.84192	1.81179	0.267598	0.115435	MAN1A1	83.2858	-3.24916	0.648275	-5.01201	5.38643e-07	1.56631e-05
ENSG00000088367	25.4182	14.6953	3.95106	5.09707	EPB41L1	1955.83	-2.14838	0.428708	-5.01129	5.40663e-07	1.57009e-05
ENSG00000187994	0.0470616	0.0577105	0.940117	1.08338	RINL	36.7611	4.26458	0.85189	5.00602	5.55656e-07	1.61148e-05
ENSG00000083290	2.93013	3.40683	0.632357	0.737945	ULK2	312.707	-2.20978	0.441516	-5.00499	5.58638e-07	1.61797e-05
ENSG00000107731	1.74846	0.708791	0.12701	0.0241925	UNC5B	73.3688	-4.01189	0.802048	-5.00205	5.6723e-07	1.64067e-05
ENSG00000132204	0	0	0.330169	0.309484	LINC00470	23.9092	8.46645	1.69309	5.0006	5.71528e-07	1.64872e-05
ENSG00000204860	0	0	0.677573	0.838905	FAM201A	23.9865	8.47078	1.69388	5.00082	5.70884e-07	1.64872e-05
ENSG00000115641	48.1733	30.3083	8.83347	10.1409	FHL2	2655.02	-2.04827	0.409679	-4.99969	5.74223e-07	1.65429e-05
ENSG00000139629	0	0.00549979	0.784833	0.630737	GALNT6	42.9274	7.8725	1.57497	4.99851	5.77759e-07	1.66228e-05
ENSG00000152270	0.21682	0.563042	0	0	PDE3B	37.2784	-8.25391	1.6516	-4.99753	5.80707e-07	1.66855e-05
ENSG00000125637	1.66201	0.913831	5.58244	6.20536	PSD4	793.849	2.19532	0.439985	4.98954	6.05233e-07	1.73673e-05
ENSG00000143028	4.61004	2.97904	0.449465	0.69607	SYPL2	145.161	-2.72877	0.546948	-4.98909	6.06652e-07	1.73851e-05
ENSG00000165449	1.0267	1.56008	0	0.0373676	SLC16A9	47.7862	-6.14181	1.23116	-4.98864	6.08066e-07	1.74027e-05
ENSG00000143845	0.0328561	0.0179069	0.980138	0.660097	ETNK2	31.3774	5.03968	1.01054	4.98713	6.12836e-07	1.75161e-05
ENSG00000164509	0	0.0380599	0.682006	0.623551	IL31RA	35.1904	5.02465	1.00823	4.98365	6.23972e-07	1.7811e-05
ENSG00000260750	1.94746	1.30676	0.2231	0.222039	AC092720.1	107.704	-2.86914	0.575922	-4.98183	6.29868e-07	1.79558e-05
ENSG00000175591	11.6094	7.90909	1.905	2.02465	P2RY2	275.827	-2.31205	0.464471	-4.97781	6.43079e-07	1.83084e-05
ENSG00000124813	0.0482681	0.108515	0.906364	0.777806	RUNX2	62.0071	3.41028	0.685171	4.97727	6.44861e-07	1.83351e-05
ENSG00000167360	0	0.0368677	4.82869	4.45463	OR51Q1	41.9995	7.84073	1.57586	4.97552	6.50717e-07	1.84775e-05
ENSG00000115602	0	0	0.618602	0.388838	IL1RL1	23.8009	8.46036	1.70114	4.97335	6.58056e-07	1.86615e-05
ENSG00000121068	0.479474	0.186024	2.38966	2.39462	TBX2	136.281	2.85437	0.573986	4.9729	6.59583e-07	1.86805e-05
ENSG00000166289	1.11844	0.492339	5.809	5.61752	PLEKHF1	123.182	2.83491	0.570166	4.97208	6.62372e-07	1.8735e-05
ENSG00000169083	0.00386567	0	0.339776	0.459509	AR	42.2222	7.83171	1.57554	4.97081	6.66738e-07	1.8834e-05
ENSG00000113721	1.55172	0.787186	0.0442823	0.139174	PDGFRB	73.9964	-3.67777	0.739968	-4.97017	6.68937e-07	1.88717e-05
ENSG00000118960	7.42834	4.18022	1.33403	1.22782	HS1BP3	852.093	-2.17963	0.438603	-4.96949	6.71304e-07	1.89139e-05
ENSG00000184719	0	0	0.709084	0.483719	RNLS	23.4916	8.4414	1.70134	4.96161	6.99126e-07	1.96723e-05
ENSG00000008256	28.296	18.5616	4.50159	6.38295	CYTH3	1378.89	-2.10605	0.424616	-4.9599	7.05297e-07	1.98203e-05
ENSG00000285875	0	0.0654364	4.22126	2.14414	AL035446.2	32.6545	6.49694	1.3113	4.9546	7.24789e-07	2.03418e-05
ENSG00000169252	0.473736	0.293399	3.37245	2.40344	ADRB2	92.6242	2.91927	0.58934	4.95345	7.29094e-07	2.04362e-05
ENSG00000109819	2.53726	9.62779	1.0464	0.609019	PPARGC1A	617.677	-2.87736	0.581039	-4.95209	7.34207e-07	2.05531e-05
ENSG00000134955	0.0310322	0.0887926	0.843074	0.870237	SLC37A2	48.0188	3.81388	0.770241	4.95154	7.36282e-07	2.05847e-05
ENSG00000173581	0.93051	0.387811	4.05294	5.74274	CCDC106	123.791	2.90188	0.586278	4.94966	7.43441e-07	2.07581e-05
ENSG00000167105	0.306696	0.0923739	1.80575	2.94572	TMEM92	64.8436	3.5937	0.726987	4.94328	7.68207e-07	2.14221e-05
ENSG00000176732	3.88021	2.66862	0	0.154674	PFN4	44.237	-5.42776	1.09826	-4.94212	7.72764e-07	2.15216e-05
ENSG00000198399	2.9725	9.68665	1.07754	0.943005	ITSN2	725.609	-2.64759	0.535906	-4.94041	7.79585e-07	2.16838e-05
ENSG00000128512	0.0662831	0.223524	1.35057	1.03343	DOCK4	131.164	3.02983	0.61459	4.92983	8.22991e-07	2.28619e-05
ENSG00000125730	24.3021	13.1946	76.4084	82.4113	C3	6696.29	2.0827	0.422498	4.92948	8.24495e-07	2.28745e-05
ENSG00000168497	0	0	1.06042	0.758681	CAVIN2	22.8421	8.4009	1.70558	4.92555	8.41254e-07	2.33097e-05
ENSG00000144152	6.18207	3.07658	0.888322	0.804868	FBLN7	296.293	-2.45023	0.498057	-4.91957	8.67341e-07	2.40019e-05
ENSG00000224259	1.49248	3.18771	0.0214877	0	LINC01133	71.0619	-7.73628	1.57287	-4.91858	8.71748e-07	2.40933e-05
ENSG00000133067	2.3295	0.987471	0.0861757	0.162504	LGR6	67.189	-3.74009	0.760546	-4.91765	8.75914e-07	2.41777e-05
ENSG00000123066	2.983	5.29257	1.06547	0.810584	MED13L	1559.55	-2.14117	0.435473	-4.91688	8.79335e-07	2.42413e-05
ENSG00000073910	0.424734	1.34604	0.129888	0.0351158	FRY	150.045	-3.42091	0.696395	-4.91231	9.00115e-07	2.47828e-05
ENSG00000119686	3.08035	2.78158	0.579143	0.202241	FLVCR2	134.114	-2.90349	0.591129	-4.91176	9.02614e-07	2.48202e-05
ENSG00000071575	0	0	0.671438	0.523052	TRIB2	22.5328	8.38113	1.70653	4.91121	9.05167e-07	2.4859e-05
ENSG00000198729	2.22742	1.38393	0	0	PPP1R14C	32.9485	-8.07253	1.64538	-4.90617	9.28703e-07	2.54732e-05
ENSG00000131018	1.09893	5.39037	0.485579	0.388175	SYNE1	1413.36	-2.89284	0.590172	-4.90169	9.50138e-07	2.60283e-05
ENSG00000204616	0.0842736	0.13779	1.72837	1.2228	TRIM31	45.9124	3.7205	0.759675	4.89749	9.70694e-07	2.65579e-05
ENSG00000243176	0.688072	1.11163	0.0872706	0.10057	AC092944.1	73.9641	-3.26217	0.66645	-4.89484	9.83878e-07	2.68849e-05
ENSG00000198417	0	0	1.19421	1.74259	MT1F	22.3627	8.36946	1.71083	4.89205	9.97911e-07	2.72341e-05
ENSG00000104368	0.111619	0.131173	0.758113	1.45996	PLAT	71.6863	3.18822	0.65189	4.89073	1.00465e-06	2.73836e-05
ENSG00000145569	0.358061	0.579702	2.44596	2.65648	OTULINL	174.837	2.4401	0.499019	4.88979	1.00942e-06	2.74793e-05
ENSG00000148655	2.70724	2.67483	0.568619	0.42735	LRMDA	167.57	-2.43304	0.497915	-4.88646	1.02667e-06	2.79139e-05
ENSG00000054392	1.33143	1.29521	0.0950954	0.199249	HHAT	79.8056	-3.16168	0.64751	-4.88283	1.04574e-06	2.83969e-05
ENSG00000016082	0	0	0.86924	1.02814	ISL1	21.9761	8.34454	1.7104	4.87871	1.06782e-06	2.89602e-05
ENSG00000260528	0.0623722	0.0396591	0.620214	0.754175	FAM157C	43.2943	3.76332	0.771556	4.87757	1.074e-06	2.90917e-05
ENSG00000164532	0.216308	0.243149	3.15436	2.48976	TBX20	45.8743	3.61612	0.742051	4.87314	1.0984e-06	2.97155e-05
ENSG00000119408	60.1529	38.0021	10.3137	13.6138	NEK6	2218.13	-2.03639	0.417958	-4.87223	1.10346e-06	2.98154e-05
ENSG00000109472	0	0	0.937025	0.769401	CPE	21.8833	8.33887	1.71163	4.87189	1.10535e-06	2.98293e-05
ENSG00000114480	3.31564	4.87386	16.3887	16.7067	GBE1	789.49	2.01399	0.413452	4.87117	1.10942e-06	2.99021e-05
ENSG00000134755	0.474456	1.18625	0.101097	0.0728146	DSC2	94.2975	-3.25524	0.668383	-4.87032	1.11419e-06	2.99934e-05
ENSG00000230487	2.51126	1.68258	0.343642	0.321436	PSMG3-AS1	128.577	-2.65565	0.54535	-4.86963	1.1181e-06	3.00615e-05
ENSG00000164086	6.12055	3.5496	19.1306	21.6474	DUSP7	1175.87	2.07688	0.426622	4.86821	1.12615e-06	3.02405e-05
ENSG00000177138	0.0071747	0.0469235	0.676489	0.564563	FAM9B	36.6847	4.4725	0.919309	4.86507	1.14417e-06	3.06867e-05
ENSG00000120149	3.24472	1.59884	0.0355165	0.0372079	MSX2	44.9553	-6.05646	1.24578	-4.86159	1.16449e-06	3.11932e-05
ENSG00000287865	6.36216	5.00543	0.765288	0.515401	AC099552.5	75.1464	-3.147	0.648671	-4.85145	1.22561e-06	3.27899e-05
ENSG00000188372	18.8793	9.87121	3.10281	2.66238	ZP3	379.337	-2.31741	0.478195	-4.84616	1.25876e-06	3.36354e-05
ENSG00000156265	2.20919	2.98313	0.386424	0.404828	MAP3K7CL	110.635	-2.71501	0.560644	-4.84266	1.28111e-06	3.41621e-05
ENSG00000162511	0.076559	0.0375529	1.34584	1.05104	LAPTM5	33.3264	4.41703	0.912123	4.84258	1.28161e-06	3.41621e-05
ENSG00000073849	2.08334	1.50409	0.198898	0.380503	ST6GAL1	156.486	-2.63188	0.543547	-4.84204	1.28514e-06	3.42144e-05
ENSG00000161642	5.67495	3.01241	19.331	19.8091	ZNF385A	625.139	2.17313	0.448963	4.84033	1.29625e-06	3.4468e-05
ENSG00000223829	0	0	1.93138	1.34891	AC004870.2	21.5121	8.31438	1.71821	4.83897	1.30516e-06	3.46624e-05
ENSG00000171916	0.0831746	0.0509974	0.83076	1.11402	LGALS9C	40.6361	3.87049	0.800415	4.83561	1.32741e-06	3.52104e-05
ENSG00000085662	129.924	73.427	428.752	390.381	AKR1B1	15361.5	2.01019	0.415821	4.83427	1.33638e-06	3.54052e-05
ENSG00000176399	0.0442414	0.0723362	0.862568	0.799951	DMRTA1	40.861	3.82091	0.790593	4.83297	1.34511e-06	3.5593e-05
ENSG00000101298	0.00865764	0	0.622611	1.00014	SNPH	38.294	7.68913	1.5911	4.8326	1.34763e-06	3.56163e-05
ENSG00000187608	60.6572	33.1831	221.569	178.577	ISG15	1760.93	2.09278	0.433269	4.83022	1.36385e-06	3.59577e-05
ENSG00000234997	0	0	3.4309	1.79715	AC016745.1	21.775	8.3322	1.72501	4.83024	1.36368e-06	3.59577e-05
ENSG00000121797	0	0.0135095	1.39966	1.63232	CCRL2	37.4527	7.67493	1.58975	4.82776	1.38074e-06	3.6359e-05
ENSG00000245680	1.18681	3.1305	0.293404	0.2964	ZNF585B	152.087	-2.87303	0.595207	-4.82693	1.38651e-06	3.64666e-05
ENSG00000157703	0.643125	0.525765	0	0	SVOPL	30.2873	-7.95171	1.65056	-4.81757	1.45318e-06	3.81742e-05
ENSG00000232406	3.86927	3.4395	0.651875	0.702432	AL121895.1	151.06	-2.43211	0.504867	-4.81732	1.45497e-06	3.81749e-05
ENSG00000006747	1.02883	1.42498	0.244589	0.149472	SCIN	136.132	-2.63733	0.547587	-4.81627	1.46266e-06	3.83305e-05
ENSG00000113356	0.221148	0.361584	1.88489	2.53003	POLR3G	82.6656	2.91424	0.605483	4.81309	1.48614e-06	3.88943e-05
ENSG00000140931	1.187	0.569295	4.67912	5.88236	CMTM3	158.166	2.59384	0.538939	4.81287	1.48775e-06	3.88943e-05
ENSG00000103876	1.5508	0.87512	5.45014	5.62928	FAH	399.97	2.19332	0.455822	4.81179	1.49585e-06	3.90592e-05
ENSG00000077238	4.89729	3.0834	15.881	16.2294	IL4R	969.906	2.0092	0.417731	4.80979	1.51088e-06	3.93292e-05
ENSG00000099377	1.76665	1.24953	8.24781	6.91249	HSD3B7	186.088	2.33217	0.484889	4.80969	1.51162e-06	3.93292e-05
ENSG00000196549	0	0	0.229905	0.301067	MME	21.0017	8.27899	1.72129	4.80978	1.511e-06	3.93292e-05
ENSG00000180992	23.2413	14.609	85.344	71.2501	MRPL14	765.097	2.04962	0.426906	4.80111	1.57788e-06	4.10042e-05
ENSG00000154803	9.89944	7.35385	1.99368	2.41842	FLCN	871.728	-1.96734	0.410339	-4.79442	1.6315e-06	4.2347e-05
ENSG00000174607	0	0	0.810602	0.377425	UGT8	21.4193	8.30855	1.73342	4.79316	1.64171e-06	4.25611e-05
ENSG00000167094	0.0311495	0.0636631	0.597362	0.847452	TTC16	40.1784	3.91038	0.816189	4.79103	1.65931e-06	4.29663e-05
ENSG00000119938	4.31825	3.67336	0.435199	0.683888	PPP1R3C	95.1843	-2.83798	0.592885	-4.78673	1.69524e-06	4.38444e-05
ENSG00000146166	0.271341	1.13686	0	0	LGSN	33.7495	-8.11094	1.69472	-4.78601	1.70126e-06	4.38543e-05
ENSG00000176678	3.31535	1.42537	10.0688	14.949	FOXL1	457.852	2.40208	0.50189	4.78606	1.70087e-06	4.38543e-05
ENSG00000250645	18.7019	21.9409	3.1052	1.21991	AC010442.3	75.2499	-3.22743	0.674354	-4.78597	1.70167e-06	4.38543e-05
ENSG00000170373	0	0	3.07983	2.65712	CST1	20.5687	8.24944	1.72405	4.78491	1.71063e-06	4.39811e-05
ENSG00000269927	0	0	1.26144	1.08831	AC004817.3	20.5687	8.24944	1.72405	4.78491	1.71063e-06	4.39811e-05
ENSG00000259905	0.063247	0.276874	0	0	PWRN1	33.8785	-8.11646	1.69727	-4.78207	1.73499e-06	4.45547e-05
ENSG00000147130	4.78828	2.43634	15.8411	15.5307	ZMYM3	1097.52	2.11937	0.443658	4.77703	1.779e-06	4.5631e-05
ENSG00000154217	0.657418	0.310068	2.49523	2.84689	PITPNC1	202.844	2.46972	0.517055	4.7765	1.78369e-06	4.56974e-05
ENSG00000106853	30.8358	26.0448	8.52742	6.58492	PTGR1	1115.94	-1.91199	0.40051	-4.77388	1.80712e-06	4.62432e-05
ENSG00000169432	0	0	0.209564	0.148341	SCN9A	20.5223	8.24642	1.72785	4.77264	1.81827e-06	4.64738e-05
ENSG00000137309	160.089	71.4893	494.536	532.882	HMGA1	12045.6	2.14954	0.450629	4.77009	1.8414e-06	4.70098e-05
ENSG00000230006	0.755963	1.03505	0	0.0102898	ANKRD36BP2	59.5606	-7.47632	1.56804	-4.76794	1.8612e-06	4.74595e-05
ENSG00000101856	31.294	25.4149	95.0416	108.02	PGRMC1	2049.62	1.84043	0.386063	4.76717	1.86834e-06	4.75857e-05
ENSG00000177932	0	0	0.509345	0.337012	ZNF354C	20.5068	8.2454	1.72975	4.76682	1.8716e-06	4.76131e-05
ENSG00000163110	3.41395	4.19737	15.3134	12.4909	PDLIM5	1614.86	1.8689	0.392413	4.76259	1.91122e-06	4.85643e-05
ENSG00000147010	6.6307	5.35076	1.58606	1.17458	SH3KBP1	350.163	-2.11699	0.444574	-4.76185	1.91828e-06	4.86867e-05
ENSG00000106089	2.08788	1.08321	8.29883	7.30481	STX1A	285.077	2.30196	0.483785	4.75823	1.95296e-06	4.94516e-05
ENSG00000141504	48.2532	31.209	10.3363	8.96505	SAT2	667.181	-2.04118	0.428962	-4.75843	1.95107e-06	4.94516e-05
ENSG00000141404	2.15637	1.77777	0.417416	0.315259	GNAL	156.133	-2.42353	0.509404	-4.75758	1.95929e-06	4.95541e-05
ENSG00000203987	1.59368	1.60564	0.0179357	0	AL772363.1	58.2561	-7.44676	1.56657	-4.75354	1.99886e-06	5.04961e-05
ENSG00000189283	0	0	0.391138	0.265794	FHIT	20.1821	8.22234	1.73247	4.74603	2.07449e-06	5.2346e-05
ENSG00000108352	0.45004	0.332539	2.1438	2.2459	RAPGEFL1	121.451	2.49092	0.525031	4.74434	2.09189e-06	5.27239e-05
ENSG00000116260	12.3033	6.13771	37.1356	40.4474	QSOX1	3662.27	2.07309	0.437014	4.74377	2.09778e-06	5.27768e-05
ENSG00000164930	4.34078	11.5108	1.45736	1.26212	FZD6	310.388	-2.54367	0.536225	-4.74367	2.09884e-06	5.27768e-05
ENSG00000105855	2.21434	7.36102	0.891202	0.726169	ITGB8	697.477	-2.56587	0.541274	-4.74042	2.13274e-06	5.35672e-05
ENSG00000196923	13.6828	5.54713	46.816	43.7881	PDLIM7	1990.17	2.23683	0.47196	4.73945	2.14304e-06	5.37637e-05
ENSG00000171703	5.54345	2.73431	17.949	18.4754	TCEA2	880.017	2.13872	0.451734	4.73447	2.19633e-06	5.50373e-05
ENSG00000258521	9.2227	8.19852	0.286191	0.599641	AL157871.2	41.5495	-4.3044	0.909463	-4.73291	2.21326e-06	5.53978e-05
ENSG00000013619	8.86823	6.99221	1.80303	2.15279	MAMLD1	485.435	-2.00342	0.423379	-4.73197	2.22354e-06	5.55373e-05
ENSG00000233179	5.39514	6.75821	0	0	Z82249.1	28.3827	-7.8592	1.66089	-4.73193	2.22394e-06	5.55373e-05
ENSG00000249306	0.875717	0.915948	0	0	LINC01411	28.2729	-7.85311	1.6597	-4.73163	2.22721e-06	5.5555e-05
ENSG00000224934	0.660178	0.790623	0.0740374	0.0581725	AL391684.1	55.5516	-3.45467	0.731403	-4.72334	2.31997e-06	5.78027e-05
ENSG00000178445	0.0442345	0.0361624	0.486002	0.53692	GLDC	40.5508	3.67459	0.778013	4.72304	2.32348e-06	5.78238e-05
ENSG00000203867	0.498954	0.584825	0.019214	0.020129	RBM20	37.9676	-4.78481	1.01316	-4.72266	2.32783e-06	5.78659e-05
ENSG00000140443	44.4487	33.9725	10.5103	11.8003	IGF1R	5773.9	-1.81351	0.384251	-4.71958	2.36331e-06	5.86807e-05
ENSG00000135074	0	0	0.307588	0.311496	ADAM19	19.6099	8.18037	1.73384	4.71806	2.3811e-06	5.89878e-05
ENSG00000276476	0.893154	1.32995	0	0	AL136962.1	28.3263	-7.85679	1.66521	-4.71821	2.37927e-06	5.89878e-05
ENSG00000096696	23.09	56.9912	9.87358	6.6543	DSP	3991.23	-2.27656	0.482727	-4.71604	2.40473e-06	5.95056e-05
ENSG00000090861	343.271	216.004	64.7995	82.4377	AARS	13066.2	-1.92541	0.408596	-4.71227	2.44974e-06	6.05502e-05
ENSG00000135046	15.8169	18.4295	55.1484	63.5541	ANXA1	2800.32	1.79322	0.380922	4.70759	2.50668e-06	6.18875e-05
ENSG00000115129	26.6587	15.6595	5.43218	4.11605	TP53I3	493.04	-2.14728	0.456542	-4.70337	2.55906e-06	6.31089e-05
ENSG00000131378	18.5414	13.6328	4.38918	4.09501	RFTN1	797.235	-1.92283	0.408976	-4.70159	2.58148e-06	6.35898e-05
ENSG00000197165	3.92557	2.58926	0.392092	0.298738	SULT1A2	65.6526	-3.23456	0.688504	-4.69795	2.62779e-06	6.46574e-05
ENSG00000101076	0.83831	0.447677	2.80906	3.67855	HNF4A	233.673	2.33813	0.49806	4.69447	2.67292e-06	6.56935e-05
ENSG00000135069	169.834	126.551	29.576	47.002	PSAT1	3382.83	-1.95252	0.416186	-4.69146	2.71264e-06	6.65945e-05
ENSG00000088756	0.61005	1.98473	0.198964	0.118116	ARHGAP28	142.59	-3.03227	0.647038	-4.68638	2.78083e-06	6.81915e-05
ENSG00000132938	0.128761	0.17225	0.925977	1.12686	MTUS2	81.7309	2.76545	0.590214	4.6855	2.79277e-06	6.8407e-05
ENSG00000197444	0.914986	0.635108	0.0275895	0.0289034	OGDHL	37.8237	-4.77762	1.01977	-4.68499	2.7998e-06	6.85022e-05
ENSG00000178726	4.3785	1.61274	0.0961166	0.463193	THBD	110.668	-3.4254	0.731505	-4.68268	2.8315e-06	6.92e-05
ENSG00000054277	3.995	3.54809	0.61511	0.77773	OPN3	136.823	-2.43774	0.520658	-4.68203	2.84048e-06	6.93415e-05
ENSG00000273415	0	0	1.06445	0.787162	LINC02725	19.2078	8.15087	1.74163	4.68001	2.86854e-06	6.9948e-05
ENSG00000173614	3.51668	2.44545	0.548294	0.502606	NMNAT1	132.928	-2.50319	0.534926	-4.6795	2.87576e-06	7.00455e-05
ENSG00000274414	0.35985	0.103829	2.33414	2.87057	AL121772.1	54.4197	3.5106	0.750479	4.67781	2.89958e-06	7.05468e-05
ENSG00000159307	0.175329	0.0566671	0.938324	0.839656	SCUBE1	100.178	2.94991	0.630795	4.6765	2.91816e-06	7.09193e-05
ENSG00000175040	4.89253	2.14619	16.9915	15.743	CHST2	677.345	2.21904	0.474634	4.67526	2.93582e-06	7.12691e-05
ENSG00000143147	0.42275	0.453606	1.81567	2.02747	GPR161	217.797	2.13217	0.456133	4.67446	2.94729e-06	7.14677e-05
ENSG00000158079	2.82481	6.39507	0.979762	0.714598	PTPDC1	285.808	-2.44413	0.523035	-4.67296	2.96883e-06	7.19098e-05
ENSG00000115935	0.747819	0.589204	2.65865	3.05744	WIPF1	264.504	2.09721	0.449017	4.67066	3.0023e-06	7.26397e-05
ENSG00000079257	0.372647	0.941629	6.55081	4.65081	LXN	75.0803	3.0789	0.659405	4.66921	3.02356e-06	7.30726e-05
ENSG00000118257	0.270323	0.194823	1.13117	1.17313	NRP2	158.231	2.31123	0.495155	4.66768	3.04624e-06	7.35316e-05
ENSG00000182752	3.01209	4.54818	1.02955	0.71429	PAPPA	443.18	-2.11602	0.453354	-4.66747	3.04931e-06	7.35316e-05
ENSG00000162777	0.05922	0.133137	0.887247	0.979075	DENND2D	56.517	3.26369	0.699913	4.66299	3.11645e-06	7.50675e-05
ENSG00000167705	31.3226	12.8141	3.84089	4.63612	RILP	409.288	-2.38005	0.510633	-4.66099	3.14698e-06	7.5719e-05
ENSG00000188112	0.151482	0.0589711	0.830003	1.15938	C6orf132	61.9749	3.25591	0.698963	4.65821	3.18974e-06	7.6663e-05
ENSG00000111671	30.6396	17.7316	5.86294	5.70344	SPSB2	604.267	-2.06386	0.443119	-4.65759	3.19939e-06	7.681e-05
ENSG00000153291	0	0.0123004	1.49081	0.957235	SLC25A27	33.2307	7.50291	1.61113	4.65692	3.20981e-06	7.69754e-05
ENSG00000196196	7.71793	3.93266	0.0844798	0.531019	HRCT1	47.1549	-4.25389	0.913929	-4.6545	3.24762e-06	7.77962e-05
ENSG00000109511	0	0.0220082	1.89297	2.43384	ANXA10	32.8286	7.48439	1.6082	4.6539	3.25708e-06	7.78648e-05
ENSG00000248932	0.344322	0.613349	0.0405456	0.0485447	AC046134.2	58.6915	-3.42884	0.736772	-4.65387	3.25764e-06	7.78648e-05
ENSG00000152689	0.308082	0.744309	0.0367423	0.0307937	RASGRP3	49.4956	-3.9624	0.851687	-4.65241	3.28077e-06	7.83316e-05
ENSG00000280276	0.863123	5.16761	0.0811388	0	AC009229.4	48.9271	-6.19325	1.33173	-4.65052	3.31101e-06	7.89669e-05
ENSG00000100889	29.4287	15.1006	5.33273	5.17066	PCK2	945.136	-2.08364	0.44816	-4.64933	3.33015e-06	7.93364e-05
ENSG00000166206	0.298994	0.31718	0.00568837	0.0119185	GABRB3	36.1847	-5.13795	1.10561	-4.64716	3.36533e-06	8.00869e-05
ENSG00000212939	0.875816	1.49425	0.0202847	0.0212508	Z97192.1	38.6109	-5.83645	1.25638	-4.64544	3.39355e-06	8.067e-05
ENSG00000247199	5.19342	32.0583	0.47923	0.474468	AC011346.1	2356.12	-5.28764	1.13836	-4.64497	3.40134e-06	8.0767e-05
ENSG00000164647	0	0	2.50676	0.696733	STEAP1	20.3367	8.23407	1.77289	4.64444	3.41006e-06	8.08857e-05
ENSG00000171872	1.28259	1.48329	0.0249964	0.0785606	KLF17	37.2814	-4.75127	1.02362	-4.64163	3.45664e-06	8.19013e-05
ENSG00000011465	0.00393899	0.00322019	0.308451	0.191247	DCN	26.1498	6.1367	1.32256	4.64001	3.48389e-06	8.24571e-05
ENSG00000131370	13.9949	9.03379	2.32722	3.19098	SH3BP5	541.793	-2.06122	0.444648	-4.63561	3.55885e-06	8.41397e-05
ENSG00000260458	3.71374	2.22643	0	0.0376824	KCNJ18	53.9742	-7.33135	1.5817	-4.63512	3.56735e-06	8.42491e-05
ENSG00000250509	2.72834	2.39209	0	0	AC034213.1	26.3164	-7.74913	1.67197	-4.63474	3.57378e-06	8.43095e-05
ENSG00000168646	1.15363	0.618435	0.0151117	0.0158313	AXIN2	38.7489	-5.8387	1.26023	-4.63303	3.6036e-06	8.49207e-05
ENSG00000085831	0.2059	0.103585	1.0209	1.05184	TTC39A	91.6979	2.75184	0.59405	4.63234	3.61564e-06	8.50202e-05
ENSG00000136944	0.890185	0.298027	0	0	LMX1B	28.4821	-7.8612	1.69702	-4.63236	3.61527e-06	8.50202e-05
ENSG00000092621	33.6285	18.0488	6.35029	6.69761	PHGDH	2452.85	-1.98563	0.429072	-4.62774	3.69685e-06	8.67423e-05
ENSG00000260604	0.714094	1.20763	0.0895055	0.105489	AL590004.3	61.4436	-3.30327	0.713784	-4.62783	3.69523e-06	8.67423e-05
ENSG00000254615	0	0	2.88847	0.640123	AC027031.2	20.6305	8.25485	1.78469	4.62536	3.73955e-06	8.76496e-05
ENSG00000116717	48.8873	27.8546	9.97103	8.72641	GADD45A	755.383	-2.0368	0.440575	-4.62306	3.78125e-06	8.85318e-05
ENSG00000002587	0	0	0.403708	0.211467	HS3ST1	18.8057	8.12072	1.75693	4.6221	3.79876e-06	8.88459e-05
ENSG00000254535	0.00991504	0.00810571	0.411977	0.863194	PABPC4L	26.5056	6.15497	1.33171	4.62186	3.80309e-06	8.88517e-05
ENSG00000153879	19.4976	18.9383	4.82968	5.89617	CEBPG	819.85	-1.8415	0.398942	-4.61596	3.91275e-06	9.12177e-05
ENSG00000169439	1.4644	1.60282	0	0.0202621	SDC2	51.8441	-7.27432	1.57583	-4.61617	3.90881e-06	9.12177e-05
ENSG00000133466	14.8196	7.18321	2.59831	2.44406	C1QTNF6	794.403	-2.12518	0.460551	-4.61444	3.94158e-06	9.17916e-05
ENSG00000113594	18.9023	59.2828	7.68514	7.77891	LIFR	4681.78	-2.33803	0.506767	-4.61363	3.95706e-06	9.20534e-05
ENSG00000268388	13.5276	16.1393	4.59236	3.70453	FENDRR	1073.91	-1.83816	0.398572	-4.61185	3.991e-06	9.27438e-05
ENSG00000204054	23.6556	14.7655	4.71708	5.60063	LINC00963	2818.74	-1.89674	0.4114	-4.61047	4.01769e-06	9.32644e-05
ENSG00000163874	13.3041	7.55588	42.2159	39.2737	ZC3H12A	1300.75	1.96652	0.426689	4.6088	4.04998e-06	9.39137e-05
ENSG00000136378	2.10827	1.05183	0.0712526	0.28792	ADAMTS7	112.285	-3.14102	0.681803	-4.60693	4.08653e-06	9.46603e-05
ENSG00000171385	0.29544	1.00208	0.0200912	0	KCND3	42.5976	-5.98973	1.30031	-4.60638	4.09742e-06	9.48117e-05
ENSG00000282021	0.0661962	0	1.65735	1.18215	AC100810.3	26.7613	5.5198	1.19842	4.60592	4.10656e-06	9.49221e-05
ENSG00000243232	1.02671	0.983617	0.0128187	0	PCDHAC2	51.2576	-7.26098	1.57718	-4.60379	4.1488e-06	9.57969e-05
ENSG00000010610	0	0	0.312003	0.690041	CD4	18.7748	8.11673	1.76361	4.60233	4.17793e-06	9.63671e-05
ENSG00000105464	5.79376	3.03866	18.2389	17.8727	GRIN2D	941.14	2.03254	0.441695	4.60169	4.19082e-06	9.6562e-05
ENSG00000253656	1.47898	3.13973	0.152488	0	AC090987.1	40.6468	-4.90118	1.06602	-4.59766	4.27268e-06	9.83441e-05
ENSG00000255561	0.013919	0.011379	0.667322	1.04865	FDXACB1	25.423	6.09427	1.32717	4.59193	4.39175e-06	0.000100978
ENSG00000011638	9.19742	6.09738	1.69835	1.45574	TMEM159	194.035	-2.27672	0.495887	-4.59121	4.40688e-06	0.000101219
ENSG00000286447	0	0	0.705473	0.63713	AC109782.1	17.9242	8.05084	1.75525	4.58673	4.50237e-06	0.000103303
ENSG00000115295	1.34667	2.62248	0.324847	0.361588	CLIP4	148.942	-2.53299	0.552285	-4.58638	4.50995e-06	0.000103368
ENSG00000160570	7.7587	4.2081	23.1772	26.1996	DEDD2	663.589	2.04604	0.446171	4.58579	4.52282e-06	0.000103554
ENSG00000166432	0.287591	1.68318	0	0.0109429	ZMAT1	61.615	-7.52587	1.64387	-4.57815	4.69096e-06	0.00010729
ENSG00000221957	0	0	1.57191	1.13216	KIR2DS4	17.8778	8.04738	1.75914	4.57462	4.77089e-06	0.000109004
ENSG00000067992	1.57888	3.56523	0.571072	0.457859	PDK3	344.039	-2.32205	0.507768	-4.57305	4.80681e-06	0.000109709
ENSG00000116017	1.93131	1.06378	5.45051	7.52173	ARID3A	473.803	2.11634	0.463635	4.56466	5.00299e-06	0.000114067
ENSG00000121895	0.192921	0.157717	1.91151	1.80875	TMEM156	42.8824	3.41213	0.747668	4.56369	5.02612e-06	0.000114474
ENSG00000010626	4.22684	3.64086	0.724666	0.704951	LRRC23	116.668	-2.45987	0.539247	-4.56168	5.07459e-06	0.000115072
ENSG00000140479	13.7138	8.97695	2.74473	3.39428	PCSK6	1569.18	-1.886	0.413425	-4.56189	5.06954e-06	0.000115072
ENSG00000163689	0	0	0.284042	0.175041	C3orf67	17.8468	8.04505	1.76368	4.56151	5.0788e-06	0.000115072
ENSG00000170345	7.21385	3.98236	1.09087	1.03893	FOS	174.564	-2.39322	0.524652	-4.56154	5.07801e-06	0.000115072
ENSG00000196754	5.2112	3.89433	19.926	17.2887	S100A2	294.435	2.03251	0.445558	4.56171	5.07379e-06	0.000115072
ENSG00000112769	0.00412472	0	0.309811	0.303849	LAMA4	30.4377	7.35527	1.61368	4.55806	5.16285e-06	0.000116855
ENSG00000051108	49.9733	34.3882	11.5627	12.3913	HERPUD1	2254.35	-1.81626	0.398652	-4.556	5.21362e-06	0.000117881
ENSG00000088280	12.9214	6.7723	2.04281	2.4719	ASAP3	496.481	-2.12484	0.466591	-4.55396	5.26465e-06	0.000118911
ENSG00000184232	5.41265	3.16265	16.9203	17.6693	OAF	516.988	2.01351	0.442196	4.55344	5.27762e-06	0.00011908
ENSG00000236753	3.50758	3.32125	0.896143	0.823864	MKLN1-AS	303.619	-1.98899	0.436856	-4.55297	5.28935e-06	0.000119221
ENSG00000249992	2.38723	0.798381	10.1879	9.21973	TMEM158	169.253	2.61389	0.574548	4.54948	5.37788e-06	0.000121091
ENSG00000008441	21.3251	11.6822	3.98578	4.33317	NFIX	1070.81	-1.98816	0.437062	-4.54891	5.3925e-06	0.000121295
ENSG00000168743	16.3543	16.9039	4.10632	5.38412	NPNT	1075.15	-1.80934	0.397803	-4.54833	5.40733e-06	0.000121503
ENSG00000261156	0.153977	0.0944088	2.58374	2.51345	LINC01989	28.2207	4.37636	0.963204	4.54355	5.5316e-06	0.000124167
ENSG00000066735	121.949	53.0626	18.1103	22.9046	KIF26A	6000.76	-2.09321	0.461365	-4.537	5.70614e-06	0.000127953
ENSG00000157693	19.4942	15.5827	4.43405	5.40503	TMEM268	884.965	-1.83395	0.404415	-4.53483	5.76496e-06	0.000129139
ENSG00000167359	0	0.0427587	4.76439	2.97726	OR51I1	30.2459	7.3669	1.62524	4.5328	5.82077e-06	0.000130255
ENSG00000255973	4.6177	18.316	0	0	AC137627.1	27.2509	-7.80256	1.72246	-4.52991	5.90098e-06	0.000131914
ENSG00000185621	0.580016	1.95713	0.172663	0.114244	LMLN	100.925	-3.14445	0.694379	-4.52844	5.9422e-06	0.000132699
ENSG00000100379	1.45476	0.783193	5.92557	5.52462	KCTD17	156.796	2.35981	0.521548	4.52463	6.05003e-06	0.00013483
ENSG00000153790	1.26075	0.999131	0.082237	0.0215384	C7orf31	37.338	-4.43208	0.979532	-4.52469	6.04833e-06	0.00013483
ENSG00000171791	2.14679	2.97772	0.563965	0.675227	BCL2	307.83	-2.04871	0.453	-4.52253	6.1105e-06	0.000136038
ENSG00000115339	0	0.00880518	0.877843	0.685229	GALNT3	29.6583	7.33811	1.62273	4.52207	6.12388e-06	0.000136197
ENSG00000012232	3.90987	2.43136	10.9347	12.2039	EXTL3	1581.29	1.8679	0.413653	4.51562	6.31325e-06	0.000140204
ENSG00000181885	11.0079	5.75621	1.87012	1.39467	CLDN7	205.217	-2.35882	0.522384	-4.51549	6.31694e-06	0.000140204
ENSG00000184194	1.40514	1.09611	0	0.017958	GPR173	47.7293	-7.15324	1.58523	-4.51244	6.4086e-06	0.000142093
ENSG00000204371	6.89625	3.42592	19.0834	22.5126	EHMT2	1555.95	2.01129	0.445749	4.51216	6.41713e-06	0.000142137
ENSG00000148225	1.52297	1.28601	0.0480369	0.218073	WDR31	62.3704	-3.40759	0.755263	-4.51179	6.42842e-06	0.000142243
ENSG00000101460	0.514859	0.420906	4.25112	4.59725	MAP1LC3A	46.343	3.2454	0.719608	4.50996	6.484e-06	0.000143327
ENSG00000189060	272.647	160.559	56.5456	62.5924	H1F0	5323.24	-1.86239	0.413031	-4.50908	6.51079e-06	0.000143773
ENSG00000117472	4.00417	1.97773	14.1313	12.849	TSPAN1	321.199	2.17601	0.482948	4.50567	6.61629e-06	0.000145954
ENSG00000115738	4.7126	3.26835	0.535395	0.635679	ID2	83.2736	-2.76871	0.614889	-4.50278	6.70709e-06	0.000147808
ENSG00000079215	0	0	0.277374	0.383043	SLC1A3	17.0117	7.97494	1.77137	4.50212	6.72793e-06	0.000148117
ENSG00000104327	0.00692442	0.0283041	0.320912	0.602833	CALB1	28.1444	4.66776	1.03695	4.50144	6.74946e-06	0.00014844
ENSG00000250697	0	0.0248735	0.607792	1.27348	AC010343.3	25.4632	6.13695	1.36353	4.50077	6.77062e-06	0.000148755
ENSG00000084676	3.17754	7.04887	1.31754	0.603878	NCOA1	431.191	-2.41162	0.536403	-4.4959	6.92764e-06	0.000152051
ENSG00000185634	0.00756682	0	0.592536	0.481402	SHC4	29.0458	7.28707	1.62212	4.4923	7.04581e-06	0.000154489
ENSG00000170577	5.75821	3.49852	16.4351	21.3441	SIX2	426.622	2.03049	0.45232	4.48906	7.15375e-06	0.000156698
ENSG00000119711	10.0525	7.28075	1.61949	2.68735	ALDH6A1	594.53	-2.00912	0.447782	-4.48683	7.22914e-06	0.00015819
ENSG00000102221	10.7511	19.2657	4.40275	2.58746	JADE3	783.459	-2.10223	0.468852	-4.48378	7.33316e-06	0.000160178
ENSG00000286619	0.476018	0.441039	0	0	AC119673.2	23.4906	-7.58541	1.69176	-4.48374	7.33471e-06	0.000160178
ENSG00000162545	9.20224	5.13425	0.818692	1.71536	CAMK2N1	180.695	-2.50127	0.558124	-4.48157	7.40969e-06	0.000161653
ENSG00000151632	0.0458998	0.00625398	0.733527	0.397038	AKR1C2	31.4189	4.48947	1.002	4.48051	7.44648e-06	0.000162293
ENSG00000169087	4.72025	9.96631	1.72629	1.50455	HSPBAP1	401.127	-2.18486	0.487762	-4.47936	7.48687e-06	0.00016301
ENSG00000153294	0	0.0119159	1.25786	0.805298	ADGRF4	28.9314	7.3026	1.63118	4.47688	7.57408e-06	0.000164744
ENSG00000204947	1.65879	1.03636	0.0862086	0.112893	ZNF425	43.6133	-3.75972	0.839983	-4.47595	7.60739e-06	0.000165303
ENSG00000168564	11.5103	19.2122	3.6199	4.24573	CDKN2AIP	637.012	-1.96609	0.439488	-4.47361	7.69115e-06	0.000166956
ENSG00000158315	1.52162	1.83018	0.167704	0.0292818	RHBDL2	41.2346	-4.0767	0.911646	-4.4718	7.75638e-06	0.000168204
ENSG00000106105	100.053	111.167	35.451	30.0967	GARS	4546.13	-1.68812	0.377532	-4.47146	7.76888e-06	0.000168308
ENSG00000203706	6.35061	4.74903	0.0786739	0	SERTAD4-AS1	46.1444	-7.10784	1.58989	-4.47065	7.79828e-06	0.000168776
ENSG00000141527	13.3169	8.03975	2.56678	3.10673	CARD14	1056.8	-1.9123	0.42785	-4.46955	7.83827e-06	0.000169473
ENSG00000037965	1.22697	1.27055	6.11124	5.54637	HOXC8	140.669	2.22248	0.497321	4.4689	7.86242e-06	0.000169827
ENSG00000106714	0.700827	0.547474	0.0248888	0.0869136	CNTNAP3	53.2431	-3.48811	0.782456	-4.45789	8.27697e-06	0.000178603
ENSG00000233221	4.89596	3.09474	0.846955	0.739409	AC133785.1	154.239	-2.3314	0.523257	-4.45555	8.36766e-06	0.000180382
ENSG00000175699	1.68105	0.552702	0	0	CCDC197	24.8434	-7.66388	1.72075	-4.4538	8.43631e-06	0.000181681
ENSG00000146592	0.600853	0.750647	0.0946701	0.0991787	CREB5	74.2191	-2.80239	0.629343	-4.45288	8.47267e-06	0.000182284
ENSG00000176454	4.75133	2.44057	14.0943	14.7656	LPCAT4	696.977	2.00587	0.450873	4.44885	8.63298e-06	0.000185549
ENSG00000236359	0	0	2.5679	2.58259	OR51B8P	16.2849	7.91233	1.77928	4.44693	8.7108e-06	0.000187037
ENSG00000070371	14.7709	12.2121	3.98401	4.19021	CLTCL1	1453.04	-1.72286	0.387714	-4.44363	8.84528e-06	0.000189737
ENSG00000106069	0.129168	0.587671	0	0	CHN2	25.9396	-7.73155	1.74017	-4.44298	8.87209e-06	0.000190125
ENSG00000241288	0.0881043	0.228085	1.3728	1.03254	LINC02614	75.3295	2.91564	0.656436	4.44162	8.9283e-06	0.000191141
ENSG00000178764	13.2973	7.5678	2.14633	2.88038	ZHX2	474.05	-2.05335	0.462416	-4.44049	8.97551e-06	0.000191963
ENSG00000155962	1.28787	2.67483	0	0.0291375	CLIC2	46.6123	-7.12084	1.60376	-4.44009	8.99225e-06	0.00019206
ENSG00000163568	0	0	1.51739	0.662357	AIM2	16.7952	7.95778	1.79231	4.43996	8.99773e-06	0.00019206
ENSG00000130487	1.55271	0.670164	0	0.0161464	KLHDC7B	47.1804	-7.13503	1.60796	-4.43732	9.10866e-06	0.000194238
ENSG00000146678	36.4227	16.6107	5.00293	6.60189	IGFBP1	436.386	-2.19201	0.494542	-4.43239	9.31923e-06	0.000198533
ENSG00000132535	0.388053	0.356405	1.72264	1.51593	DLG4	168.957	2.12182	0.478866	4.43094	9.3825e-06	0.000199686
ENSG00000128652	1.3095	1.16164	0.111314	0.0233231	HOXD3	38.0128	-4.1853	0.944872	-4.42949	9.44577e-06	0.000200836
ENSG00000198763	490.043	543.982	1612.37	1600.13	MT-ND2	18193.3	1.63542	0.369334	4.42802	9.51038e-06	0.000201815
ENSG00000247596	16.782	10.3132	50.4701	48.4956	TWF2	891.493	1.86967	0.42223	4.42809	9.50706e-06	0.000201815
ENSG00000164266	15.4959	8.95506	2.24157	2.73971	SPINK1	179.099	-2.29502	0.51849	-4.42636	9.58379e-06	0.000202977
ENSG00000179111	0.999046	0.27941	4.66369	5.1499	HES7	85.739	2.95383	0.66736	4.42615	9.59316e-06	0.000202977
ENSG00000279012	0	0	2.86008	1.41002	OR51B2	16.4859	7.93086	1.79181	4.42618	9.59164e-06	0.000202977
ENSG00000176834	21.2875	16.2672	5.82897	5.47315	VSIG10	1679.55	-1.7323	0.391635	-4.42325	9.72286e-06	0.000205522
ENSG00000173812	247.569	170.584	62.0485	63.9986	EIF1	8106.54	-1.73005	0.391303	-4.42124	9.81352e-06	0.000207237
ENSG00000087245	0	0	0.386047	0.439601	MMP2	15.9756	7.88451	1.78495	4.41722	9.99769e-06	0.000210921
ENSG00000087253	0.141007	0.450125	1.84568	1.9111	LPCAT2	131.591	2.65938	0.602183	4.41624	1.00433e-05	0.000211474
ENSG00000256235	0	0	0.709575	0.878527	SMIM3	15.991	7.8858	1.78561	4.4163	1.00405e-05	0.000211474
ENSG00000254290	4.98628	3.63476	0.431632	0.904377	AC124067.4	97.3944	-2.69229	0.60971	-4.41569	1.00688e-05	0.000211805
ENSG00000164220	0	0.0118565	1.29794	0.679875	F2RL2	27.8798	7.24947	1.644	4.40966	1.03531e-05	0.000217576
ENSG00000086061	7.07681	15.7357	50.9814	42.802	DNAJA1	1279.02	2.03874	0.462702	4.40617	1.05216e-05	0.00022069
ENSG00000203650	0	0	0.234938	0.375667	LINC01285	16.0374	7.88968	1.79054	4.40632	1.05142e-05	0.00022069
ENSG00000076770	4.67159	20.0693	1.9943	2.38097	MBNL3	1460.39	-2.49969	0.567379	-4.40567	1.05457e-05	0.000220981
ENSG00000240219	1.13599	1.29288	0	0	AL512306.2	22.16	-7.5019	1.70338	-4.40412	1.06216e-05	0.000222359
ENSG00000278905	0.762284	3.35271	0.0730925	0.204196	AC106818.1	58.548	-3.89973	0.885522	-4.40388	1.06333e-05	0.000222389
ENSG00000285976	5.48021	3.49692	0.902536	1.10311	AL135905.2	213.41	-2.16203	0.491396	-4.39977	1.08367e-05	0.000226425
ENSG00000121350	5.41506	9.55279	1.58723	2.05322	PYROXD1	437.864	-2.04041	0.463822	-4.39913	1.08686e-05	0.000226874
ENSG00000198380	21.1342	51.5775	9.71099	7.40143	GFPT1	3274.38	-2.08717	0.474754	-4.39633	1.10095e-05	0.000229594
ENSG00000253686	3.28658	3.52274	0.919151	0.580812	LINC01484	184.965	-2.18151	0.496243	-4.39605	1.10239e-05	0.000229676
ENSG00000106333	2.00897	1.23177	6.91682	6.8258	PCOLCE	233.646	2.08688	0.47478	4.39546	1.10537e-05	0.000230075
ENSG00000158019	17.1944	14.0924	4.44777	4.51322	BABAM2	561.315	-1.80368	0.410538	-4.39346	1.11562e-05	0.000231987
ENSG00000101276	0.183255	0.010701	1.58981	1.29298	SLC52A3	47.7675	3.93112	0.894915	4.39273	1.11934e-05	0.000232539
ENSG00000125848	0	0.00778404	0.578225	0.669528	FLRT3	26.7972	7.19088	1.63732	4.39186	1.12383e-05	0.000233248
ENSG00000275765	7.62502	3.56205	0.1088	0.113981	AC091982.3	34.0585	-5.64872	1.28637	-4.39119	1.12732e-05	0.000233749
ENSG00000145675	0.202662	0.918768	0	0.00771135	PIK3R1	49.8193	-7.21763	1.64397	-4.39037	1.13158e-05	0.000234409
ENSG00000150054	1.50676	3.98369	0.576372	0.228111	MPP7	159.615	-2.76948	0.63091	-4.38966	1.13529e-05	0.000234955
ENSG00000151882	1.10346	1.17005	0.0174599	0	CCL28	42.614	-6.9931	1.59485	-4.38481	1.16086e-05	0.000240018
ENSG00000238273	6.36539	8.84338	1.63487	1.87132	AC108058.1	200.758	-2.11777	0.483469	-4.38036	1.18482e-05	0.000244739
ENSG00000266777	0.900237	1.8399	0.0553335	0.0289844	SH3GL1P1	33.155	-5.01685	1.14561	-4.37919	1.19121e-05	0.000245826
ENSG00000149922	0.015756	0	1.18344	0.870502	TBX6	26.6951	7.16377	1.63716	4.37574	1.21021e-05	0.00024951
ENSG00000248593	20.0837	11.6284	3.14525	3.44482	DSTNP2	174.018	-2.26608	0.518147	-4.37343	1.22308e-05	0.000251925
ENSG00000198712	1383.36	1467.47	4616.1	4110.06	MT-CO2	32558.2	1.61396	0.369865	4.36365	1.2791e-05	0.000263214
ENSG00000114796	3.23986	6.87152	1.33322	0.947086	KLHL24	440.713	-2.14877	0.492657	-4.36159	1.29121e-05	0.000265455
ENSG00000198053	0.780213	0.733513	0.0155858	0.0489841	SIRPA	32.8877	-4.56219	1.0462	-4.36071	1.29639e-05	0.000266267
ENSG00000125266	0	0.00807332	0.64706	0.611742	EFNB2	26.0703	7.15132	1.64128	4.35717	1.31755e-05	0.000270359
ENSG00000161791	0.320544	0.243978	1.28949	1.15968	FMNL3	166.226	2.11926	0.486823	4.35324	1.34138e-05	0.000274989
ENSG00000157168	0.427325	0.385224	0.0442968	0.0812113	NRG1	82.5299	-2.69723	0.619852	-4.35142	1.35259e-05	0.000277026
ENSG00000159899	0.613835	0.564548	2.63636	3.19012	NPR2	111.316	2.30649	0.530298	4.34942	1.36501e-05	0.000279307
ENSG00000131711	3.20444	11.3359	0.100783	0.00659892	MAP1B	755.224	-7.07852	1.62846	-4.34675	1.38169e-05	0.000282455
ENSG00000120539	8.92971	16.3141	3.13257	3.21339	MASTL	471.609	-1.99247	0.458598	-4.3447	1.39464e-05	0.000284834
ENSG00000213722	5.27104	3.23187	15.5437	17.0193	DDAH2	398.983	1.93877	0.446741	4.33981	1.42604e-05	0.000290973
ENSG00000113273	12.0636	7.08337	2.20128	2.91054	ARSB	887.605	-1.90517	0.439311	-4.33672	1.44628e-05	0.000294826
ENSG00000177311	8.60964	29.5924	4.50318	3.21288	ZBTB38	2689.02	-2.30775	0.532322	-4.33525	1.45595e-05	0.000296521
ENSG00000112146	1.65885	2.38067	7.09195	7.0648	FBXO9	610.793	1.8084	0.417429	4.33224	1.476e-05	0.000300323
ENSG00000188612	21.8935	15.9311	62.4029	60.2091	SUMO2	2208.5	1.69693	0.391752	4.33164	1.48006e-05	0.000300867
ENSG00000056487	0.66648	0.551585	0.0131494	0.0275513	PHF21B	31.0893	-4.91119	1.13417	-4.3302	1.48973e-05	0.000302549
ENSG00000165029	1.44365	3.36844	0.490874	0.514252	ABCA1	269.412	-2.26014	0.522033	-4.32949	1.49452e-05	0.000303239
ENSG00000010319	0.0587594	0.0400307	0.641675	0.737819	SEMA3G	30.6761	3.81449	0.881548	4.32704	1.51128e-05	0.000306355
ENSG00000230013	1.48751	2.19132	0.188292	0.246575	CT70	56.7627	-3.08333	0.712759	-4.32591	1.51902e-05	0.000307637
ENSG00000132837	0.923947	0.923196	0.0149148	0	DMGDH	40.5462	-6.92066	1.59999	-4.32543	1.52232e-05	0.000308019
ENSG00000170439	7.05065	4.88177	25.4672	20.3564	METTL7B	326.282	1.94277	0.449276	4.32423	1.53064e-05	0.000309415
ENSG00000258791	0	0	0.7486	0.332713	LINC00520	15.4806	7.8402	1.81321	4.32392	1.5328e-05	0.000309562
ENSG00000106780	17.8092	21.3323	6.31909	5.89761	MEGF9	1330.33	-1.67988	0.388741	-4.32133	1.55089e-05	0.000312925
ENSG00000236532	0	0	0.297006	0.388938	LINC01695	15.0012	7.79355	1.80414	4.3198	1.56168e-05	0.000314812
ENSG00000129657	7.30229	4.48706	17.5429	24.3393	SEC14L1	2285.31	1.82912	0.423651	4.31752	1.57789e-05	0.000317784
ENSG00000147100	0	0	0.460092	0.385603	SLC16A2	14.9239	7.78666	1.80431	4.31559	1.59177e-05	0.000320282
ENSG00000138835	4.83765	2.97933	1.01363	1.0979	RGS3	563.056	-1.88808	0.437643	-4.3142	1.60179e-05	0.000322001
ENSG00000228626	9.01817	8.64851	0	0	AC245100.3	20.7018	-7.40319	1.71669	-4.31249	1.6143e-05	0.000324215
ENSG00000258289	2.39632	11.0439	0.862385	1.24034	CHURC1	345.348	-2.67731	0.621024	-4.31113	1.62423e-05	0.000325909
ENSG00000263335	0.295613	0.483337	4.44075	4.85021	AF001548.2	34.6131	3.56382	0.826979	4.30944	1.63666e-05	0.000328101
ENSG00000016864	2.78293	2.98005	9.64651	10.3465	GLT8D1	400.612	1.79434	0.416564	4.30747	1.65131e-05	0.000330486
ENSG00000204610	0.0196761	0.0160856	1.32067	0.757667	TRIM15	21.835	5.87217	1.36326	4.30743	1.65159e-05	0.000330486
ENSG00000150995	5.50858	16.5779	2.75027	2.11886	ITPR1	3596.88	-2.18146	0.506477	-4.30713	1.65385e-05	0.000330633
ENSG00000164038	0.72323	1.05581	3.42153	3.35384	SLC9B2	302.867	1.92759	0.447965	4.303	1.685e-05	0.000336551
ENSG00000103024	13.9899	5.62062	38.1551	47.0733	NME3	622.873	2.12133	0.493085	4.30216	1.69139e-05	0.000337518
ENSG00000240891	0.154217	0.346706	1.48753	1.27252	PLCXD2	120.321	2.45538	0.570874	4.30109	1.69961e-05	0.000338848
ENSG00000147231	0.59108	1.50797	0.0162863	0	RADX	42.1823	-6.98037	1.62494	-4.29577	1.7409e-05	0.00034676
ENSG00000087842	38.9391	34.8896	11.7917	11.3321	PIR	1001.35	-1.67473	0.390079	-4.2933	1.76037e-05	0.000350318
ENSG00000169258	2.67328	1.51741	7.35038	9.34216	GPRIN1	363.545	1.99578	0.465172	4.29041	1.7834e-05	0.000354578
ENSG00000229821	0.064107	0	4.71268	3.11253	AC103925.1	25.0094	7.06835	1.65068	4.28208	1.85151e-05	0.000367782
ENSG00000136383	0.117467	0.0886442	0.671476	0.62025	ALPK3	67.3738	2.65197	0.619545	4.28051	1.86462e-05	0.000370049
ENSG00000171522	0.990203	0.7525	4.70277	3.31562	PTGER4	142.233	2.20444	0.515175	4.279	1.87734e-05	0.000372233
ENSG00000138463	28.299	24.7648	8.15566	8.44443	SLC49A4	951.516	-1.67649	0.392073	-4.27597	1.90309e-05	0.000376996
ENSG00000255394	0	0	1.04355	0.756864	C8orf49	14.5682	7.75204	1.81356	4.27449	1.91576e-05	0.00037916
ENSG00000266265	1.19282	0.535646	0	0	KLF14	20.908	-7.41548	1.7359	-4.27183	1.93878e-05	0.000383367
ENSG00000143458	4.39992	4.77109	0.979944	1.52191	GABPB2	441.016	-1.87469	0.438953	-4.27082	1.94756e-05	0.000384754
ENSG00000177606	11.7913	6.2155	30.1937	36.3828	JUN	1132.69	1.88717	0.442059	4.26905	1.96309e-05	0.00038747
ENSG00000162746	0	0	1.03612	0.383104	FCRLB	15.1249	7.80682	1.82888	4.26864	1.96666e-05	0.000387823
ENSG00000095787	6.78951	13.1013	2.7365	2.66635	WAC	1287.8	-1.88048	0.440937	-4.26474	2.00134e-05	0.000393948
ENSG00000159167	0	0	0.745176	0.180153	STC1	15.7281	7.86347	1.84376	4.2649	1.99989e-05	0.000393948
ENSG00000221887	0.0846054	0	1.24392	0.906544	HMSD	26.843	4.74156	1.11186	4.26452	2.00329e-05	0.000393974
ENSG00000072274	33.452	111.075	16.0126	15.5011	TFRC	5641.35	-2.19733	0.515317	-4.26404	2.00764e-05	0.000394473
ENSG00000240280	2.02111	2.03972	7.15041	7.60763	TCAM1P	274.373	1.86158	0.436598	4.26382	2.00959e-05	0.000394499
ENSG00000008277	0.0486202	0.122556	0.699301	0.529104	ADAM22	70.199	2.83183	0.664303	4.26285	2.01832e-05	0.000395499
ENSG00000106070	17.7269	14.2693	5.00786	5.18722	GRB10	1699.17	-1.64998	0.387044	-4.26302	2.01679e-05	0.000395499
ENSG00000128342	6.94601	4.31105	18.3239	21.1846	LIF	807.982	1.8121	0.425496	4.2588	2.05524e-05	0.000402372
ENSG00000223573	14.5969	8.41166	2.15796	3.54992	TINCR	522.933	-2.01129	0.472473	-4.25694	2.0724e-05	0.000405367
ENSG00000107099	0.308378	0.882364	0.0687655	0.0780438	DOCK8	75.8044	-3.02231	0.710314	-4.25489	2.09153e-05	0.00040874
ENSG00000166924	0.702355	0.686772	2.8391	3.71213	NYAP1	117.172	2.23756	0.526011	4.25382	2.10153e-05	0.0004102
ENSG00000274750	0.202946	0.286574	1.59216	2.40931	HIST1H3E	49.4679	3.02436	0.710997	4.25369	2.10277e-05	0.0004102
ENSG00000177971	3.12167	2.88284	10.4086	11.1624	IMP3	290.818	1.84531	0.43389	4.25294	2.10986e-05	0.000411214
ENSG00000165983	2.02497	5.13793	0.493309	0.723524	PTER	137.919	-2.55976	0.602239	-4.25041	2.13382e-05	0.000415512
ENSG00000105287	6.95202	3.99173	18.6231	19.8899	PRKD2	1107.42	1.8159	0.427349	4.24922	2.14517e-05	0.00041735
ENSG00000175879	2.31246	1.3218	0.120181	0.188856	HOXD8	42.6244	-3.55772	0.83799	-4.24554	2.18072e-05	0.000423886
ENSG00000112852	0	0	0.250574	0.625979	PCDHB2	14.7693	7.77039	1.83134	4.24301	2.20543e-05	0.000428306
ENSG00000189431	0.423051	1.42664	0	0	RASSF10	21.3248	-7.44886	1.75602	-4.24189	2.21642e-05	0.000430056
ENSG00000125868	13.8948	15.4677	44.2154	45.4343	DSTN	1780.67	1.61023	0.379769	4.24001	2.23509e-05	0.000433292
ENSG00000149418	7.30109	3.3378	0.825197	1.3269	ST14	216.465	-2.30565	0.544328	-4.23578	2.27756e-05	0.000441133
ENSG00000166750	4.34346	15.1422	2.12383	1.89937	SLFN5	1031.73	-2.2762	0.537766	-4.23269	2.30911e-05	0.000446846
ENSG00000235092	0.3977	0.644549	0.0334509	0	ID2-AS1	31.3313	-4.94008	1.1679	-4.2299	2.33795e-05	0.000452024
ENSG00000147121	6.76009	11.4916	2.44361	2.2456	KRBOX4	347.582	-1.96099	0.463683	-4.22917	2.3456e-05	0.000453101
ENSG00000235636	0	0	2.77624	1.21968	NUS1P1	14.4909	7.74489	1.83242	4.22658	2.37268e-05	0.000457924
ENSG00000242593	0.0403908	0.221429	0	0	AC006148.1	22.3943	-7.51979	1.78021	-4.22409	2.39905e-05	0.000462604
ENSG00000138100	1.26964	0.716332	5.3726	4.22135	TRIM54	131.599	2.27704	0.5392	4.22301	2.41062e-05	0.000464424
ENSG00000182923	1.58964	3.08548	0.463968	0.59762	CEP63	244.951	-2.13999	0.507085	-4.22018	2.44111e-05	0.000469882
ENSG00000213445	12.4097	4.98573	34.4684	35.1672	SIPA1	1664.65	2.00174	0.474478	4.21883	2.45571e-05	0.000472273
ENSG00000165730	0.492497	1.51758	0	0.0422843	STOX1	33.0282	-5.59849	1.32756	-4.21712	2.47438e-05	0.000475025
ENSG00000166704	0	0	0.227603	0.216766	ZNF606	13.9496	7.6891	1.82323	4.2173	2.4725e-05	0.000475025
ENSG00000183671	1.51733	1.75373	0.195103	0	GPR1	40.3884	-4.05125	0.961323	-4.21425	2.50612e-05	0.000480694
ENSG00000240875	1.77192	2.70332	0.339007	0.417826	LINC00886	85.2094	-2.56584	0.609037	-4.21294	2.52063e-05	0.000483051
ENSG00000115414	0.0660321	0.420124	8.55221	5.82079	FN1	1051.81	4.88407	1.15981	4.21108	2.54151e-05	0.000486195
ENSG00000182648	0.289044	0.230464	0.0171082	0	LINC01006	30.56	-4.90093	1.16378	-4.21121	2.54009e-05	0.000486195
ENSG00000160181	0.0707103	0.0578068	3.61608	3.31475	TFF2	20.2885	5.76367	1.36901	4.21009	2.55271e-05	0.000487909
ENSG00000249383	0.744375	1.68362	0	0	LINC02071	19.886	-7.34749	1.7473	-4.20505	2.61027e-05	0.000498472
ENSG00000127329	0.139354	0.539056	2.12382	1.63885	PTPRB	265.535	2.46702	0.586986	4.20286	2.63566e-05	0.00050288
ENSG00000181019	191.667	139.432	56.4432	50.1906	NQO1	5347.13	-1.63455	0.388941	-4.20258	2.63895e-05	0.000503065
ENSG00000162878	4.92623	2.44734	0.847821	0.549837	PKDCC	141.117	-2.39705	0.57083	-4.19923	2.67819e-05	0.000510099
ENSG00000287778	0	0	0.280201	0.127203	AC006230.1	14.1661	7.71217	1.83758	4.19692	2.70573e-05	0.000514893
ENSG00000167332	0.918139	0.681095	0	0	OR51E2	19.1146	-7.28733	1.73707	-4.19519	2.72646e-05	0.000518384
ENSG00000235111	0.830697	2.32255	0.159305	0.0278153	Z97192.3	40.8593	-4.06544	0.969465	-4.19349	2.74699e-05	0.000521832
ENSG00000138061	2.14718	3.76727	0.765471	0.497747	CYP1B1	176.627	-2.22689	0.531092	-4.19304	2.75243e-05	0.000522408
ENSG00000244405	18.262	10.8279	3.84476	4.45789	ETV5	887.557	-1.80874	0.431575	-4.19103	2.77696e-05	0.000526605
ENSG00000215196	1.04255	1.13752	0.268937	0.213026	BASP1-AS1	131.801	-2.17679	0.51977	-4.18799	2.81434e-05	0.000532765
ENSG00000230267	0	0	0.352745	0.205302	HERC2P4	13.8723	7.68168	1.83414	4.18816	2.8122e-05	0.000532765
ENSG00000250305	0.518896	0.674873	0.080771	0.124106	TRMT9B	84.3562	-2.54522	0.607837	-4.18734	2.82244e-05	0.000533834
ENSG00000163975	5.49968	2.88828	0.875142	1.18299	MELTF	360.522	-2.02685	0.484114	-4.18673	2.83006e-05	0.000534811
ENSG00000232160	0.278388	1.13793	0.0134816	0.0423709	RAP2C-AS1	35.4643	-4.67731	1.11772	-4.1847	2.85549e-05	0.000539147
ENSG00000101187	85.7997	39.6881	243.319	214.766	SLCO4A1	9576.03	1.86817	0.446519	4.18385	2.86615e-05	0.00054069
ENSG00000102401	15.9275	20.5705	5.85101	5.50498	ARMCX3	834.046	-1.68446	0.402779	-4.18209	2.88847e-05	0.000544429
ENSG00000105486	6.05805	4.00629	15.3269	17.8689	LIG1	1169.66	1.72221	0.41198	4.18033	2.91081e-05	0.000548164
ENSG00000236751	3.13074	3.08731	0.531594	0.524152	LINC01186	75.5446	-2.55809	0.612252	-4.17817	2.9387e-05	0.000552938
ENSG00000251365	0.325251	0.303883	2.37616	1.36135	LINC02236	76.3934	2.57203	0.615801	4.17673	2.95736e-05	0.000555968
ENSG00000106683	5.95534	3.44475	15.0839	17.2015	LIMK1	1206.27	1.78072	0.42672	4.17303	3.00573e-05	0.000564573
ENSG00000251192	1.30678	2.8662	0.292881	0.453573	ZNF674	125.466	-2.48552	0.595765	-4.17198	3.01963e-05	0.000566695
ENSG00000175602	45.5771	19.3014	117.786	135.168	CCDC85B	1258.44	1.96384	0.470948	4.16996	3.04651e-05	0.000571248
ENSG00000136295	24.5754	9.72711	67.7379	66.2384	TTYH3	4216.39	1.96585	0.47148	4.16953	3.05234e-05	0.000571355
ENSG00000170145	15.7211	11.8192	4.38736	4.42638	SIK2	1455.86	-1.64363	0.394187	-4.16967	3.0504e-05	0.000571355
ENSG00000169047	12.6583	7.48623	2.64274	3.17599	IRS1	1062.48	-1.79151	0.42975	-4.16874	3.06291e-05	0.000572841
ENSG00000184009	406.364	213.507	1089.72	1025.77	ACTG1	32840.2	1.77098	0.424978	4.16722	3.08339e-05	0.000576175
ENSG00000199879	5.03709	2.83106	34.2116	29.5161	RNU1-120P	46.2165	3.02857	0.726815	4.16691	3.08758e-05	0.000576462
ENSG00000244026	5.9568	3.63284	15.9023	17.3899	FAM86DP	639.308	1.79662	0.431439	4.16426	3.12371e-05	0.000582708
ENSG00000136840	26.3746	9.94444	74.7587	71.4992	ST6GALNAC4	1976.54	2.01027	0.483228	4.16008	3.18131e-05	0.000592946
ENSG00000071051	0.614716	0.407465	3.07989	2.53119	NCK2	81.1378	2.46172	0.592003	4.15828	3.20647e-05	0.000597123
ENSG00000139410	13.6859	7.67986	2.01949	2.91403	SDSL	224.157	-2.11464	0.508584	-4.15789	3.21197e-05	0.000597561
ENSG00000173237	20.2786	9.25922	68.7407	48.5209	C11orf86	716.447	1.99041	0.478725	4.15773	3.21432e-05	0.000597561
ENSG00000197329	0.326208	0.286434	2.08525	1.49683	PELI1	70.5573	2.54979	0.613547	4.15582	3.24125e-05	0.000602054
ENSG00000213699	139.058	79.2296	30.6481	34.7162	SLC35F6	4550.74	-1.73962	0.418678	-4.15503	3.25242e-05	0.000603612
ENSG00000003989	2.04459	3.01583	8.6233	8.14419	SLC7A2	709.452	1.72761	0.416442	4.1485	3.3466e-05	0.000620561
ENSG00000174482	0.667542	0.615394	0	0	LINGO2	18.3566	-7.2296	1.74349	-4.14664	3.37392e-05	0.000625094
ENSG00000205628	0	0	0.20907	0.198167	LINC01446	13.2846	7.61863	1.83833	4.14431	3.40834e-05	0.000630934
ENSG00000197971	3.94297	4.248	1.14569	1.44474	MBP	825.177	-1.66105	0.401004	-4.14223	3.43952e-05	0.000636165
ENSG00000070182	0.684809	0.537995	0.0640622	0.139819	SPTB	86.7923	-2.58703	0.624673	-4.14141	3.45177e-05	0.000637888
ENSG00000151612	0	0	0.0908723	0.0778909	ZNF827	13.2691	7.61708	1.83937	4.14114	3.45583e-05	0.000638096
ENSG00000076864	15.4334	8.5799	3.22543	3.50845	RAP1GAP	727.545	-1.8341	0.442934	-4.14079	3.46114e-05	0.000638535
ENSG00000101695	0.782865	0.48667	0.0260646	0.0546117	RNF125	33.6477	-3.98115	0.961896	-4.13886	3.49032e-05	0.000642828
ENSG00000133247	3.81875	1.76823	10.469	11.1755	KMT5C	534.741	1.9555	0.472459	4.13897	3.48861e-05	0.000642828
ENSG00000185633	3.34677	2.00163	0.337799	0.471849	NDUFA4L2	71.046	-2.72414	0.658258	-4.13841	3.49726e-05	0.000643561
ENSG00000255026	0.919563	0.281909	4.50052	7.02417	AC136475.3	44.9992	3.28157	0.793231	4.13697	3.51923e-05	0.000647056
ENSG00000103942	0.461112	0.542062	0.0107577	0.0957956	HOMER2	67.0037	-3.24331	0.784281	-4.1354	3.5434e-05	0.00065095
ENSG00000124882	0	0.0565825	4.38288	3.83842	EREG	194.443	7.15794	1.73106	4.13501	3.54946e-05	0.000651202
ENSG00000224321	21.5863	13.0292	1.93442	3.54645	RPL12P14	80.7811	-2.66046	0.643413	-4.13492	3.55076e-05	0.000651202
ENSG00000287750	6.56104	5.48295	0.349507	0.610254	AL353572.4	36.2499	-3.65353	0.88447	-4.13076	3.61569e-05	0.000662551
ENSG00000198342	0.232295	0.453323	0	0	ZNF442	18.594	-7.25028	1.7555	-4.13004	3.62698e-05	0.000664061
ENSG00000225978	2.81011	1.69615	0	0.0439694	HAR1A	35.2097	-6.70949	1.6247	-4.12967	3.63278e-05	0.000664564
ENSG00000073756	4.00857	6.76903	22.1888	15.6071	PTGS2	1051.49	1.80961	0.438306	4.12865	3.64897e-05	0.000666965
ENSG00000144583	0.0100809	0.0164826	0.386646	0.573835	2021-03-04	19.8979	5.1538	1.24867	4.12743	3.66843e-05	0.000669958
ENSG00000235172	0.920786	0.564568	0	0	LINC01366	18.3581	-7.22853	1.75156	-4.12691	3.6767e-05	0.000670906
ENSG00000224063	0	0	1.08144	0.679768	AC007319.1	13.2227	7.61241	1.84654	4.12252	3.74755e-05	0.00068326
ENSG00000131773	0.0285834	0	0.283212	0.40198	KHDRBS3	25.3738	4.65456	1.1296	4.12055	3.77965e-05	0.000688535
ENSG00000136999	16.4692	17.081	5.6809	4.46359	CCN3	469.616	-1.72537	0.419012	-4.11772	3.82642e-05	0.000695891
ENSG00000259341	0.945837	0.585248	0.0624032	0.16707	AC015660.1	82.4631	-2.74114	0.665693	-4.11772	3.82633e-05	0.000695891
ENSG00000116044	17.9281	28.0519	7.57712	6.50797	NFE2L2	1400.52	-1.70691	0.414584	-4.11716	3.83568e-05	0.000696991
ENSG00000068024	7.81994	4.74558	1.58355	2.06133	HDAC4	890.983	-1.78547	0.434051	-4.1135	3.89708e-05	0.000707557
ENSG00000135477	1.47334	1.27266	4.53141	9.21518	KRT87P	120.567	2.32438	0.56509	4.11329	3.90057e-05	0.000707601
ENSG00000175536	2.12632	1.00549	0.066629	0.104703	LIPT2	32.2009	-4.19437	1.01992	-4.11244	3.91495e-05	0.000709026
ENSG00000215367	0.980684	5.66553	0	0	TMED11P	20.6588	-7.40352	1.80022	-4.11256	3.91299e-05	0.000709026
ENSG00000134917	0.513243	0.536678	0	0	ADAMTS8	17.876	-7.19172	1.74961	-4.11048	3.94842e-05	0.000713899
ENSG00000145012	2.18146	8.17476	1.19094	0.988404	LPP	1316.1	-2.24867	0.547035	-4.11065	3.9455e-05	0.000713899
ENSG00000205755	0.772678	0.18339	4.26212	3.17147	CRLF2	68.4032	2.97501	0.723987	4.10921	3.9702e-05	0.000717241
ENSG00000117519	32.2169	34.4396	11.126	10.9422	CNN3	1015.23	-1.5948	0.388203	-4.10816	3.98819e-05	0.000719296
ENSG00000280081	0	0	0.663133	0.158792	LINC01667	14.0888	7.70471	1.87539	4.10832	3.98545e-05	0.000719296
ENSG00000224420	0.201388	0.141119	3.2184	1.156	ADM5	33.3188	3.68457	0.899155	4.09781	4.1708e-05	0.000751607
ENSG00000114626	6.36803	3.09207	17.0041	16.9534	ABTB1	1098.76	1.8446	0.450331	4.09609	4.20183e-05	0.000756573
ENSG00000062822	14.1047	6.49427	35.7962	38.6582	POLD1	1928.31	1.85426	0.452739	4.09565	4.20983e-05	0.000757386
ENSG00000213024	11.6341	7.43032	28.5907	32.0967	NUP62	1974	1.67082	0.408363	4.0915	4.28586e-05	0.000770428
ENSG00000149548	0.655877	1.41588	0.0818875	0.120102	CCDC15	45.0887	-3.36305	0.822083	-4.09089	4.29719e-05	0.000771827
ENSG00000101680	20.9713	23.9787	8.14444	7.30596	LAMA1	3937.94	-1.54067	0.376882	-4.08795	4.35209e-05	0.000780496
ENSG00000173442	28.5048	15.5915	66.1895	81.46	EHBP1L1	5308.15	1.74359	0.426533	4.08782	4.35452e-05	0.000780496
ENSG00000248597	5.40784	26.9538	0	0	AC126768.1	113.099	-9.8532	2.41066	-4.08734	4.3634e-05	0.000780496
ENSG00000255320	2.3655	1.32315	12.5347	14.3823	AP000759.1	49.9576	2.8769	0.703824	4.08752	4.36007e-05	0.000780496
ENSG00000279821	0.179673	0.0801196	1.33127	1.28528	AC145098.2	35.7865	3.34971	0.819465	4.08768	4.357e-05	0.000780496
ENSG00000236393	1.46782	1.04079	0.023936	0.150455	AC091806.1	36.4035	-3.85783	0.944582	-4.08416	4.42357e-05	0.000790608
ENSG00000101441	0	0	3.99676	0.661122	CST4	14.3826	7.73461	1.89466	4.08233	4.45867e-05	0.000796227
ENSG00000255346	0.00394465	0	0.30259	0.12548	NOX5	22.2566	6.89708	1.69	4.08113	4.48182e-05	0.000799705
ENSG00000063438	4.83306	4.34532	1.22599	1.26603	AHRR	216.407	-1.88082	0.460905	-4.08071	4.48978e-05	0.000800468
ENSG00000166532	10.6936	23.6933	4.73178	4.65874	RIMKLB	1547.42	-1.87274	0.458963	-4.08038	4.49627e-05	0.000800969
ENSG00000225706	0	0	0.535623	0.132031	PTPRD-AS1	13.764	7.67106	1.88045	4.07936	4.51589e-05	0.000803807
ENSG00000143382	3.96518	2.2553	10.1438	11.2187	ADAMTSL4	729.449	1.78092	0.437051	4.07486	4.60422e-05	0.000818859
ENSG00000126453	10.26	3.77448	28.1593	29.6498	BCL2L12	654.586	2.0439	0.501713	4.07385	4.62427e-05	0.000821753
ENSG00000179776	0.50402	0.0731047	1.90976	2.36819	CDH5	121.369	2.90092	0.712132	4.07357	4.62981e-05	0.000822065
ENSG00000256894	5.80432	3.91351	0.0956279	0	AC022509.3	33.3281	-6.63447	1.62885	-4.07311	4.63885e-05	0.000822999
ENSG00000126803	0.265228	0.0699446	1.32628	1.14593	HSPA2	66.6826	2.89816	0.712149	4.0696	4.70946e-05	0.000834846
ENSG00000132437	0.865444	1.28401	0	0.0536644	DDC	27.9358	-5.35045	1.31497	-4.06886	4.72432e-05	0.000836115
ENSG00000154319	1.33135	0.51219	3.9111	4.52349	FAM167A	213.368	2.19813	0.540215	4.06899	4.72167e-05	0.000836115
ENSG00000133056	71.3046	46.004	17.3181	20.3228	PIK3C2B	5997.54	-1.63992	0.403068	-4.06859	4.72987e-05	0.000836418
ENSG00000184986	0.0513789	0	0.821088	1.67737	TMEM121	20.171	5.706	1.40339	4.06587	4.78543e-05	0.000845555
ENSG00000184939	0.930049	2.22339	0.326539	0.212332	ZFP90	106.496	-2.54887	0.627762	-4.06025	4.90193e-05	0.000865438
ENSG00000072210	11.4773	11.2568	3.83325	4.01581	ALDH3A2	1927.8	-1.53428	0.377936	-4.05962	4.91524e-05	0.000867084
ENSG00000177406	2.65514	1.89234	0.290133	0.55091	AC021054.1	96.5087	-2.43648	0.600238	-4.05919	4.92428e-05	0.000867975
ENSG00000204304	7.42303	4.49583	19.6025	19.5699	PBX2	917.567	1.7173	0.423162	4.05826	4.94395e-05	0.000870736
ENSG00000061938	4.03061	2.31007	10.4843	10.4524	TNK2	1292.79	1.72388	0.42485	4.05762	4.95763e-05	0.000871406
ENSG00000156711	0.189723	0.0804233	0.864675	0.952912	MAPK13	60.3791	2.76179	0.680606	4.05784	4.95292e-05	0.000871406
ENSG00000197013	0.208909	0.352247	0	0	ZNF429	17.4681	-7.15982	1.76458	-4.05751	4.95977e-05	0.000871406
ENSG00000049769	5.34005	3.28572	1.10057	1.02068	PPP1R3F	193.452	-2.02283	0.498723	-4.05602	4.99167e-05	0.000876302
ENSG00000102760	2.83123	1.33382	0	0	RGCC	17.6387	-7.17019	1.77156	-4.04738	5.17936e-05	0.000908307
ENSG00000128011	0	0	0.303713	0.611879	LRFN1	12.7279	7.55596	1.86697	4.04718	5.18385e-05	0.000908307
ENSG00000174428	1.2884	0.899302	0.192655	0.163987	GTF2IRD2B	68.6261	-2.61511	0.646175	-4.04706	5.18651e-05	0.000908307
ENSG00000254166	26.7387	99.2125	15.6705	12.4802	CASC19	14078	-2.16164	0.534803	-4.04193	5.3014e-05	0.00092768
ENSG00000144935	0.935485	1.49593	0.213572	0.051633	TRPC1	53.3081	-3.19049	0.78951	-4.04111	5.31997e-05	0.000930183
ENSG00000101846	2.05465	2.81293	9.22146	6.48162	STS	1019.33	1.68942	0.418126	4.04046	5.33463e-05	0.000931996
ENSG00000112130	1.5587	2.17301	5.75207	6.66895	RNF8	435.937	1.73384	0.42918	4.03989	5.3476e-05	0.000933513
ENSG00000135547	1.72781	1.15706	0.0587495	0.153868	HEY2	34.246	-3.7687	0.933696	-4.03633	5.42949e-05	0.000947048
ENSG00000178568	0	0	0.103174	0.127162	ERBB4	12.3258	7.51021	1.86398	4.02913	5.5983e-05	0.00097571
ENSG00000119906	3.47758	8.61147	1.49695	1.52129	SLF2	547.356	-2.00238	0.497064	-4.02842	5.61527e-05	0.000977102
ENSG00000286051	0	0	1.55361	1.54193	AC244102.3	12.2948	7.50687	1.86347	4.02844	5.61485e-05	0.000977102
ENSG00000269113	5.76117	3.19002	1.30178	1.08882	TRABD2B	350.865	-1.90393	0.472656	-4.02814	5.62196e-05	0.000977484
ENSG00000136167	0	0	0.318374	0.283506	LCP1	12.2794	7.50519	1.86432	4.02571	5.68047e-05	0.000986869
ENSG00000198353	0.982456	1.09524	4.25345	4.42612	HOXC4	122.383	2.06166	0.512308	4.02427	5.71524e-05	0.000992116
ENSG00000170166	3.7853	2.95227	0	0.0728437	HOXD4	31.8098	-6.56204	1.63095	-4.02344	5.73544e-05	0.000994829
ENSG00000152377	0	0.052138	3.73285	3.02973	SPOCK1	173.72	6.99438	1.73897	4.02215	5.767e-05	0.000999506
ENSG00000213030	0	0	1.88068	1.50114	CGB8	12.2639	7.50352	1.86591	4.02137	5.78617e-05	0.00100203
ENSG00000184378	1.15358	0.846346	5.19973	4.80359	ACTRT3	82.4677	2.32608	0.579155	4.01634	5.91099e-05	0.00102283
ENSG00000219481	9.77035	12.5403	3.96496	3.51005	NBPF1	1495.56	-1.57762	0.392999	-4.0143	5.96217e-05	0.00103087
ENSG00000126709	52.1267	30.0893	143.999	125.207	IFI6	1216.61	1.71181	0.427131	4.00771	6.13116e-05	0.00105924
ENSG00000149948	0.154027	0.383004	1.16409	1.25713	HMGA2	187.348	2.16798	0.541006	4.0073	6.14163e-05	0.00106021
ENSG00000273006	4.73232	26.5081	0	0.293441	AC009229.3	36.5625	-6.76759	1.69044	-4.00345	6.24253e-05	0.00107678
ENSG00000140577	56.4365	39.3535	15.3289	16.954	CRTC3	5695.51	-1.56908	0.392387	-3.99881	6.36614e-05	0.00109723
ENSG00000130779	8.35182	17.544	3.91134	3.59377	CLIP1	2548.72	-1.78686	0.446935	-3.99803	6.3873e-05	0.0011
ENSG00000160229	0.922071	3.52014	0.347539	0.349527	ZNF66	120.064	-2.67346	0.669094	-3.99564	6.45192e-05	0.00111025
ENSG00000166313	1.10276	0.439206	0.0753134	0.03156	APBB1	35.551	-3.84177	0.961817	-3.99429	6.48896e-05	0.00111574
ENSG00000256139	6.13757	3.95189	0.434004	0.636542	AC007637.1	41.7556	-3.23782	0.811036	-3.9922	6.54637e-05	0.00112472
ENSG00000099246	5.98074	10.6748	2.23397	2.55312	RAB18	548.638	-1.79927	0.451085	-3.98875	6.64213e-05	0.00114028
ENSG00000173744	11.0614	12.2335	4.05917	3.95952	AGFG1	1200.07	-1.53861	0.385917	-3.98689	6.69464e-05	0.00114838
ENSG00000198933	1.85927	0.604216	5.85033	5.52959	TBKBP1	243.61	2.21193	0.554934	3.98594	6.72146e-05	0.00115026
ENSG00000231500	276.158	173.195	716.712	649.054	RPS18	13687.2	1.60384	0.402372	3.98596	6.72081e-05	0.00115026
ENSG00000274813	0	0	7.89886	7.40399	AC126915.2	11.9546	7.46646	1.87315	3.98604	6.71863e-05	0.00115026
ENSG00000065057	8.48183	3.97418	22.6889	22.6457	NTHL1	577.395	1.86524	0.468214	3.98373	6.78409e-05	0.00116007
ENSG00000085185	1.24246	0.854024	3.34882	3.89122	BCORL1	306.949	1.78942	0.449299	3.98268	6.81419e-05	0.0011643
ENSG00000006740	0.190877	0.112699	0.737182	0.905444	ARHGAP44	74.5944	2.44188	0.61355	3.97993	6.89363e-05	0.00117695
ENSG00000184110	0.899049	0.607667	2.43233	3.283	EIF3C	207.324	1.92533	0.483967	3.97824	6.94287e-05	0.00118443
ENSG00000105835	9.84946	16.095	3.73154	4.37798	NAMPT	1235.92	-1.67797	0.421835	-3.97779	6.95584e-05	0.00118571
ENSG00000261227	1.90602	1.5582	0	0	AC140912.1	16.2517	-7.05352	1.77466	-3.97458	7.05035e-05	0.00120088
ENSG00000026297	0.931233	0.486385	2.62503	2.94493	RNASET2	219.584	1.97725	0.497695	3.97282	7.10267e-05	0.00120884
ENSG00000111981	1.66243	3.41024	0.295193	0.515419	ULBP1	77.6728	-2.64949	0.667008	-3.9722	7.12115e-05	0.0012101
ENSG00000260757	0.55944	0.891835	3.17385	5.19825	AC093520.1	71.3684	2.52216	0.634927	3.97236	7.11628e-05	0.0012101
ENSG00000239467	1.37816	1.14058	0.0271906	0	AC007405.3	30.4089	-6.50146	1.63698	-3.97162	7.13847e-05	0.00121209
ENSG00000167861	0	0.00652041	0.280418	0.494072	HID1	19.8997	6.75985	1.70277	3.96991	7.18991e-05	0.00121987
ENSG00000198223	35.1018	25.2359	7.71325	11.3215	CSF2RA	1249.91	-1.66448	0.41979	-3.96503	7.33867e-05	0.00124414
ENSG00000212907	518.396	843.649	2044.93	2100.8	MT-ND4L	6725.76	1.60576	0.405063	3.96421	7.3639e-05	0.00124745
ENSG00000186188	0	0	0.447473	0.264964	FFAR4	11.8927	7.45954	1.88339	3.9607	7.47295e-05	0.00126493
ENSG00000100297	24.04	12.6091	58.5785	59.9907	MCM5	4638.39	1.69405	0.427932	3.9587	7.53595e-05	0.00127461
ENSG00000124608	5.8648	4.04686	15.1438	15.3125	AARS2	870.046	1.6201	0.409506	3.95624	7.61378e-05	0.00128677
ENSG00000140297	13.7839	11.3684	4.54953	3.84618	GCNT3	893.268	-1.58275	0.400156	-3.95533	7.64288e-05	0.00128989
ENSG00000223485	0.0220359	0	1.09168	0.996104	LINC01615	19.4574	6.70028	1.69401	3.95529	7.64412e-05	0.00128989
ENSG00000141562	3.32048	1.94407	8.80755	8.40149	NARF	731.731	1.7097	0.432317	3.95474	7.66191e-05	0.00129189
ENSG00000166816	20.3656	10.5514	4.28595	4.13928	LDHD	381.589	-1.87503	0.474356	-3.95279	7.72455e-05	0.00130145
ENSG00000154864	2.72587	6.43682	1.36132	1.04025	PIEZO2	703.512	-1.93196	0.488841	-3.95212	7.74616e-05	0.00130307
ENSG00000227292	6.99281	12.6028	0.126991	1.72951	AC009229.1	54.8618	-3.41057	0.862968	-3.95214	7.74557e-05	0.00130307
ENSG00000205542	227.919	169.766	618.969	525.949	TMSB4X	10801.3	1.52559	0.386586	3.9463	7.93672e-05	0.00133409
ENSG00000248515	0	0	0.269241	0.334951	AC024230.1	11.6608	7.43018	1.88315	3.94563	7.9592e-05	0.00133684
ENSG00000163629	0	0.0170206	0.30777	0.200428	PTPN13	20.5064	4.82366	1.22315	3.94365	8.02504e-05	0.00134501
ENSG00000176239	0	0.0860638	2.77596	1.85065	OR51B6	18.1946	5.65134	1.43296	3.94382	8.01935e-05	0.00134501
ENSG00000185482	1.70192	1.15945	0.0377755	0.0395746	STAC3	25.2651	-5.20854	1.32075	-3.94361	8.02642e-05	0.00134501
ENSG00000125148	122.16	60.9199	309.559	295.511	MT2A	2961.86	1.72491	0.437524	3.94244	8.06561e-05	0.00135054
ENSG00000129757	16.6949	6.94648	41.7894	44.4141	CDKN1C	1119.15	1.86727	0.473686	3.94201	8.08031e-05	0.00135196
ENSG00000146021	0.571284	0.947704	0.153272	0.139628	KLHL3	88.3016	-2.37542	0.602677	-3.94144	8.09928e-05	0.00135409
ENSG00000095739	16.5448	9.16194	2.21567	4.10077	BAMBI	281.634	-2.02531	0.514149	-3.93915	8.17698e-05	0.00136603
ENSG00000229160	3.23877	20.9518	0.225039	0	AC009229.2	35.2357	-6.71996	1.70607	-3.93886	8.1869e-05	0.00136639
ENSG00000231419	2.62298	1.85754	0.508881	0.686726	LINC00689	213.728	-1.90603	0.483922	-3.93872	8.19166e-05	0.00136639
ENSG00000140396	2.83453	7.87227	1.58624	0.835028	NCOA2	540.257	-2.14462	0.544625	-3.93779	8.22354e-05	0.00137065
ENSG00000134716	0	0	0.664217	0.306174	CYP2J2	11.8618	7.45605	1.8937	3.93729	8.24065e-05	0.00137177
ENSG00000224015	0	0	4.14639	3.25789	AC063976.1	11.5989	7.42311	1.88536	3.93723	8.24288e-05	0.00137177
ENSG00000255031	1.02205	0.635014	4.57337	5.40718	AP002807.1	57.8495	2.59708	0.6598	3.93616	8.27947e-05	0.00137681
ENSG00000100439	37.9989	22.7748	9.66495	9.65761	ABHD4	1340.34	-1.653	0.420086	-3.93491	8.32265e-05	0.00138263
ENSG00000102032	6.27791	3.67157	1.11904	0.889355	RENBP	100.642	-2.30662	0.586218	-3.93474	8.32851e-05	0.00138263
ENSG00000173638	2.43283	0.784043	5.87054	7.54219	SLC19A1	768.182	2.06123	0.523873	3.9346	8.33355e-05	0.00138263
ENSG00000033030	9.37072	13.7273	3.41058	4.10805	ZCCHC8	1148.68	-1.61946	0.411696	-3.93363	8.36726e-05	0.00138649
ENSG00000184227	11.9902	6.49483	1.68659	2.50313	ACOT1	157.184	-2.14147	0.544411	-3.93356	8.36957e-05	0.00138649
ENSG00000259081	0	0	1.07637	1.90829	AF111169.3	11.7072	7.43549	1.89038	3.93333	8.37779e-05	0.0013868
ENSG00000080561	10.5811	10.1507	3.54518	2.83227	MID2	345.198	-1.70041	0.432395	-3.93255	8.40509e-05	0.00139026
ENSG00000105825	6.24909	3.00903	1.09886	0.677172	TFPI2	110.879	-2.37926	0.605217	-3.93124	8.45073e-05	0.00139675
ENSG00000106852	0.326758	0.182773	1.55284	1.16611	LHX6	76.2998	2.42264	0.61679	3.92782	8.57208e-05	0.00141573
ENSG00000169683	4.4584	2.06353	11.1807	12.8156	LRRC45	452.099	1.88124	0.479079	3.92678	8.60897e-05	0.00142074
ENSG00000285966	0	0	0.332934	0.668514	AC007686.4	11.7226	7.43725	1.89451	3.92569	8.64824e-05	0.00142614
ENSG00000085741	1.1257	0.528307	0	0	WNT11	16.1242	-7.04063	1.79415	-3.92421	8.70144e-05	0.00143383
ENSG00000204267	2.03749	1.76068	5.93034	5.86257	TAP2	408.983	1.63501	0.416874	3.92208	8.77877e-05	0.00144547
ENSG00000170989	0.236581	0.146991	0.967887	1.36254	S1PR1	58.2825	2.60932	0.665528	3.92067	8.83017e-05	0.00145284
ENSG00000107201	0.42609	1.4543	4.54525	4.51204	DDX58	208.666	2.26308	0.577265	3.92035	8.84212e-05	0.0014537
ENSG00000104369	5.11494	5.72212	1.60042	1.64059	JPH1	265.684	-1.74167	0.444291	-3.9201	8.85128e-05	0.0014541
ENSG00000163468	84.6032	55.591	197.431	214.971	CCT3	8779.18	1.55669	0.397123	3.91992	8.8579e-05	0.0014541
ENSG00000160200	2.03941	1.32189	0.325918	0.414606	CBS	114.446	-2.18229	0.55694	-3.91835	8.91563e-05	0.00146247
ENSG00000186529	0.519619	0.607899	0.042952	0.0149992	CYP4F3	26.8907	-4.27273	1.09062	-3.91772	8.93916e-05	0.00146523
ENSG00000108861	50.2079	30.1455	13.2781	12.8009	DUSP3	2186.71	-1.62336	0.41445	-3.91691	8.96913e-05	0.00146903
ENSG00000099968	17.4496	11.8025	4.65973	5.01125	BCL2L13	1226.19	-1.59669	0.407699	-3.91636	8.98963e-05	0.00147128
ENSG00000119986	498.542	235.771	118.627	100.023	AVPI1	5387.5	-1.74771	0.446346	-3.9156	9.01794e-05	0.00147481
ENSG00000196843	1.97095	1.05528	5.47885	6.13483	ARID5A	214.348	1.94321	0.496315	3.91527	9.03017e-05	0.0014757
ENSG00000197283	0.937533	0.605348	2.50985	3.01929	SYNGAP1	240.672	1.84335	0.470921	3.91436	9.06447e-05	0.00148019
ENSG00000286710	0.964808	0.36181	0	0.0148192	AC188617.1	30.7982	-6.51293	1.66414	-3.9137	9.08933e-05	0.00148314
ENSG00000176463	23.2077	18.3723	6.92471	7.64094	SLCO3A1	2175.04	-1.51329	0.386701	-3.91333	9.10319e-05	0.00148428
ENSG00000189120	0.342136	0.14984	1.52314	1.55477	SP6	59.3721	2.65614	0.678798	3.91301	9.11542e-05	0.00148516
ENSG00000100427	0.609635	0.291509	0	0	MLC1	15.921	-7.02237	1.7966	-3.9087	9.27933e-05	0.00151074
ENSG00000288459	6.51531	4.34681	0.598399	0	AL512357.2	31.0998	-4.16281	1.06517	-3.90814	9.30105e-05	0.00151314
ENSG00000065621	0.478032	0.423365	1.64725	1.61733	GSTO2	170.02	1.85747	0.475344	3.90764	9.32024e-05	0.00151513
ENSG00000163072	1.15843	2.57933	0.331126	0.362664	NOSTRIN	95.6223	-2.43145	0.622455	-3.90622	9.37505e-05	0.0015229
ENSG00000261172	0.207674	0.169777	2.57211	2.95537	AC133919.2	23.1132	3.87832	0.993362	3.90424	9.45236e-05	0.00153431
ENSG00000165105	0.156225	0.49262	2.03297	1.48213	RASEF	113.748	2.42979	0.622455	3.90356	9.47893e-05	0.00153674
ENSG00000235437	4.41295	3.47627	1.47413	0.988606	LINC01278	602.095	-1.67912	0.430159	-3.90349	9.48146e-05	0.00153674
ENSG00000131196	2.87249	1.2254	0.383271	0.529282	NFATC1	186.809	-2.16656	0.555214	-3.90221	9.53182e-05	0.00154376
ENSG00000287110	2.56312	3.47747	0.581012	0.608683	AC112484.5	80.8302	-2.34508	0.602001	-3.89548	9.80052e-05	0.00158609
ENSG00000154102	1.94896	1.38951	7.78659	5.50152	C16orf74	149.097	1.99546	0.512278	3.89527	9.8091e-05	0.0015863
ENSG00000100815	2.84493	7.25004	1.07379	1.47598	TRIP11	539.239	-1.98589	0.509876	-3.89485	9.82582e-05	0.00158783
ENSG00000196074	0.925074	2.33754	0.219922	0.358393	SYCP2	102.097	-2.49919	0.641859	-3.89368	9.87343e-05	0.00159433
ENSG00000285081	0.351929	1.23075	0	0	AC004593.2	16.4505	-7.0747	1.8172	-3.89318	9.89386e-05	0.00159645
ENSG00000113248	0	0.020351	0.417719	0.645999	PCDHB15	17.6997	5.61046	1.4419	3.89102	9.98225e-05	0.00160952
ENSG00000136052	4.12607	7.94647	1.70214	1.59043	SLC41A2	325.414	-1.87496	0.481916	-3.89065	9.99781e-05	0.00161083
ENSG00000166046	3.69055	4.59281	1.27748	1.23825	TCP11L2	293.759	-1.71947	0.442347	-3.88716	0.000101424	0.00163293
ENSG00000165121	3.29988	5.35632	0.91714	0.800682	AL353743.1	88.1651	-2.33374	0.600542	-3.88607	0.000101882	0.00163908
ENSG00000163485	0	0	0.47118	0.197448	ADORA1	11.5216	7.41416	1.90817	3.88548	0.000102129	0.00164184
ENSG00000187735	25.1458	36.4891	9.9509	10.8631	TCEA1	1471.92	-1.56634	0.403325	-3.88356	0.000102938	0.00165362
ENSG00000196865	2.98594	8.28086	1.41466	1.44517	NHLRC2	651.863	-1.97849	0.509499	-3.8832	0.000103092	0.00165487
ENSG00000158528	1.75735	6.44331	1.08668	0.613569	PPP1R9A	455.69	-2.27003	0.584634	-3.88282	0.000103253	0.00165624
ENSG00000108797	21.6878	11.0084	4.87259	4.97343	CNTNAP1	1103.02	-1.7313	0.446029	-3.88159	0.000103777	0.00166342
ENSG00000204335	2.59763	1.26637	0	0.239394	SP5	34.9914	-4.0275	1.03797	-3.88017	0.000104385	0.00167192
ENSG00000036448	0.343239	0.188978	0	0	MYOM2	15.4403	-6.97848	1.79883	-3.87946	0.000104689	0.00167556
ENSG00000097096	1.40447	1.95568	0.4193	0.335911	SYDE2	108.377	-2.15356	0.555535	-3.87655	0.00010595	0.0016945
ENSG00000124249	41.1691	14.2726	6.50384	7.40607	KCNK15	716.854	-1.99457	0.514707	-3.87517	0.000106552	0.00170287
ENSG00000164690	0.679921	0.447765	0	0.0316203	SHH	24.9483	-5.18004	1.33913	-3.8682	0.000109642	0.00175097
ENSG00000105289	10.0374	4.96423	1.79338	2.19193	TJP3	309.455	-1.91198	0.494555	-3.86606	0.000110607	0.00176508
ENSG00000145604	14.0409	20.5352	50.1888	50.293	SKP2	2130.69	1.53885	0.398105	3.86543	0.000110895	0.00176839
ENSG00000227082	0.886901	1.10038	0.133399	0.122283	LINC02798	43.6852	-2.95848	0.76542	-3.86517	0.00011101	0.00176892
ENSG00000114473	1.4362	1.83422	0.401924	0.398904	IQCG	125.009	-2.03042	0.525502	-3.86378	0.000111646	0.00177775
ENSG00000260289	1.62478	2.46034	0.383583	0.0618233	AC093515.1	49.8662	-3.18976	0.825631	-3.86342	0.00011181	0.00177906
ENSG00000144369	0	0.0070506	0.413481	0.346538	FAM171B	18.0748	6.6211	1.71479	3.86117	0.000112844	0.00179421
ENSG00000164056	1.75855	0.846273	0.0996576	0.208808	SPRY1	47.4697	-3.08048	0.798329	-3.85866	0.000114013	0.00180882
ENSG00000204019	8.60422	9.22248	38.8068	26.7298	CT83	177.204	1.87811	0.486716	3.85873	0.000113979	0.00180882
ENSG00000280002	2.04384	1.83561	0.0460039	0	AC078925.4	27.7121	-6.36631	1.64975	-3.85895	0.000113874	0.00180882
ENSG00000113739	57.9438	38.2442	16.6794	16.3529	STC2	3255.81	-1.54192	0.39969	-3.85778	0.000114421	0.00181398
ENSG00000153395	35.8924	21.3299	78.0127	95.441	LPCAT1	6141.17	1.6	0.414779	3.85748	0.00011456	0.00181468
ENSG00000174684	12.1658	5.21445	30.9736	31.3767	B4GAT1	657.932	1.8443	0.478129	3.85733	0.000114632	0.00181468
ENSG00000198930	0	0	1.08501	1.36402	CSAG1	10.9958	7.34545	1.90442	3.85705	0.000114763	0.00181542
ENSG00000249328	0.459708	0.712759	0	0	AC036214.1	15.0309	-6.94283	1.80095	-3.85509	0.000115686	0.0018287
ENSG00000174640	3.75688	2.2242	0.799431	0.905871	SLCO2A1	306.014	-1.81	0.469649	-3.85394	0.000116231	0.00183465
ENSG00000188042	1.61453	0.959928	0.097734	0.225255	ARL4C	48.1407	-2.99807	0.777895	-3.85408	0.000116165	0.00183465
ENSG00000147118	4.50584	13.6079	2.35623	1.77635	ZNF182	328.095	-2.13234	0.55351	-3.85239	0.000116969	0.00184362
ENSG00000183597	10.3532	5.97772	1.8906	2.89822	TANGO2	642.148	-1.76988	0.459423	-3.8524	0.000116967	0.00184362
ENSG00000148468	4.90483	3.06289	0.67996	1.22681	FAM171A1	169.788	-2.06367	0.535885	-3.85095	0.000117663	0.00185187
ENSG00000228801	1.26313	2.09885	0.377465	0.240704	AC064807.1	78.7633	-2.44257	0.634266	-3.85101	0.00011763	0.00185187
ENSG00000134313	1.74064	7.50693	1.13634	0.813391	KIDINS220	707.246	-2.24597	0.584186	-3.84461	0.000120744	0.001899
ENSG00000167972	12.8253	6.54465	29.6562	32.1077	ABCA3	2603.32	1.67324	0.435334	3.84358	0.00012125	0.00190557
ENSG00000176933	7.92219	4.31768	1.19438	0.500507	TOB2P1	56.8356	-2.84661	0.740691	-3.84317	0.000121453	0.00190601
ENSG00000251652	1.53558	6.04143	0	0	AC092535.4	16.0441	-7.03876	1.83145	-3.84327	0.000121404	0.00190601
ENSG00000143320	32.5703	16.8425	8.03027	3.74748	CRABP2	272.22	-2.06717	0.537929	-3.84282	0.000121627	0.00190736
ENSG00000110195	2954.42	1388.25	731.144	592.94	FOLR1	36906.1	-1.71358	0.445959	-3.84245	0.000121811	0.00190749
ENSG00000125870	5.70451	5.32975	16.0824	16.6897	SNRPB2	469.736	1.57065	0.408747	3.84261	0.000121732	0.00190749
ENSG00000158258	0.22011	0.174407	0	0.0113388	CLSTN2	24.3564	-5.14494	1.33914	-3.84198	0.000122048	0.00190983
ENSG00000021762	6.99762	3.80116	16.267	17.839	OSBPL5	1379.74	1.65968	0.432197	3.8401	0.000122986	0.00192313
ENSG00000105438	62.2677	32.5921	150.761	146.51	KDELR1	3617.95	1.64813	0.429263	3.83944	0.000123316	0.00192551
ENSG00000281641	0	0	0.66851	0.109429	SAMD12-AS1	12.0938	7.48462	1.94933	3.83958	0.000123246	0.00192551
ENSG00000198205	5.09527	4.303	1.05625	1.54918	ZXDA	202.994	-1.85141	0.48235	-3.83832	0.000123881	0.00193296
ENSG00000196878	67.0188	31.8856	155.717	164.076	LAMB3	7999.85	1.69314	0.441294	3.83676	0.000124669	0.00194385
ENSG00000183207	23.9364	12.7366	59.1464	55.9169	RUVBL2	2202.91	1.64999	0.4301	3.83629	0.000124906	0.00194615
ENSG00000196372	8.45994	4.89782	20.4639	22.0172	ASB13	689.447	1.67007	0.43548	3.83502	0.000125557	0.00195489
ENSG00000166352	2.38079	3.20734	0.375116	0.22456	C11orf74	37.501	-3.21741	0.83903	-3.83468	0.00012573	0.00195618
ENSG00000136327	0.0268185	0	1.20004	1.1225	NKX2-8	17.8026	6.56962	1.7138	3.83337	0.0001264	0.00196522
ENSG00000112149	22.8888	15.4408	5.30125	6.69918	CD83	493.335	-1.67529	0.43705	-3.83319	0.000126494	0.00196526
ENSG00000151320	0.0676526	0.274487	0.00800858	0.00838999	AKAP6	29.0793	-4.38639	1.14448	-3.83265	0.000126773	0.00196819
ENSG00000182175	0.385064	0.317852	0.0477959	0.0438131	RGMA	43.1898	-2.93862	0.766834	-3.83214	0.000127032	0.0019693
ENSG00000184867	1.17019	1.04776	0.0222629	0.163262	ARMCX2	35.0616	-3.59098	0.937079	-3.8321	0.000127055	0.0019693
ENSG00000267424	0.0668829	0.0546779	1.92395	3.47126	AC020934.1	16.7625	5.48114	1.43037	3.83198	0.000127116	0.0019693
ENSG00000123983	22.0342	45.1003	11.2279	9.32544	ACSL3	2607.39	-1.70774	0.445697	-3.83161	0.000127306	0.00197085
ENSG00000134258	0.326571	0.907722	0	0	VTCN1	15.3617	-6.97559	1.82103	-3.83057	0.000127846	0.00197779
ENSG00000197587	0.153604	0.15348	1.091	1.48585	DMBX1	34.3395	3.06851	0.80139	3.82898	0.000128676	0.00198921
ENSG00000057704	0.493354	0.42194	0.0363891	0.0127074	TMCC3	25.8212	-4.21021	1.09999	-3.8275	0.000129453	0.00199981
ENSG00000177675	0	0.0142028	0.291522	0.421751	CD163L1	17.0192	5.55361	1.45147	3.82619	0.000130141	0.00200901
ENSG00000006016	6.56354	2.69652	0.931784	1.03194	CRLF1	136.92	-2.23639	0.584575	-3.82568	0.000130413	0.00201178
ENSG00000273768	15.0691	10.8409	53.9435	59.54	U1	93.9929	2.13402	0.557898	3.82511	0.000130713	0.00201499
ENSG00000259212	15.4327	33.7577	4.666	5.58653	AC103739.1	115.848	-2.2643	0.591984	-3.82493	0.000130811	0.00201506
ENSG00000172493	18.273	23.8798	7.79362	7.3167	AFF1	2527	-1.48013	0.387143	-3.82322	0.000131723	0.00202767
ENSG00000189241	4.57104	3.2691	9.71489	14.4154	TSPYL1	965.099	1.62226	0.424704	3.81973	0.000133598	0.00205508
ENSG00000176473	7.80418	4.65571	1.1985	2.09917	WDR25	273.278	-1.91808	0.502461	-3.81736	0.000134885	0.00207341
ENSG00000198758	13.4903	7.11219	3.45306	2.11814	EPS8L3	374.178	-1.88571	0.494058	-3.81677	0.00013521	0.00207695
ENSG00000167685	2.29038	1.61221	6.03777	5.96619	ZNF444	467.16	1.62194	0.425078	3.81564	0.000135832	0.00208502
ENSG00000167191	1.60447	0.983759	0.213675	0.298469	GPRC5B	84.8214	-2.33751	0.612714	-3.81501	0.000136175	0.00208882
ENSG00000173702	98.7965	195.822	54.5629	33.0623	MUC13	5499.12	-1.74943	0.4593	-3.8089	0.000139587	0.00213964
ENSG00000104960	4.49332	2.16877	10.9037	11.4646	PTOV1	711.628	1.74852	0.459152	3.80815	0.000140012	0.00214465
ENSG00000178927	4.61004	3.34445	11.0346	12.0976	CYBC1	925	1.5405	0.404619	3.80728	0.000140505	0.00215069
ENSG00000167994	40.3497	20.3111	9.97569	8.47991	RAB3IL1	1038.01	-1.7164	0.450954	-3.80615	0.000141146	0.00215898
ENSG00000168528	34.6071	16.0715	79.7209	85.6031	SERINC2	3065.76	1.70613	0.448345	3.80538	0.000141585	0.00216418
ENSG00000139269	2.56382	1.5786	0.363047	0.326003	INHBE	60.5088	-2.58594	0.679621	-3.80497	0.000141822	0.00216627
ENSG00000166199	23.0934	18.2171	7.06915	6.81474	ALKBH3	540.108	-1.57286	0.413598	-3.80288	0.000143026	0.00218313
ENSG00000113712	34.5143	32.3018	12.6958	12.2399	CSNK1A1	3208.47	-1.42197	0.373984	-3.80221	0.000143408	0.00218743
ENSG00000127418	9.10668	3.983	22.2485	22.5077	FGFRL1	1032.69	1.77451	0.466809	3.80136	0.000143903	0.00219344
ENSG00000011105	1.9971	0.95385	0.183029	0.371508	TSPAN9	99.5225	-2.4128	0.634781	-3.80099	0.000144117	0.00219516
ENSG00000130649	0	0	0.09851	0.172003	CYP2E1	10.7019	7.30597	1.92239	3.80046	0.000144428	0.00219835
ENSG00000123643	9.40174	6.07467	2.4815	2.51658	SLC36A1	586.836	-1.63034	0.42911	-3.79935	0.000145078	0.00220522
ENSG00000166224	23.3114	16.6578	6.12136	7.66902	SGPL1	1659.99	-1.53521	0.404072	-3.79934	0.000145082	0.00220522
ENSG00000167920	6.03868	4.65878	0.879664	1.7618	TMEM99	167.439	-2.01901	0.531619	-3.79785	0.000145958	0.00221699
ENSG00000157870	0.865073	1.03085	3.65536	3.58397	PRXL2B	126.616	1.93159	0.508818	3.79623	0.000146916	0.00222999
ENSG00000225377	2.86804	2.00328	0.692551	0.593619	NRSN2-AS1	158.814	-1.92018	0.506012	-3.79473	0.000147806	0.00224192
ENSG00000105929	2.34908	1.75384	0.191534	0.541771	ATP6V0A4	82.0038	-2.48728	0.65555	-3.79419	0.000148126	0.00224365
ENSG00000124102	3.22932	1.17334	14.9089	10.9633	PI3	68.5872	2.56612	0.676305	3.79433	0.000148045	0.00224365
ENSG00000135723	8.63782	4.76694	21.8993	19.8411	FHOD1	1185.82	1.63931	0.432235	3.79264	0.000149053	0.00225576
ENSG00000137648	0.154023	0.194967	0	0	TMPRSS4	14.2744	-6.86773	1.81087	-3.79251	0.000149132	0.00225576
ENSG00000169621	0.881129	0.720338	0.14414	0.116157	APLF	54.5328	-2.61939	0.690908	-3.79123	0.000149905	0.00226429
ENSG00000250303	0.778892	0.894169	0.0794521	0.152599	LINC02762	46.724	-2.85418	0.75282	-3.79132	0.000149846	0.00226429
ENSG00000124831	2.2623	8.64816	1.49994	0.926545	LRRFIP1	724.821	-2.16886	0.572285	-3.78983	0.000150751	0.00227549
ENSG00000166394	0.356538	0.272671	0.00919007	0.00962774	CYB5R2	22.9006	-5.06306	1.33769	-3.78494	0.000153747	0.00231911
ENSG00000137831	1.50131	3.20066	0.495654	0.714923	UACA	267.312	-1.95886	0.517738	-3.78349	0.000154645	0.00233103
ENSG00000184304	1.17389	1.52465	0.226935	0.285292	PRKD1	68.9241	-2.39909	0.634187	-3.78294	0.000154987	0.00233458
ENSG00000111664	0.186949	0.117565	1.35593	0.987131	GNB3	37.4142	2.95299	0.780744	3.78227	0.000155403	0.00233922
ENSG00000154114	1.17582	2.79741	0.450078	0.424361	TBCEL	139.92	-2.185	0.57781	-3.78153	0.00015587	0.002343
ENSG00000223813	2.67541	1.99091	0.274076	0	AC007255.1	29.2708	-4.07092	1.07652	-3.78156	0.000155848	0.002343
ENSG00000006652	19.6792	25.8947	8.87061	7.30803	IFRD1	1894.61	-1.49413	0.39534	-3.77935	0.000157241	0.00235776
ENSG00000116396	0.913843	0.459867	2.16066	2.39243	KCNC4	610.237	1.72998	0.457732	3.77947	0.000157166	0.00235776
ENSG00000141510	24.4873	13.7887	6.06857	6.32849	TP53	1185.07	-1.62627	0.430312	-3.77928	0.000157285	0.00235776
ENSG00000228436	2.83635	3.00431	0.591232	0.0412926	AL139260.1	53.3365	-3.19791	0.846138	-3.77942	0.000157195	0.00235776
ENSG00000213401	0	0	0.281384	1.09492	MAGEA12	11.1195	7.3605	1.94817	3.77817	0.000157987	0.00236665
ENSG00000170017	3.35293	7.77295	19.6399	17.9932	ALCAM	1439.22	1.75747	0.465447	3.77588	0.000159445	0.00238685
ENSG00000279124	0.0206288	0	0.956039	0.759812	AL356585.2	17.1067	6.51107	1.72477	3.77504	0.000159985	0.00239328
ENSG00000233006	1.88013	4.53426	0.567543	0.839396	MIR3936HG	152.172	-2.19083	0.580482	-3.77416	0.000160546	0.00240003
ENSG00000131626	9.96216	11.065	4.1438	3.4715	PPFIA1	1378.33	-1.46524	0.388526	-3.77128	0.000162411	0.00242623
ENSG00000171840	2.1962	1.24299	0.0771373	0.202027	NINJ2	31.3104	-3.62858	0.962243	-3.77096	0.00016262	0.00242769
ENSG00000137491	0.230853	0.11009	0	0	SLCO2B1	14.4064	-6.87811	1.82412	-3.77064	0.000162831	0.00242917
ENSG00000116954	7.16858	6.67394	2.23873	2.3777	RRAGC	388.281	-1.58425	0.420354	-3.76886	0.000163996	0.00244488
ENSG00000107897	6.26453	15.7523	3.28893	2.57471	ACBD5	501.061	-1.90902	0.506696	-3.76758	0.000164841	0.00245579
ENSG00000186153	5.65425	3.65148	1.44383	1.24066	WWOX	240.036	-1.7926	0.476261	-3.76391	0.00016728	0.00249042
ENSG00000140092	0.993897	0.836903	0.142951	0.0998397	FBLN5	42.3985	-2.91186	0.77397	-3.76224	0.000168396	0.00250532
ENSG00000107438	50.3586	25.7465	12.4495	11.1102	PDLIM1	912.58	-1.69135	0.449652	-3.76147	0.000168916	0.00250831
ENSG00000155313	6.37496	11.823	3.07958	2.58099	USP25	767.408	-1.68494	0.447951	-3.76143	0.000168943	0.00250831
ENSG00000165949	0.452907	0.282566	1.92376	1.65621	IFI27	73.5815	2.28867	0.60841	3.76173	0.000168744	0.00250831
ENSG00000147889	21.522	12.6943	50.8345	50.0632	CDKN2A	2404.9	1.56041	0.414969	3.76031	0.000169702	0.00251786
ENSG00000134709	0	0	0.154136	0.223583	HOOK1	10.3462	7.25743	1.93011	3.76012	0.000169834	0.00251811
ENSG00000248527	145.449	148.159	414.081	366.848	MTATP6P1	3008.69	1.4113	0.375589	3.75757	0.00017157	0.00254211
ENSG00000074803	0.0577457	0.226599	0	0	SLC12A1	15.0102	-6.94271	1.849	-3.75485	0.000173444	0.00256813
ENSG00000185686	3.11675	1.99593	8.36375	8.04458	PRAME	336.775	1.6838	0.448471	3.75453	0.00017367	0.00256973
ENSG00000166971	4.33849	5.4213	1.58129	1.46546	AKTIP	273.544	-1.67976	0.447425	-3.75428	0.000173838	0.00257046
ENSG00000212864	6.27501	3.30283	17.1028	17.8453	RNF208	210.533	1.87045	0.498278	3.75382	0.000174158	0.00257345
ENSG00000198496	6.84317	5.88606	2.15094	1.52035	NBR2	205.533	-1.79282	0.477685	-3.75315	0.000174628	0.00257863
ENSG00000267508	0	0	0.264599	0.10847	ZNF285	10.5318	7.28461	1.94205	3.75099	0.000176138	0.00259918
ENSG00000198203	0.0235392	0.00481093	0.272731	0.266015	SULT1C2	19.5837	4.29508	1.14554	3.7494	0.000177259	0.00261394
ENSG00000111912	4.16897	13.5747	2.72695	1.35266	NCOA7	686.151	-2.12075	0.565657	-3.74919	0.000177405	0.00261432
ENSG00000127578	0.749654	0.331273	2.37986	2.37447	WFIKKN1	117.058	2.1429	0.571745	3.748	0.000178247	0.00262169
ENSG00000160469	0.425013	0.204385	1.77794	1.61148	BRSK1	65.3347	2.43768	0.65039	3.74804	0.000178224	0.00262169
ENSG00000198270	3.44606	3.21172	0.870071	1.20153	TMEM116	286.738	-1.68472	0.4495	-3.74798	0.000178266	0.00262169
ENSG00000112319	4.61446	10.4799	2.57839	1.56724	EYA4	710.062	-1.86436	0.49751	-3.74739	0.000178685	0.00262607
ENSG00000183048	4.80876	2.06583	11.3616	13.8917	SLC25A10	346.225	1.87942	0.501556	3.74719	0.000178829	0.00262641
ENSG00000227467	3.22785	2.22651	8.18903	10.0989	LINC01537	239.165	1.74698	0.46643	3.74542	0.00018009	0.00264315
ENSG00000189159	15.7741	9.09928	34.3923	40.8164	JPT1	1401.55	1.59675	0.426557	3.74334	0.000181593	0.00265982
ENSG00000226363	11.3315	4.3615	1.83203	0.516729	HAGLROS	83.156	-2.73467	0.730533	-3.74339	0.000181556	0.00265982
ENSG00000226493	11.1973	11.1882	1.62677	1.70424	RPL26P27	46.2064	-2.74881	0.734307	-3.7434	0.000181546	0.00265982
ENSG00000142920	0.0051588	0.00421741	0.197863	0.190013	AZIN2	15.649	5.38043	1.43759	3.74266	0.00018208	0.00266516
ENSG00000157613	0	0.010044	0.608662	0.390817	CREB3L1	16.6984	6.50674	1.73893	3.7418	0.00018271	0.00267078
ENSG00000287933	0	0.0215045	0.350313	0.366997	AL357141.1	17.1235	4.97652	1.32995	3.74189	0.000182644	0.00267078
ENSG00000235669	1.36263	2.93685	0	0	AC004593.1	14.1068	-6.85216	1.83157	-3.74114	0.000183187	0.00267595
ENSG00000127528	8.98886	3.46403	1.29169	1.3122	KLF2	124.929	-2.25636	0.603167	-3.74085	0.000183401	0.00267729
ENSG00000223891	0.866662	0.551064	0.153891	0.0895665	OSER1-DT	63.1032	-2.53816	0.679119	-3.73743	0.000185907	0.00271205
ENSG00000115594	0.166536	0.521893	2.33983	1.23144	IL1R1	124.753	2.36858	0.633825	3.73696	0.000186261	0.00271539
ENSG00000154328	2.99554	1.94472	6.89919	9.61243	NEIL2	296.885	1.74224	0.466317	3.73618	0.00018684	0.00272019
ENSG00000189306	6.13929	3.36016	14.703	14.6918	RRP7A	911.527	1.63041	0.43637	3.73631	0.000186739	0.00272019
ENSG00000169221	6.51268	3.77886	14.888	16.0509	TBC1D10B	1174.62	1.58851	0.425211	3.73582	0.000187106	0.00272223
ENSG00000257923	42.7908	29.0935	12.1651	13.69	CUX1	7139.11	-1.47521	0.394906	-3.7356	0.000187271	0.00272281
ENSG00000278530	0	0	0.224208	0.129187	CHMP1B2P	10.238	7.24343	1.93921	3.73524	0.000187533	0.0027248
ENSG00000160014	17.5329	7.27094	39.9243	43.2168	CALM3	2323.42	1.74539	0.467533	3.73319	0.000189073	0.00274534
ENSG00000029153	1.84031	2.95689	7.69186	7.01536	ARNTL2	559.995	1.61529	0.432707	3.73299	0.000189222	0.00274568
ENSG00000261040	16.6854	16.6187	5.53424	4.21658	WFDC21P	194.549	-1.7715	0.474865	-3.73053	0.000191077	0.00277075
ENSG00000142949	35.7502	18.5438	75.9211	89.3476	PTPRF	9670.26	1.60603	0.430702	3.72886	0.000192351	0.00278736
ENSG00000187621	0.191793	0.325061	0.00747574	0.0156635	TCL6	23.4589	-4.49073	1.20442	-3.72853	0.000192602	0.00278913
ENSG00000102287	4.82849	4.52329	15.0795	10.9852	GABRE	1399.68	1.47889	0.397014	3.72504	0.000195287	0.00282238
ENSG00000114120	5.60729	15.3532	3.09159	2.70971	SLC25A36	1135.77	-1.85341	0.497531	-3.72522	0.000195144	0.00282238
ENSG00000238123	33.7835	20.2035	5.2519	6.82251	MID1IP1-AS1	102.128	-2.16043	0.579971	-3.72507	0.000195263	0.00282238
ENSG00000063177	73.7617	41.0775	193.55	150.89	RPL18	7283.42	1.58474	0.425453	3.72483	0.000195445	0.00282279
ENSG00000243477	4.47278	2.32691	11.0469	12.6697	NAA80	274.529	1.80471	0.484919	3.72167	0.000197909	0.00285649
ENSG00000196950	1.82214	3.47581	6.93163	10.9225	SLC39A10	658.442	1.75163	0.470706	3.72128	0.000198215	0.002859
ENSG00000130844	9.66025	12.7867	4.12701	3.9091	ZNF331	1101.06	-1.48205	0.398384	-3.72015	0.000199108	0.00286997
ENSG00000143156	0.96813	1.43453	3.77123	4.16791	NME7	243.136	1.72254	0.463123	3.7194	0.000199697	0.00287656
ENSG00000170369	0	0	1.37648	1.88573	CST2	10.006	7.20926	1.94196	3.71237	0.000205327	0.00295571
ENSG00000189223	1.58084	1.53548	0.564587	0.482914	PAX8-AS1	378.436	-1.57266	0.423664	-3.71203	0.000205603	0.00295772
ENSG00000135842	16.5249	23.308	7.79456	6.35778	NIBAN1	1848.97	-1.49295	0.402322	-3.71082	0.000206586	0.00296989
ENSG00000248905	0	0.00199866	0.136746	0.0613967	FMN1	16.6366	6.50211	1.75306	3.709	0.000208077	0.00298935
ENSG00000173212	0.273242	1.68776	0.0485188	0.0254148	MAB21L3	27.2423	-4.72612	1.27483	-3.70725	0.00020952	0.00300811
ENSG00000114646	0.237682	0.203562	1.1757	1.26959	CSPG5	51.8284	2.47253	0.667386	3.7048	0.000211556	0.00303532
ENSG00000186812	0.935785	3.03226	0.525685	0.265865	ZNF397	170.548	-2.32549	0.628417	-3.70056	0.000215123	0.00308447
ENSG00000268621	23.7057	18.1444	6.2509	8.21055	IGFL2-AS1	772.383	-1.53305	0.414595	-3.6977	0.000217561	0.00311737
ENSG00000287125	0.297302	0.364574	2.13804	2.19838	AC018695.9	40.9991	2.7083	0.732625	3.69671	0.000218414	0.00312754
ENSG00000069849	161.33	157.274	60.5771	62.545	ATP1B3	4752.98	-1.37167	0.371109	-3.69615	0.000218898	0.0031324
ENSG00000198736	8.34086	5.33889	21.9718	19.6038	MSRB1	490.043	1.6048	0.434455	3.69381	0.000220915	0.00315919
ENSG00000115109	2.67286	4.56767	1.10648	1.12323	EPB41L5	358.577	-1.69978	0.460492	-3.69122	0.000223178	0.00318945
ENSG00000110446	0.0151871	0.00620786	0.315518	0.266978	SLC15A3	16.1615	4.80332	1.30137	3.69099	0.000223385	0.00319031
ENSG00000075618	99.7349	43.0287	225.285	232.972	FSCN1	9140.77	1.68263	0.455973	3.69019	0.000224085	0.0031982
ENSG00000277758	0.563494	0.394856	0.014294	0.0299495	FO681492.1	22.7795	-4.4436	1.20452	-3.6891	0.000225047	0.00320983
ENSG00000198924	4.04516	7.88386	1.0171	2.05883	DCLRE1A	282.682	-1.9569	0.53058	-3.68823	0.000225823	0.00321879
ENSG00000054179	2.52749	0.933646	7.47999	6.67646	ENTPD2	191.231	2.03661	0.552325	3.68734	0.000226612	0.00322792
ENSG00000272273	0.656519	0.920083	5.99534	7.06598	IER3-AS1	31.7175	3.04315	0.825587	3.68605	0.000227765	0.00324223
ENSG00000152926	0.175615	0.76318	0.00738557	0.0696357	ZNF117	44.6689	-3.61931	0.982038	-3.68551	0.000228244	0.0032448
ENSG00000166025	22.7125	18.7411	7.68623	7.94503	AMOTL1	2354.13	-1.40703	0.38176	-3.68564	0.000228131	0.0032448
ENSG00000249478	0.512504	1.15836	0.0240892	0.050473	AC010307.3	23.5316	-4.49595	1.22003	-3.68512	0.000228597	0.00324769
ENSG00000196517	67.7351	31.9402	15.5558	16.2806	SLC6A9	2789.58	-1.64647	0.447092	-3.68262	0.000230848	0.00327753
ENSG00000105649	1.68814	1.26696	5.97059	5.60627	RAB3A	106.712	1.9725	0.535811	3.68133	0.000232018	0.00329199
ENSG00000197461	28.6009	15.6917	6.98358	7.53545	PDGFA	1003.75	-1.60893	0.437079	-3.68109	0.000232236	0.00329294
ENSG00000104951	0.0198102	0.0323904	0.696493	0.795996	IL4I1	15.846	4.81671	1.30928	3.6789	0.00023424	0.00331919
ENSG00000283071	2.97099	1.49042	0	0	LBHD2	13.4274	-6.77668	1.84266	-3.67767	0.000235376	0.00333311
ENSG00000160691	32.7044	18.9751	72.0394	76.8424	SHC1	3580.52	1.52669	0.41531	3.67602	0.0002369	0.00335251
ENSG00000175414	0.0950509	0.151879	0.586891	0.614842	ARL10	68.14	2.27747	0.61995	3.67364	0.000239121	0.00338175
ENSG00000117335	36.6442	81.3476	18.577	18.8916	CD46	5566.05	-1.65498	0.450666	-3.6723	0.00024038	0.00339514
ENSG00000136193	68.3946	60.243	25.2064	24.4366	SCRN1	4433.27	-1.37363	0.37405	-3.67232	0.000240363	0.00339514
ENSG00000171488	0	0	0.161696	0.0494075	LRRC8C	10.1761	7.23528	1.9709	3.67106	0.000241548	0.00340942
ENSG00000178150	2.91902	1.85009	0.524145	0.41183	ZNF114	70.6991	-2.34695	0.639914	-3.6676	0.000244838	0.00345361
ENSG00000234203	3.71543	3.49764	0	0	AC004771.2	13.0195	-6.73403	1.83689	-3.666	0.000246371	0.00347298
ENSG00000229425	0.0217674	0.156202	0	0	AJ009632.2	14.9538	-6.93772	1.89377	-3.66345	0.00024884	0.00350325
ENSG00000262001	8.75991	9.30214	3.11371	2.92275	DLGAP1-AS2	314.192	-1.58117	0.431596	-3.66354	0.000248753	0.00350325
ENSG00000214429	0	0	3.66173	4.11012	CYCSP6	9.65029	7.1573	1.95401	3.66288	0.000249391	0.00350874
ENSG00000105447	11.5595	6.11095	26.8255	26.2354	GRWD1	1636.43	1.58676	0.433288	3.66214	0.000250117	0.00351668
ENSG00000188643	139.475	70.6469	324.267	305.753	S100A16	5875.79	1.58431	0.43265	3.66186	0.000250386	0.00351819
ENSG00000285287	1.58952	0.371274	5.56428	9.63099	AL354855.1	46.0617	2.97231	0.811874	3.66105	0.000251182	0.00352708
ENSG00000090539	0.291183	0.189217	0	0	CHRD	13.0759	-6.73911	1.84166	-3.65926	0.00025294	0.00354035
ENSG00000165591	7.78486	13.469	2.19087	3.60676	FAAH2	224.562	-1.87572	0.512502	-3.65993	0.000252289	0.00354035
ENSG00000177707	1.33222	1.68079	4.55487	4.3107	NECTIN3	376.896	1.5563	0.425299	3.65931	0.000252895	0.00354035
ENSG00000263681	28.4372	15.4986	0	0	MIR3197	13.1871	-6.75084	1.84485	-3.65929	0.000252915	0.00354035
ENSG00000271943	0.939493	0.543256	0	0	AC098614.3	13.15	-6.74694	1.84356	-3.65973	0.000252484	0.00354035
ENSG00000188825	0.512638	0.997657	0.1885	0.0987385	LINC00910	80.5218	-2.39353	0.654217	-3.65862	0.000253572	0.00354691
ENSG00000089775	3.10002	4.84395	1.44038	1.17741	ZBTB25	531.051	-1.60165	0.438054	-3.65629	0.000255896	0.00357712
ENSG00000255874	3.32929	2.97973	1.08428	0.845336	LINC00346	212.22	-1.70841	0.467387	-3.65524	0.00025694	0.0035894
ENSG00000119729	2.70061	3.55385	9.01287	8.61769	RHOQ	630.87	1.49459	0.408927	3.6549	0.000257281	0.00359186
ENSG00000206075	0	0	0.232195	0.398051	SERPINB5	9.69669	7.16368	1.9604	3.65419	0.000257996	0.00359953
ENSG00000135414	2.24079	1.39113	5.49268	5.39697	GDF11	525.478	1.58521	0.433927	3.65317	0.000259022	0.00361153
ENSG00000160182	0	0	2.72928	2.0183	TFF1	9.60388	7.15089	1.95833	3.65152	0.000260695	0.00363253
ENSG00000213949	0.66897	2.31395	6.38894	5.14039	ITGA1	1106.55	1.94959	0.534061	3.6505	0.000261733	0.00364465
ENSG00000119760	15.6784	15.5025	6.14125	5.45231	SUPT7L	934.226	-1.42726	0.391024	-3.65006	0.000262178	0.00364852
ENSG00000198890	4.84015	3.1469	11.1749	12.3935	PRMT6	563.084	1.56199	0.427978	3.64969	0.00026256	0.0036515
ENSG00000099940	8.92186	7.44965	2.61424	3.04118	SNAP29	446.035	-1.53347	0.420288	-3.64862	0.00026365	0.00366431
ENSG00000102678	0.265021	0.38332	0	0	FGF9	12.926	-6.725	1.84359	-3.64776	0.000264532	0.00367422
ENSG00000080224	0	0	0.313895	0.0789227	EPHA6	10.1606	7.23321	1.98319	3.64726	0.000265049	0.00367906
ENSG00000101353	1.22355	0.698109	0.142579	0.0426769	MROH8	33.5942	-3.36534	0.922833	-3.64675	0.000265578	0.00367935
ENSG00000223735	0	0	0.865155	1.72208	OR51B3P	9.71215	7.16581	1.96497	3.64679	0.000265541	0.00367935
ENSG00000239697	0	0.0211444	0.826673	1.12586	TNFSF12	15.5076	6.39833	1.7545	3.64681	0.000265518	0.00367935
ENSG00000229660	0.0874805	0.0715168	3.77468	2.48984	AC004975.2	14.9221	5.31046	1.45763	3.64322	0.00026925	0.00372785
ENSG00000213997	0	0	1.92917	1.23508	PGAM1P7	9.58842	7.14875	1.9623	3.64305	0.000269423	0.00372788
ENSG00000146242	3.68694	1.55682	9.06127	8.58188	TPBG	649.676	1.75176	0.480909	3.64259	0.000269905	0.00373216
ENSG00000088808	7.6569	5.05245	2.29383	2.06595	PPP1R13B	671.844	-1.54323	0.423818	-3.64125	0.000271319	0.00374933
ENSG00000163462	0.185363	0.42787	1.42887	1.73424	TRIM46	70.3827	2.35799	0.647749	3.64029	0.000272335	0.00376099
ENSG00000086758	107.78	108.07	46.6051	36.8875	HUWE1	21389.6	-1.37031	0.376545	-3.63916	0.000273527	0.00377266
ENSG00000100142	2.61661	1.66633	6.24425	6.52982	POLR2F	491.48	1.57759	0.433493	3.63925	0.00027343	0.00377266
ENSG00000112320	0.26294	0.138187	0	0	SOBP	13.021	-6.73245	1.85021	-3.63875	0.000273963	0.00377628
ENSG00000105641	2.09525	1.20782	0.236107	0.337298	SLC5A5	58.6535	-2.52642	0.694563	-3.63743	0.000275376	0.00379335
ENSG00000187189	1.68281	1.37572	4.53339	5.19203	TSPYL4	216.136	1.66984	0.459296	3.63565	0.000277277	0.00381713
ENSG00000223764	7.48778	4.99248	1.59804	2.21226	LINC02593	278.101	-1.71168	0.471031	-3.6339	0.00027917	0.00384075
ENSG00000204220	5.97537	4.83023	15.7817	14.7398	PFDN6	501.773	1.4986	0.412466	3.63327	0.000279852	0.00384769
ENSG00000272674	0	0	0.300097	0.165468	PCDHB16	9.57295	7.14659	1.96754	3.63224	0.000280972	0.00386066
ENSG00000206181	0.956119	0.861132	0	0.0271313	ELOA2	23.1292	-6.09625	1.67888	-3.63114	0.000282173	0.00387471
ENSG00000117152	0.0408821	0	0.359336	0.547563	RGS4	18.8453	4.54369	1.25242	3.62793	0.000285698	0.00390655
ENSG00000125084	0.673441	0.600599	0	0	WNT1	12.6872	-6.69656	1.8454	-3.62878	0.000284768	0.00390655
ENSG00000128294	0.450437	0.344859	1.32543	1.74766	TPST2	109.952	1.95206	0.538022	3.62821	0.000285389	0.00390655
ENSG00000140044	11.0793	6.01682	2.41042	3.0144	JDP2	579.563	-1.65583	0.456417	-3.62789	0.000285748	0.00390655
ENSG00000164120	1.14384	1.11044	0.199935	0.239379	HPGD	61.2556	-2.36011	0.650509	-3.62811	0.000285508	0.00390655
ENSG00000196998	22.6007	13.0412	6.16283	5.87421	WDR45	919.604	-1.56583	0.431516	-3.62867	0.000284882	0.00390655
ENSG00000266970	0.0832096	0.0680252	2.19413	1.11448	AC061992.2	16.8998	4.45992	1.22916	3.62843	0.000285155	0.00390655
ENSG00000182156	1.22093	0.631	0.0672816	0.0939812	ENPP7	29.153	-3.52222	0.971364	-3.62606	0.000287777	0.0039318
ENSG00000126970	0	0	0.427543	0.0639864	ZC4H2	10.4545	7.27455	2.00736	3.62394	0.000290148	0.00395923
ENSG00000162729	13.1766	6.00181	34.2833	27.807	IGSF8	866.098	1.69585	0.467941	3.62406	0.000290014	0.00395923
ENSG00000180921	51.6038	21.6587	109.378	124.285	FAM83H	7849.32	1.6734	0.462073	3.62149	0.000292907	0.00399017
ENSG00000231770	5.32909	3.79612	1.14548	0.678282	TMEM44-AS1	71.3979	-2.31989	0.6406	-3.62144	0.000292966	0.00399017
ENSG00000261824	0.643179	1.41555	0.266484	0.324042	LINC00662	361.613	-1.80251	0.49771	-3.62161	0.000292771	0.00399017
ENSG00000110756	6.78433	15.8098	3.84322	2.82995	HPS5	774.114	-1.75965	0.486103	-3.61992	0.000294699	0.00401126
ENSG00000210196	58.1488	32.6821	196.31	156.982	MT-TP	124.171	1.96386	0.543303	3.61467	0.000300734	0.00409085
ENSG00000011083	0.0462254	0.0283425	0.424769	0.638477	SLC6A7	20.0087	3.84804	1.06489	3.61357	0.000302015	0.0041057
ENSG00000159674	43.53	23.2855	10.2151	12.3331	SPON2	2199.04	-1.5671	0.433969	-3.6111	0.000304901	0.00414235
ENSG00000205832	0.426648	0.36993	0	0	C16orf96	12.5211	-6.67745	1.84989	-3.60964	0.000306625	0.00416317
ENSG00000177721	3.93589	3.48862	11.5206	10.5085	ANXA2R	288.947	1.56958	0.43489	3.60914	0.000307214	0.00416856
ENSG00000140015	0.0160567	0.0360982	0.275848	0.221779	KCNH5	27.8332	3.23721	0.897166	3.60826	0.000308256	0.0041801
ENSG00000011478	16.4606	8.38084	39.6906	36.2711	QPCTL	917.201	1.61334	0.447197	3.60767	0.000308961	0.00418704
ENSG00000234021	0	0	2.07138	1.88069	AL596451.1	9.29458	7.1034	1.96952	3.60666	0.000310159	0.00420066
ENSG00000163637	0	0	0.0589547	0.0954511	PRICKLE2	9.35645	7.11222	1.97338	3.60408	0.000313266	0.00424011
ENSG00000232487	0	0	3.32584	2.61317	RASA3-IT1	9.27912	7.10118	1.97169	3.60157	0.000316296	0.00427846
ENSG00000181800	0.300282	0.998309	0	0	CELF2-AS1	13.1826	-6.75528	1.87574	-3.60139	0.000316521	0.00427883
ENSG00000154642	0.531724	2.19942	0.266339	0.159442	C21orf91	80.8391	-2.68153	0.744809	-3.60029	0.000317867	0.00429437
ENSG00000101850	1.5022	1.39864	0.200056	0.104792	GPR143	31.2244	-3.24535	0.901691	-3.59919	0.000319214	0.00430988
ENSG00000148677	1.37365	1.34758	0.0399134	0	ANKRD1	22.4669	-6.06014	1.68463	-3.59731	0.000321528	0.00433843
ENSG00000265763	2.65688	1.11475	0.381913	0.258889	ZNF488	63.7877	-2.55364	0.710041	-3.59647	0.000322565	0.00434973
ENSG00000179270	0.419981	0.600847	0.0209741	0.0878921	PCARE	34.9849	-3.23861	0.900973	-3.59456	0.000324935	0.00437897
ENSG00000249345	0	0	0.172243	0.116759	LINC02405	9.26365	7.09897	1.97525	3.59395	0.000325699	0.0043853
ENSG00000264582	4.84246	5.32389	0	0	RN7SL326P	12.3727	-6.66103	1.85344	-3.59387	0.000325808	0.0043853
ENSG00000244968	0.500858	1.09362	0.111451	0.159217	LIFR-AS1	59.7853	-2.56197	0.71312	-3.59262	0.000327373	0.00440364
ENSG00000125743	84.9902	55.1324	211.668	173.477	SNRPD2	3472.77	1.45888	0.406167	3.59182	0.000328375	0.0044144
ENSG00000115266	2.3165	1.26893	4.97985	5.81419	APC2	745.533	1.59088	0.443	3.59114	0.00032923	0.00442315
ENSG00000250330	7.15927	6.19048	0.220024	0.230503	AC016559.3	20.37	-4.88912	1.36169	-3.59048	0.000330076	0.00443178
ENSG00000273230	1.53539	0.681016	2.97578	6.86397	AC102953.2	149.998	2.15421	0.600228	3.58899	0.000331956	0.00445427
ENSG00000225830	2.98802	8.11287	1.85478	1.29852	ERCC6	1038.29	-1.81585	0.506313	-3.58642	0.000335251	0.00449571
ENSG00000171174	2.52384	2.26833	0.576194	0.498655	RBKS	76.0589	-2.15565	0.601373	-3.58454	0.000337668	0.00452503
ENSG00000182134	2.99937	3.2297	0.94625	0.942562	TDRKH	169.957	-1.72167	0.480324	-3.5844	0.000337853	0.00452503
ENSG00000085840	9.6129	8.42837	22.8791	25.1088	ORC1	847.304	1.41155	0.393834	3.58413	0.000338205	0.00452695
ENSG00000066230	6.03013	3.97469	1.75713	1.45252	SLC9A3	312.629	-1.63946	0.457924	-3.5802	0.000343336	0.0045928
ENSG00000179913	3.96269	2.23267	10.0412	9.77226	B3GNT3	296.109	1.67922	0.46909	3.57974	0.000343937	0.00459802
ENSG00000063761	5.36006	3.31317	1.17893	1.45396	ADCK1	246.051	-1.71964	0.480469	-3.57909	0.000344789	0.00460658
ENSG00000250159	0.406462	0.873797	0.156377	0.100815	AC106791.1	83.0184	-2.31552	0.647191	-3.5778	0.000346499	0.00462658
ENSG00000132819	8.32022	5.67825	18.8905	20.864	RBM38	596.064	1.50658	0.421146	3.57734	0.000347113	0.0046291
ENSG00000246082	11.3305	8.21422	3.04065	3.18546	NUDT16P1	244.977	-1.64998	0.461213	-3.57748	0.000346916	0.0046291
ENSG00000257027	1.91163	3.14169	0.503915	0.461924	AC010186.3	62.0687	-2.38833	0.667875	-3.57601	0.000348877	0.00464976
ENSG00000287064	3.75544	2.74002	0.451732	0.405639	AL606500.1	37.0037	-2.9197	0.816727	-3.57487	0.000350395	0.00466715
ENSG00000104361	0.493736	1.75871	0.21135	0.103327	NIPAL2	59.1709	-2.8387	0.794446	-3.57319	0.000352665	0.00469232
ENSG00000256347	1.35858	2.59155	0	0	OR8R1P	12.4083	-6.66682	1.86581	-3.57315	0.000352717	0.00469232
ENSG00000100302	0.043017	0.0937789	0.66454	0.864234	RASD2	23.6055	3.46299	0.969488	3.57198	0.000354292	0.00471039
ENSG00000165685	2.08246	2.39732	0.611262	0.37948	TMEM52B	78.4763	-2.17537	0.609271	-3.57044	0.000356377	0.00473522
ENSG00000214193	0.801314	0.531018	1.75595	2.86608	SH3D21	199.331	1.79626	0.503442	3.56795	0.000359785	0.00477667
ENSG00000279662	0.55673	2.24837	0.266914	0.0372834	AC131649.2	56.7488	-3.20007	0.89692	-3.56784	0.000359936	0.00477667
ENSG00000175567	58.5449	32.5193	13.4263	17.5626	UCP2	1591.31	-1.55507	0.436088	-3.56594	0.000362549	0.00480842
ENSG00000106688	2.10193	2.23692	6.93685	5.87208	SLC1A1	280.185	1.56161	0.43797	3.56556	0.000363083	0.00481257
ENSG00000069493	0.298478	1.20843	0.102214	0.0832859	CLEC2D	48.3963	-3.02364	0.848658	-3.56285	0.000366853	0.00485957
ENSG00000125247	1.9386	2.40303	5.9443	6.26697	TMTC4	426.864	1.49128	0.41859	3.56263	0.000367159	0.00486067
ENSG00000101347	1.23336	1.10876	3.50718	3.05694	SAMHD1	412.363	1.48716	0.41751	3.56197	0.000368084	0.00486995
ENSG00000090339	36.6828	18.1175	10.1943	7.31986	ICAM1	1025.18	-1.64529	0.462032	-3.56099	0.000369464	0.00488523
ENSG00000136367	0.0241293	0.0118357	0.185093	0.274704	ZFHX2	20.877	3.69551	1.03838	3.55892	0.000372381	0.00492081
ENSG00000186918	3.23383	1.87147	6.54159	9.23249	ZNF395	498.601	1.62855	0.45765	3.5585	0.00037298	0.00492573
ENSG00000169991	1.51183	0.902438	3.65605	4.05784	IFFO2	257.311	1.67786	0.471565	3.55806	0.000373607	0.00493103
ENSG00000223704	0.179099	0.845964	0	0	LINC01422	41.8724	-8.42001	2.36748	-3.55653	0.000375783	0.00495674
ENSG00000171914	2.76269	1.93696	0.794321	0.82194	TLN2	420.922	-1.53959	0.43291	-3.55636	0.000376022	0.00495688
ENSG00000124116	0	0.117609	0.985305	1.06664	WFDC3	21.4533	4.06819	1.14404	3.55599	0.000376563	0.00496084
ENSG00000156384	5.2918	5.39652	1.35135	1.41571	SFR1	100.245	-1.94982	0.548343	-3.55584	0.000376779	0.00496084
ENSG00000185947	0.558447	1.18314	3.58239	2.69953	ZNF267	207.305	1.84773	0.519862	3.55427	0.000379035	0.00498753
ENSG00000141622	0.826733	0.902336	2.42797	2.53636	RNF165	314.256	1.52126	0.428067	3.55378	0.000379735	0.00499372
ENSG00000237986	0.19343	1.0237	0	0.0170444	CELF2-AS2	24.6362	-6.19135	1.74231	-3.55353	0.000380093	0.00499541
ENSG00000053747	1.05399	1.65724	4.11141	3.65888	LAMA3	632.558	1.51823	0.427399	3.55225	0.000381955	0.00501684
ENSG00000154265	1.23209	4.76605	0.720371	0.729522	ABCA5	402.94	-2.0492	0.576944	-3.55181	0.000382587	0.00502211
ENSG00000146233	0	0	0.380852	0.319192	CYP39A1	8.95435	7.0497	1.98615	3.54942	0.000386075	0.0050618
ENSG00000253772	0	0	1.6902	1.41656	AC112191.1	8.95435	7.0497	1.98615	3.54942	0.000386075	0.0050618
ENSG00000158555	9.77053	5.11563	2.34454	2.59822	GDPD5	807.537	-1.59035	0.448148	-3.54872	0.000387114	0.00507236
ENSG00000099194	684.734	438.637	163.881	239.574	SCD	32926.4	-1.47735	0.416442	-3.54757	0.00038881	0.00509151
ENSG00000196975	7.18606	7.82565	2.81388	2.94041	ANXA4	944.315	-1.38345	0.39	-3.54731	0.000389188	0.0050934
ENSG00000103145	18.0391	10.0101	46.0262	37.8238	HCFC1R1	659.299	1.58086	0.445801	3.54612	0.000390942	0.00511328
ENSG00000102878	19.4515	13.1858	6.08145	5.43992	HSF4	613.135	-1.50185	0.423699	-3.54463	0.000393169	0.00513931
ENSG00000170681	0.462675	2.41294	0.203973	0.0267109	CAVIN4	39.5671	-3.63292	1.02506	-3.54412	0.00039393	0.00514616
ENSG00000213614	6.01223	5.35406	1.98552	2.29662	HEXA	811.389	-1.40838	0.397408	-3.54392	0.000394228	0.00514697
ENSG00000185567	90.7292	53.5799	22.2192	29.404	AHNAK2	15135.5	-1.48306	0.418581	-3.54308	0.000395487	0.00516032
ENSG00000164465	1.43517	1.83695	4.18168	5.37593	DCBLD1	359.706	1.54553	0.436312	3.54226	0.000396708	0.00517004
ENSG00000260702	3.27627	2.30897	0.180545	0.0945719	AL031713.1	21.0834	-4.33563	1.22392	-3.54242	0.000396476	0.00517004
ENSG00000071537	3.29579	11.1708	1.91002	1.94901	SEL1L	719.793	-1.9068	0.538506	-3.54091	0.000398746	0.00519349
ENSG00000189280	4.19487	2.26637	13.0579	10.0766	GJB5	164.884	1.84369	0.520736	3.54055	0.0003993	0.00519759
ENSG00000058335	0.00995598	0.0284871	0.262526	0.225024	RASGRF1	21.4731	3.63861	1.02777	3.5403	0.000399673	0.00519934
ENSG00000197702	12.0683	11.0422	4.69967	4.36611	PARVA	1649.85	-1.34999	0.381338	-3.54014	0.00039992	0.00519944
ENSG00000130005	8.04235	3.5312	20.3799	17.5625	GAMT	489.224	1.71463	0.484489	3.53905	0.000401567	0.00521773
ENSG00000258657	0	0	1.7516	0.611672	AL136018.1	9.20178	7.09	2.00399	3.53794	0.00040326	0.0052366
ENSG00000183615	6.68067	4.13883	0.750684	1.04858	FAM167B	49.1333	-2.58852	0.732041	-3.53603	0.000406194	0.00527155
ENSG00000148180	13.8527	7.34205	3.25475	3.93549	GSN	1285.88	-1.55948	0.441135	-3.53515	0.000407542	0.00528369
ENSG00000186976	0.184837	0.401378	0.0184618	0.0096705	EFCAB6	21.6145	-4.37686	1.23811	-3.5351	0.000407615	0.00528369
ENSG00000187164	5.84589	13.2209	3.29279	2.6574	SHTN1	848.795	-1.68024	0.475355	-3.53471	0.000408224	0.00528843
ENSG00000154310	0	0	0.117296	0.0722838	TNIK	8.92341	7.0451	1.99373	3.53363	0.000409902	0.00530142
ENSG00000171759	10.0287	13.6808	34.2805	28.1518	PAH	2613.13	1.3967	0.395235	3.53384	0.000409575	0.00530142
ENSG00000174990	1.60212	0.918785	0.0382141	0	CA5A	21.749	-6.01112	1.70114	-3.53359	0.000409958	0.00530142
ENSG00000147394	3.94426	2.93899	8.55218	10.8855	ZNF185	520.758	1.49827	0.424086	3.53295	0.000410949	0.00531108
ENSG00000200959	27.4592	24.4891	61.0367	122.454	SNORA74A	191.669	1.82072	0.515383	3.53275	0.000411259	0.00531193
ENSG00000001167	3.19048	3.99723	10.1767	9.87968	NFYA	426.894	1.47984	0.418941	3.53234	0.000411898	0.00531388
ENSG00000168101	5.66445	2.91133	13.4831	14.1652	NUDT16L1	308.004	1.69095	0.478689	3.53246	0.000411713	0.00531388
ENSG00000106610	13.3167	11.355	3.71187	4.95155	STAG3L4	437.495	-1.51	0.427558	-3.53168	0.000412922	0.00532386
ENSG00000149591	0.226381	0.12338	0.795916	0.985425	TAGLN	57.3924	2.35572	0.667052	3.53153	0.000413161	0.00532386
ENSG00000113916	4.18826	2.96109	1.33067	0.808546	BCL6	226.7	-1.7394	0.492784	-3.52974	0.000415967	0.00535684
ENSG00000160796	5.71395	3.51015	12.136	13.2225	NBEAL2	1712.1	1.45932	0.413579	3.52851	0.000417904	0.0053786
ENSG00000126461	24.2593	12.0479	51.0489	55.2411	SCAF1	2617.24	1.54997	0.439304	3.52824	0.00041834	0.00538102
ENSG00000178209	149.507	70.4072	297.675	353.376	PLEC	60845.5	1.56584	0.443861	3.52778	0.00041906	0.0053871
ENSG00000123496	0	0	0.388628	0.966949	IL13RA2	9.06262	7.06571	2.00346	3.52676	0.000420672	0.00540463
ENSG00000126457	27.8153	13.3875	63.5401	58.0426	PRMT1	3209.99	1.56137	0.443083	3.52388	0.00042527	0.00546047
ENSG00000221988	3.4151	1.12776	9.86686	7.63287	PPT2	266.271	1.94906	0.553177	3.52339	0.000426057	0.00546735
ENSG00000172661	10.6013	16.9791	5.63809	3.74423	WASHC2C	866.564	-1.55562	0.441778	-3.52127	0.000429492	0.00550819
ENSG00000005961	0	0.0141903	0.332876	0.261547	ITGA2B	14.2509	5.29682	1.50583	3.51755	0.000435553	0.00557933
ENSG00000142156	9.07494	4.06868	19.2039	21.3575	COL6A1	1179.8	1.62642	0.462365	3.5176	0.00043546	0.00557933
ENSG00000198855	7.06769	5.63278	2.25141	2.06133	FICD	292.046	-1.55776	0.442927	-3.51698	0.000436494	0.0055881
ENSG00000240583	2.02827	1.8463	0.344828	0.481667	AQP1	66.4138	-2.23013	0.634479	-3.51491	0.00043991	0.00562852
ENSG00000167779	46.4888	22.8152	111.147	94.9233	IGFBP6	1523.98	1.57264	0.447443	3.51472	0.000440214	0.00562909
ENSG00000038295	0.817168	1.371	3.66437	3.1242	TLL1	299.144	1.6317	0.464782	3.51067	0.000446984	0.00570633
ENSG00000187642	3.94084	2.07699	0.53059	0.87004	PERM1	104.438	-2.10339	0.599146	-3.51065	0.000447011	0.00570633
ENSG00000271825	2.44906	4.00429	0	0	AC019080.4	11.7809	-6.59154	1.87759	-3.51063	0.000447041	0.00570633
ENSG00000153485	3.22268	2.51619	0.289336	0.484984	TMEM251	36.554	-2.89224	0.823893	-3.51045	0.000447349	0.00570691
ENSG00000074935	1.91792	2.21791	0.568424	0.67723	TUBE1	156.81	-1.732	0.493451	-3.50997	0.000448165	0.00571398
ENSG00000075624	954.859	487.465	2094.53	1998.38	ACTB	77674.9	1.50474	0.428775	3.5094	0.000449122	0.00571734
ENSG00000154240	0.625731	1.83133	0.269995	0.230473	CEP112	96.0529	-2.29685	0.654459	-3.50953	0.000448893	0.00571734
ENSG00000240370	7.65099	4.55513	1.94924	0.696162	RPL13P5	108.876	-2.20251	0.627614	-3.50934	0.000449218	0.00571734
ENSG00000271780	6.91696	4.30658	0.80526	1.30376	AL118558.3	59.1485	-2.41278	0.687573	-3.50913	0.00044958	0.0057186
ENSG00000268333	0	0	1.30163	0.574158	AL132655.1	8.89248	7.04046	2.00743	3.50721	0.000452838	0.00575668
ENSG00000250986	0.29492	0.3304	0	0	LINC02600	11.634	-6.57227	1.87429	-3.50655	0.000453961	0.00576759
ENSG00000010270	2.12575	1.52409	5.232	5.72858	STARD3NL	261.193	1.58773	0.45292	3.50553	0.000455693	0.00578621
ENSG00000176533	0.337048	0.284431	0	0	GNG7	11.6162	-6.56914	1.87529	-3.503	0.000460047	0.00583808
ENSG00000237523	4.49153	3.65579	0.975946	1.18733	LINC00857	106.364	-1.91323	0.546242	-3.50253	0.000460855	0.00584493
ENSG00000164631	5.30399	8.07228	2.33062	2.23944	ZNF12	392.625	-1.54976	0.442529	-3.50205	0.000461697	0.00585219
ENSG00000149806	97.2246	44.5312	249.059	182.393	FAU	3648.31	1.60602	0.458888	3.49982	0.000465576	0.00589792
ENSG00000198719	0.569459	0.20103	0	0	DLL1	12.0983	-6.62548	1.89329	-3.49945	0.000466221	0.00590266
ENSG00000183580	0	0	0.194633	0.237886	FBXL7	8.66051	7.00106	2.00109	3.49862	0.000467667	0.00591753
ENSG00000157985	15.4024	9.40397	4.30147	4.77908	AGAP1	1944.47	-1.44977	0.414472	-3.49788	0.000468972	0.00592714
ENSG00000180730	0	0	0.359039	0.376138	SHISA2	8.64505	6.99869	2.00077	3.49799	0.000468777	0.00592714
ENSG00000167653	32.9977	17.0291	75.718	69.2794	PSCA	1413.68	1.53577	0.439121	3.49738	0.000469858	0.00593489
ENSG00000228340	0	0	0.0188427	0.0690903	MIR646HG	9.09355	7.07032	2.02303	3.49492	0.000474213	0.00598403
ENSG00000259462	0.246442	0.314294	0	0	CPEB1-AS1	11.5599	-6.56346	1.87803	-3.49487	0.000474298	0.00598403
ENSG00000074660	1.01684	0.440092	0.111521	0.0333806	SCARF1	32.6538	-3.32011	0.950042	-3.4947	0.000474594	0.00598429
ENSG00000260823	0.222642	0	3.38014	4.28662	AC026461.3	14.4025	5.20053	1.48822	3.49447	0.000475007	0.00598602
ENSG00000178996	1.64904	1.46349	4.49905	4.25318	SNX18	324.602	1.49202	0.427303	3.49171	0.000479943	0.00604472
ENSG00000148200	0.624335	0.5898	1.75161	2.22991	NR6A1	152.207	1.71355	0.490847	3.491	0.000481212	0.0060572
ENSG00000165752	2.60139	1.79688	6.44714	6.80077	STK32C	257.783	1.59223	0.456142	3.49065	0.000481841	0.00605811
ENSG00000234745	138.397	71.1327	38.2387	35.2049	HLA-B	3549.75	-1.51236	0.433251	-3.49073	0.000481697	0.00605811
ENSG00000256001	0	0	0.291113	0.22365	AC079949.1	8.61411	6.99393	2.00438	3.48932	0.000484249	0.00608487
ENSG00000156273	8.2399	17.5522	4.3791	4.14508	BACH1	1081.63	-1.59751	0.457884	-3.4889	0.000485013	0.00609095
ENSG00000261556	4.39566	4.25667	1.69925	0.770796	SMG1P7	206.199	-1.80715	0.51828	-3.48683	0.000488783	0.00613475
ENSG00000108219	2.68835	1.58565	5.29858	6.749	TSPAN14	1200.49	1.49555	0.429249	3.4841	0.000493799	0.00619413
ENSG00000119632	9.03993	5.22113	1.87364	1.85956	IFI27L2	118.524	-1.93245	0.554935	-3.48231	0.000497111	0.00622738
ENSG00000151067	0.148171	0.0841769	0.00401345	0.00420459	CACNA1C	19.4666	-4.82007	1.38416	-3.48231	0.000497105	0.00622738
ENSG00000253666	0.504503	1.00684	0.0237132	0	AP000424.1	21.0236	-5.96517	1.71305	-3.4822	0.000497309	0.00622738
ENSG00000087494	0	0	0.371165	0.243026	PTHLH	8.59865	6.99154	2.00851	3.48097	0.000499607	0.00624538
ENSG00000112183	5.62813	4.5185	1.52212	1.69125	RBM24	188.138	-1.65867	0.47647	-3.48116	0.000499238	0.00624538
ENSG00000137474	0	0	0.120916	0.0791719	MYO7A	8.59865	6.99154	2.00851	3.48097	0.000499607	0.00624538
ENSG00000237649	13.8492	8.38811	29.3014	32.2262	KIFC1	1043.55	1.46879	0.421974	3.48076	0.00049999	0.00624658
ENSG00000213279	0.768718	1.32482	0.0332025	0	Z97192.2	20.8026	-5.94929	1.70931	-3.48051	0.000500454	0.00624878
ENSG00000134602	16.7934	30.1134	8.31083	8.03306	STK26	862.62	-1.52129	0.437117	-3.48028	0.000500896	0.00625071
ENSG00000119328	9.45465	13.5703	4.41085	3.2117	ABITRAM	318.175	-1.59484	0.458345	-3.47956	0.000502238	0.00626387
ENSG00000026508	19.5749	17.4165	48.9692	42.5829	CD44	5287.29	1.30744	0.375796	3.47911	0.000503083	0.00626839
ENSG00000280295	1.71997	2.24483	0.241113	0.202077	AC099811.6	29.6868	-3.16084	0.908533	-3.47906	0.000503178	0.00626839
ENSG00000152104	16.906	19.1821	7.60316	6.98119	PTPN14	3906.87	-1.30711	0.375729	-3.47886	0.00050355	0.00626945
ENSG00000188385	0.913121	0.881466	0.172311	0.321547	JAKMIP3	138.023	-1.86295	0.535605	-3.47822	0.000504759	0.00628089
ENSG00000163932	8.56325	3.852	20.3201	18.1324	PRKCD	756.903	1.63202	0.469299	3.47757	0.000505979	0.00629248
ENSG00000151150	0.00383761	0.00156865	0.0674619	0.0642497	ANK3	14.5222	4.64159	1.33488	3.47715	0.000506779	0.00629883
ENSG00000124788	2.10615	2.14149	0.855873	0.682928	ATXN1	423.773	-1.46462	0.421248	-3.47685	0.000507349	0.00630232
ENSG00000163364	0.581215	0.722232	0	0	LINC01116	11.3937	-6.5425	1.88269	-3.47509	0.000510689	0.00634018
ENSG00000175463	1.00169	0.867068	0.156941	0.164416	TBC1D10C	45.3213	-2.53961	0.730978	-3.47427	0.000512248	0.00635591
ENSG00000124466	9.63686	4.43871	23.5973	20.2599	LYPD3	587.629	1.64094	0.472575	3.47235	0.000515927	0.0063979
ENSG00000234614	4.29796	6.14889	0.468312	0.327077	C2CD4D-AS1	23.389	-3.71326	1.07018	-3.46976	0.000520925	0.00645621
ENSG00000172086	8.16463	10.7593	0.272643	0	KRCC1	160.066	-6.11109	1.76196	-3.46835	0.000523659	0.00648639
ENSG00000124659	7.41705	4.2772	16.9683	18.7039	TBCC	312.77	1.61074	0.464453	3.46802	0.000524299	0.00649063
ENSG00000182378	9.51042	5.0567	20.4342	20.9025	PLCXD1	1394.06	1.5052	0.434047	3.46783	0.000524676	0.00649159
ENSG00000159403	13.3383	7.08149	2.9129	3.86444	C1R	648.909	-1.59102	0.458894	-3.46708	0.000526148	0.00650611
ENSG00000196781	5.53024	2.37042	10.5564	14.933	TLE1	706.748	1.69091	0.487774	3.46658	0.00052713	0.00651455
ENSG00000163121	0.75309	0.372638	0	0	NEURL3	11.5435	-6.55851	1.89225	-3.46599	0.000528283	0.00652476
ENSG00000242242	0.0303323	0.123986	0.484742	1.29496	NECTIN3-AS1	25.9152	3.49955	1.00972	3.46585	0.000528556	0.00652476
ENSG00000103353	7.46783	4.69621	13.7322	20.4572	UBFD1	1574.24	1.49121	0.430505	3.46387	0.000532464	0.00656927
ENSG00000106829	8.07172	6.47045	2.64357	2.85033	TLE4	674.445	-1.40424	0.405445	-3.46346	0.000533282	0.00657564
ENSG00000198727	752.66	758.49	1976.93	1704.04	MT-CYB	24357.9	1.28444	0.370984	3.46225	0.000535684	0.00660151
ENSG00000172123	0.485935	0.896672	0.0221878	0	SLFN12	20.5623	-5.93248	1.71415	-3.4609	0.000538381	0.00663099
ENSG00000260532	0.864197	0.683705	0	0	AL031598.1	11.284	-6.52706	1.88627	-3.4603	0.000539575	0.00664193
ENSG00000104899	1.39472	0.671627	4.06088	4.03037	AMH	108.043	1.97461	0.570688	3.46005	0.000540082	0.00664442
ENSG00000072818	3.81024	1.87876	0.894211	0.769512	ACAP1	224.316	-1.77264	0.512375	-3.45965	0.000540871	0.00665036
ENSG00000166123	19.3992	10.9179	4.68072	5.93119	GPT2	1070.62	-1.51434	0.437909	-3.45813	0.000543948	0.00668441
ENSG00000170222	1.82967	4.36271	0.284278	0.723269	ADPRM	57.578	-2.62534	0.759339	-3.4574	0.000545421	0.00669873
ENSG00000142871	29.579	14.6213	68.3835	59.7849	CCN1	1731.37	1.53636	0.444409	3.45708	0.000546065	0.00670012
ENSG00000236123	2.54339	7.20811	0.541946	0	CEACAMP11	24.6739	-4.15387	1.20157	-3.45704	0.00054615	0.00670012
ENSG00000099984	0	0	1.60112	0.279562	GSTT2	9.15538	7.08312	2.04936	3.45626	0.000547737	0.0067158
ENSG00000196230	215.393	110.351	456.524	452.961	TUBB	16292.6	1.48136	0.42877	3.45489	0.00055051	0.00674599
ENSG00000225138	37.9135	25.2042	11.8374	12.1388	SLC9A3-AS1	1694.14	-1.39633	0.404326	-3.45347	0.000553416	0.00677779
ENSG00000259294	30.4346	25.5954	8.76241	9.31275	AC005096.1	189.517	-1.632	0.472595	-3.45328	0.000553812	0.00677882
ENSG00000287454	0.14704	0.111621	0.805664	0.808865	AC008149.2	36.2446	2.64673	0.766572	3.45269	0.000555034	0.00678996
ENSG00000239948	0.178435	0.583494	6.84378	6.87098	RN7SL368P	16.4876	4.1339	1.19773	3.45144	0.000557598	0.00681749
ENSG00000112473	48.1756	29.9395	98.59	108.114	SLC39A7	3331.65	1.40406	0.407333	3.44695	0.000566954	0.0069241
ENSG00000204519	1.2086	3.29064	0.638224	0.281524	ZNF551	104.786	-2.2897	0.664247	-3.44706	0.000566731	0.0069241
ENSG00000088854	0.862258	1.16381	0.249701	0.261593	C20orf194	89.1046	-1.9874	0.576602	-3.44675	0.000567381	0.00692542
ENSG00000137200	9.52743	6.6094	18.2949	25.3302	CMTR1	1296.4	1.43509	0.416391	3.44649	0.000567922	0.00692813
ENSG00000035115	0.528364	1.35029	0.219965	0.20814	SH3YL1	105.581	-2.1351	0.619549	-3.44622	0.000568477	0.00693102
ENSG00000236404	0.313611	0.423328	0.0116554	0.0366315	VLDLR-AS1	21.8797	-3.9428	1.14453	-3.4449	0.000571266	0.00696112
ENSG00000198786	899.087	764.923	1874.8	2205.17	MT-ND5	42793.8	1.2939	0.375692	3.44404	0.000573083	0.00697936
ENSG00000169217	12.6195	7.04102	26.677	28.2372	CD2BP2	1138.48	1.48244	0.430531	3.44327	0.000574718	0.00699535
ENSG00000136111	2.92916	2.72164	7.9264	6.7585	TBC1D4	671.571	1.37799	0.400372	3.44178	0.000577891	0.00703004
ENSG00000258701	1.25627	1.38006	0.156848	0.164318	LINC00638	30.6189	-3.0378	0.882839	-3.44094	0.000579687	0.00704795
ENSG00000184497	0.115087	0.0608789	0.800597	0.362692	TMEM255B	40.2026	2.73527	0.795018	3.44052	0.000580602	0.00705513
ENSG00000273270	1.72369	1.03108	0.347129	0.35193	AC090114.2	100.172	-1.97732	0.574826	-3.43987	0.000581997	0.00706813
ENSG00000178188	4.84234	3.14434	9.75059	12.068	SH2B1	875.598	1.45041	0.421687	3.43956	0.00058267	0.00707235
ENSG00000196407	2.93749	1.14852	0.13607	0	THEM5	20.1543	-4.88281	1.42022	-3.43807	0.000585877	0.00710731
ENSG00000165917	0.447895	0.0861556	1.64209	2.60249	RAPSN	36.8592	3.01236	0.876526	3.43671	0.000588834	0.0071392
ENSG00000248008	10.4538	6.93219	2.98393	3.10613	NRAV	401.152	-1.51304	0.440443	-3.43526	0.000591985	0.00717341
ENSG00000183696	55.5131	28.0379	14.5905	14.8337	UPP1	2127.44	-1.50554	0.438504	-3.43335	0.000596181	0.00722023
ENSG00000173546	18.757	8.74428	37.9126	41.8244	CSPG4	3655.22	1.53596	0.447414	3.43298	0.000596982	0.00722591
ENSG00000131725	10.998	24.0307	6.1657	5.31714	WDR44	803.575	-1.6093	0.469024	-3.43116	0.000601012	0.00727064
ENSG00000130402	143.049	73.4594	280.122	322.434	ACTN4	20556.1	1.47671	0.430499	3.43023	0.000603072	0.00728745
ENSG00000131100	57.4624	47.825	20.4571	21.8263	ATP6V1E1	1907.01	-1.31613	0.383675	-3.43034	0.000602834	0.00728745
ENSG00000173698	0.491491	0.795648	0.155535	0.11406	ADGRG2	65.0113	-2.25529	0.657523	-3.42998	0.000603636	0.00729022
ENSG00000180884	0.593476	0.411942	2.00424	1.85598	ZNF792	88.3042	1.94429	0.567006	3.42905	0.000605701	0.0073105
ENSG00000226800	2.29951	1.52081	0.289033	0.216285	CACTIN-AS1	34.0231	-2.91518	0.850174	-3.42892	0.000605987	0.0073105
ENSG00000263316	2.20081	2.77376	0	0	AC027763.2	11.0244	-6.495	1.89462	-3.42814	0.000607742	0.0073276
ENSG00000145536	1.12122	1.45418	3.58366	3.96604	ADAMTS16	244.078	1.55044	0.452403	3.42712	0.000610028	0.00735109
ENSG00000281706	0	0	0.262363	0.183238	AL009179.1	8.27388	6.93591	2.02455	3.4259	0.000612774	0.00738009
ENSG00000176953	6.94279	4.80264	14.055	17.1471	NFATC2IP	1013.23	1.40994	0.411666	3.42495	0.000614903	0.00740164
ENSG00000114670	0.535338	1.37331	0.206506	0.0463588	NEK11	47.5911	-2.91175	0.850449	-3.42378	0.000617567	0.00742959
ENSG00000285867	0.155625	0.0381678	0.49741	1.48513	BX470102.2	28.4194	3.37854	0.986834	3.42361	0.000617947	0.00743006
ENSG00000157680	0.0222513	0.0883553	0.380999	0.303349	DGKI	50.8222	2.61461	0.763905	3.42269	0.000620057	0.0074446
ENSG00000204941	0.390932	0.621912	0	0.0176893	PSG5	19.8213	-5.87134	1.71542	-3.42268	0.000620062	0.0074446
ENSG00000221926	21.1903	13.7054	5.44798	7.30669	TRIM16	1104.98	-1.45198	0.42423	-3.42263	0.000620184	0.0074446
ENSG00000171723	2.98682	3.04044	1.03881	0.964297	GPHN	198.336	-1.58914	0.464612	-3.42037	0.000625354	0.00749839
ENSG00000283380	0	0	0.101577	0.22613	AL807742.1	8.38215	6.95321	2.03285	3.42042	0.000625238	0.00749839
ENSG00000141837	0.0813105	0.0561741	0.00366036	0.0095867	CACNA1A	26.7476	-3.3814	0.989013	-3.41897	0.000628594	0.00753309
ENSG00000177051	9.52935	5.1325	19.8423	21.89	FBXO46	817.804	1.50988	0.441683	3.41848	0.000629716	0.00753466
ENSG00000196305	36.771	72.5699	21.7083	16.7603	IARS	4497.81	-1.50711	0.440864	-3.41854	0.000629584	0.00753466
ENSG00000274370	1.86057	1.12425	6.98099	8.80324	AC130371.2	47.1512	2.40942	0.704827	3.41846	0.000629765	0.00753466
ENSG00000188015	2.99733	2.30622	12.0221	8.462	S100A3	89.1694	1.95218	0.571224	3.41754	0.00063189	0.00755594
ENSG00000155093	0.314754	0.232415	0	0	PTPRN2	10.9517	-6.48372	1.89815	-3.41581	0.000635937	0.00760014
ENSG00000119638	13.5601	14.7433	5.6819	5.85252	NEK9	1762.45	-1.29507	0.379604	-3.41162	0.000645779	0.00771353
ENSG00000177946	9.62686	5.04427	1.91018	2.54201	CENPBD1	240.599	-1.72006	0.504203	-3.41145	0.00064619	0.00771421
ENSG00000149596	17.7064	9.17877	4.27971	5.01265	JPH2	884.002	-1.5325	0.449264	-3.41113	0.000646932	0.00771882
ENSG00000137878	0.00959551	0.0784449	0.544379	0.249006	GCOM1	37.335	3.14808	0.923867	3.40751	0.000655587	0.0078178
ENSG00000142227	37.4079	17.8085	83.9344	76.06	EMP3	1455.59	1.53538	0.450795	3.40595	0.000659346	0.00785832
ENSG00000163617	0.299328	0.963527	0.0747432	0.0469817	CCDC191	30.0808	-3.37463	0.991306	-3.40423	0.000663511	0.00790363
ENSG00000134184	15.2293	7.93019	36.8844	29.7137	GSTM1	927.044	1.52464	0.448117	3.40233	0.000668135	0.00795435
ENSG00000168734	16.5156	7.89788	4.09998	3.52344	PKIG	324.827	-1.67831	0.493739	-3.39919	0.000675858	0.0080419
ENSG00000183186	1.67466	0.782323	0.203907	0.106809	C2CD4C	35.2655	-2.97715	0.875922	-3.39887	0.000676641	0.00804681
ENSG00000174804	0.301095	0.722041	1.82849	1.97158	FZD4	146.492	1.88832	0.555827	3.39733	0.000680478	0.00808802
ENSG00000131788	4.63823	2.71566	10.4036	10.262	PIAS3	553.673	1.49169	0.439213	3.39629	0.000683069	0.00811438
ENSG00000104381	2.29292	5.69366	1.19531	0.903255	GDAP1	167.149	-1.9288	0.568003	-3.39575	0.000684409	0.00812587
ENSG00000132744	1.73047	0.353672	0	0	ACY3	11.7483	-6.58232	1.93892	-3.39485	0.000686674	0.0081483
ENSG00000153093	0.0344016	0	0.426074	0.25918	ACOXL	17.0049	4.38591	1.29226	3.39398	0.000688849	0.00816966
ENSG00000186104	0.678574	0.948436	0.157418	0.0183238	CYP2R1	33.4733	-3.20133	0.943413	-3.39335	0.000690436	0.00818402
ENSG00000213741	11.9587	6.00461	23.3556	27.0567	RPS29	2767.75	1.48898	0.43906	3.39128	0.000695668	0.00824154
ENSG00000068305	10.235	16.8513	5.25831	4.76786	MEF2A	1056.69	-1.43395	0.422987	-3.39005	0.000698789	0.00827401
ENSG00000127952	11.2599	6.59502	3.23277	2.0402	STYXL1	192.847	-1.75802	0.518661	-3.38954	0.000700099	0.00828501
ENSG00000111266	16.2791	18.2659	6.65622	7.33291	DUSP16	1423.21	-1.30425	0.38481	-3.38933	0.00070063	0.00828678
ENSG00000186472	0	0.0017665	0.0587045	0.0759709	PCLO	12.8321	6.12326	1.80708	3.38849	0.000702778	0.00830767
ENSG00000258168	0.0543319	0.31092	1.21559	0.96161	AC025569.1	66.5679	2.56223	0.756258	3.38804	0.000703945	0.00831695
ENSG00000140463	4.84971	6.54616	2.26607	1.47626	BBS4	258.18	-1.60624	0.474164	-3.38752	0.000705281	0.00832821
ENSG00000107829	14.5199	8.22897	4.29593	3.71211	FBXW4	637.103	-1.50583	0.444548	-3.38734	0.000705747	0.00832919
ENSG00000250565	1.46331	1.37154	0.327692	0.374507	ATP6V1E2	77.1208	-2.01365	0.594491	-3.38718	0.000706143	0.00832935
ENSG00000143653	35.4827	32.9144	82.7887	82.9437	SCCPDH	2061.02	1.2769	0.377013	3.38688	0.000706923	0.00833402
ENSG00000136689	0	0.01241	0.727782	0.254148	IL1RN	13.3115	6.17892	1.82526	3.38524	0.000711168	0.00837953
ENSG00000111261	3.59717	2.17728	0.994958	0.738326	MANSC1	176.445	-1.73475	0.51254	-3.38462	0.000712766	0.00839342
ENSG00000175048	3.07695	2.28678	0.915337	0.996098	ZDHHC14	332.985	-1.48833	0.439751	-3.38449	0.000713119	0.00839342
ENSG00000158882	2.58321	1.57159	6.69639	6.00953	TOMM40L	228.146	1.61481	0.477192	3.38399	0.00071441	0.00840407
ENSG00000228824	0.00919448	0.0601332	0.195917	0.34892	MIR4500HG	40.7237	2.95271	0.87289	3.38268	0.000717829	0.00843973
ENSG00000135248	0.294089	0.769351	0	0	FAM71F1	11.0229	-6.49679	1.92087	-3.38221	0.000719054	0.00844956
ENSG00000201183	6.13994	1.25487	31.3992	21.5871	RNVU1-3	39.9702	2.86118	0.846014	3.38195	0.000719727	0.0084529
ENSG00000169918	1.19678	1.02068	0.31968	0.392647	OTUD7A	172.632	-1.63844	0.48452	-3.38157	0.000720731	0.00846013
ENSG00000198382	6.0286	7.04069	2.25805	2.71479	UVRAG	544.939	-1.39433	0.412375	-3.38123	0.000721619	0.00846599
ENSG00000142583	2.76496	1.37696	0.583601	0.561485	SLC2A5	144.166	-1.85358	0.548369	-3.38016	0.000724423	0.0084943
ENSG00000255302	13.5196	19.9064	41.6626	45.5127	EID1	1011.56	1.38248	0.409205	3.37846	0.000728931	0.00854256
ENSG00000175455	3.33173	12.4797	2.38563	1.96318	CCDC14	946.859	-1.86249	0.551316	-3.37826	0.000729457	0.00854411
ENSG00000143179	10.7997	7.33042	20.6859	26.446	UCK2	1874.02	1.37854	0.408363	3.37577	0.000736095	0.00861722
ENSG00000123240	15.6418	26.2669	8.70136	6.57108	OPTN	1207.97	-1.45638	0.431494	-3.37521	0.000737591	0.0086301
ENSG00000110876	0	0.0162017	0.728444	0.497697	SELPLG	12.7393	6.11364	1.8117	3.37453	0.000739418	0.00864682
ENSG00000104231	6.75597	12.1873	3.33649	3.16156	ZFAND1	440.802	-1.54403	0.457775	-3.3729	0.000743813	0.00869354
ENSG00000224361	4.65489	3.11355	0.135255	0	AC011239.1	18.9781	-5.81186	1.72351	-3.37211	0.000745948	0.00871382
ENSG00000272342	2.74116	1.75074	0	0	AC116609.3	10.6565	-6.44385	1.91169	-3.37076	0.000749615	0.00875195
ENSG00000082701	19.0834	23.9539	9.52977	7.69064	GSK3B	2020.68	-1.32147	0.392246	-3.36897	0.000754492	0.00880416
ENSG00000260443	4.77221	13.6548	0	0	AC127455.1	10.9858	-6.49211	1.92723	-3.36863	0.000755431	0.00881039
ENSG00000169951	3.06435	1.49271	7.30765	7.23036	ZNF764	244.405	1.6763	0.4979	3.36673	0.000760653	0.00886654
ENSG00000149499	5.80694	3.05444	12.9202	12.1337	EML3	765.556	1.50031	0.445657	3.36652	0.000761228	0.00886849
ENSG00000257242	0.0204537	0.0501638	0.702775	0.239707	LINC01619	20.1316	3.71716	1.10443	3.36569	0.00076353	0.00889055
ENSG00000167775	21.7312	9.87568	46.8941	45.3875	CD320	1160.87	1.54648	0.459541	3.36526	0.000764711	0.00889953
ENSG00000172346	0.115213	0	5.62889	4.71206	CSDC2	129.103	6.50784	1.93403	3.3649	0.000765706	0.00890635
ENSG00000164610	11.9081	10.2877	2.82547	4.48359	RP9	230.614	-1.60309	0.476567	-3.36383	0.000768677	0.00893613
ENSG00000109738	0	0	0.186349	0.390447	GLRB	8.04191	6.89349	2.04952	3.36346	0.000769707	0.00894332
ENSG00000279597	0.857107	2.19552	0	0	AL031593.1	10.8567	-6.47484	1.92538	-3.36288	0.000771333	0.00895743
ENSG00000287562	0.813647	0.64833	1.94221	3.08655	AL109615.4	128.072	1.78341	0.530375	3.36255	0.000772264	0.00896345
ENSG00000260661	1.13711	3.09869	0.0605741	0.253836	AC116903.2	24.396	-3.76492	1.11977	-3.36222	0.000773192	0.00896944
ENSG00000108924	0.204242	0.172934	0	0	HLF	10.5082	-6.42451	1.91135	-3.36125	0.000775911	0.00899619
ENSG00000189143	9.50267	4.03039	21.0155	19.5701	CLDN4	1046.26	1.58526	0.471815	3.35992	0.000779649	0.00903471
ENSG00000119673	24.9921	12.7654	6.30457	6.50108	ACOT2	497.492	-1.55955	0.464207	-3.35959	0.000780576	0.00904063
ENSG00000107854	7.98172	17.9443	4.42903	4.26877	TNKS2	888.602	-1.57595	0.469205	-3.35877	0.000782898	0.00905788
ENSG00000160766	15.3985	9.57124	3.75931	5.04742	GBAP1	507.725	-1.5034	0.447586	-3.35891	0.000782517	0.00905788
ENSG00000090863	29.3736	27.3608	12.7011	10.9779	GLG1	4665.47	-1.26059	0.375332	-3.3586	0.000783376	0.00905859
ENSG00000184575	35.7464	58.8054	19.9198	16.1205	XPOT	3930.4	-1.39152	0.414369	-3.35817	0.000784612	0.00906806
ENSG00000104537	0.351096	0.318918	0	0	ANXA13	10.4711	-6.41964	1.91209	-3.35739	0.000786822	0.00908877
ENSG00000153234	11.4119	8.08547	3.02959	3.98823	NR4A2	432.043	-1.47414	0.439307	-3.35561	0.000791893	0.0091425
ENSG00000149474	4.7322	3.25081	1.39359	1.1485	KAT14	183.961	-1.64987	0.491777	-3.35492	0.000793884	0.0091579
ENSG00000198892	4.01979	2.22169	10.0885	9.85801	SHISA4	187.999	1.67901	0.500473	3.35485	0.000794069	0.0091579
ENSG00000126858	4.11129	6.08957	1.95168	1.67634	RHOT1	370.491	-1.49167	0.444664	-3.35459	0.000794822	0.00916173
ENSG00000058600	7.28423	4.58764	15.2215	15.5626	POLR3E	1663.69	1.37496	0.409899	3.35439	0.000795394	0.00916347
ENSG00000176853	3.45706	9.70257	2.22947	1.66344	FAM91A1	509.23	-1.75749	0.52411	-3.35328	0.000798602	0.00919555
ENSG00000088340	0.144131	0.105205	0.559386	0.577409	FER1L4	54.7236	2.1927	0.654163	3.35191	0.000802549	0.00923611
ENSG00000177728	6.33337	3.45324	12.1911	14.6746	TMEM94	1363.07	1.45734	0.434921	3.3508	0.000805772	0.00926829
ENSG00000116761	29.0539	27.8028	10.8307	11.9292	CTH	790.224	-1.32087	0.394276	-3.35012	0.000807773	0.0092864
ENSG00000228799	0.424262	1.18917	0	0	LINC01939	10.8197	-6.47009	1.93141	-3.34994	0.000808294	0.00928749
ENSG00000115163	27.1858	17.8297	7.65975	8.74633	CENPA	492.2	-1.45596	0.434944	-3.34748	0.000815513	0.00936548
ENSG00000128567	67.4962	46.1576	131.495	152.091	PODXL	11258.2	1.31918	0.394149	3.34691	0.000817173	0.0093796
ENSG00000224177	1.31904	0.915566	0.0397727	0	LINC00570	18.5716	-5.78021	1.7272	-3.34659	0.000818135	0.00938568
ENSG00000162542	18.5563	11.1034	4.73464	5.96032	TMCO4	672.646	-1.47143	0.43972	-3.34628	0.00081904	0.00939112
ENSG00000084754	125.067	89.4159	41.4914	45.3972	HADHA	5366.6	-1.3036	0.389654	-3.34554	0.000821234	0.00941131
ENSG00000072415	4.13958	10.171	2.40071	2.20302	MPP5	680.623	-1.63654	0.489244	-3.34504	0.000822696	0.00942309
ENSG00000101981	4.59751	6.61167	16.7321	13.1737	F9	648.804	1.41518	0.423163	3.34429	0.000824931	0.00944372
ENSG00000135424	0.38778	0.355059	1.26421	1.41531	ITGA7	89.6767	1.85153	0.553779	3.34344	0.000827463	0.00946773
ENSG00000143970	3.54167	11.496	2.69863	1.55118	ASXL2	1049.17	-1.82317	0.545504	-3.34218	0.000831233	0.00950087
ENSG00000166407	0.376859	0.0473982	2.03842	1.79576	LMO1	29.8527	3.20524	0.959011	3.34224	0.000831062	0.00950087
ENSG00000110651	11.1901	5.24624	23.2885	23.2449	CD81	1914.35	1.50177	0.449505	3.34095	0.000834927	0.00953174
ENSG00000254670	1.7705	5.12626	0.117893	0	RASSF10-DT	19.3237	-5.8426	1.74884	-3.34084	0.000835249	0.00953174
ENSG00000269720	0.742748	0.524407	3.88469	2.60008	CCDC194	46.6616	2.36072	0.706622	3.34085	0.000835227	0.00953174
ENSG00000159399	10.7835	7.68292	21.9485	24.454	HK2	1617.35	1.32954	0.398249	3.33846	0.000842448	0.00960885
ENSG00000260279	13.3599	15.0447	5.82288	4.28782	AC137932.1	296.448	-1.48996	0.446537	-3.3367	0.000847791	0.00966473
ENSG00000182809	16.4108	6.11493	2.97208	3.91769	CRIP2	585.007	-1.70878	0.512496	-3.33423	0.000855355	0.00974585
ENSG00000101194	2.98677	1.24306	6.39315	6.95522	SLC17A9	394.689	1.6599	0.497951	3.33347	0.000857707	0.00976753
ENSG00000107338	1.67894	0.843625	4.09668	3.74331	SHB	257.13	1.63842	0.491692	3.33221	0.000861605	0.00980679
ENSG00000166794	91.4558	53.6011	205.015	174.205	PPIB	4119.36	1.38657	0.416159	3.33183	0.000862768	0.00981489
ENSG00000155465	1.84952	0.905633	0.261705	0.338679	SLC7A7	70.7902	-2.19745	0.659674	-3.33112	0.000864987	0.00982985
ENSG00000156011	0.246678	0.530693	1.42126	1.15203	PSD3	209.789	1.72398	0.517521	3.33123	0.000864646	0.00982985
ENSG00000184160	2.90344	1.22389	0.434999	0.151905	ADRA2C	42.2355	-2.80682	0.842778	-3.33044	0.000867079	0.00984847
ENSG00000123838	0.520279	0.490773	0	0	C4BPA	10.2678	-6.39149	1.91935	-3.33004	0.00086834	0.00985765
ENSG00000227512	0.572066	0.748277	3.38262	4.88458	AL592301.1	34.0588	2.6414	0.793322	3.32954	0.000869905	0.00987026
ENSG00000174672	1.05254	0.474137	2.51738	2.60131	BRSK2	188.611	1.74885	0.525311	3.32917	0.000871043	0.00987803
ENSG00000168672	5.0685	4.16472	1.90102	1.34213	LRATD2	294.141	-1.50869	0.453253	-3.32859	0.000872883	0.00989373
ENSG00000007264	5.48254	2.10921	11.3959	12.6585	MATK	538.42	1.6653	0.500381	3.32807	0.000874511	0.00990608
ENSG00000280388	3.03474	2.64364	0.556538	0.666335	AC006330.1	56.3813	-2.2156	0.665755	-3.32795	0.000874883	0.00990608
ENSG00000166450	0.0878393	0.220954	0.664088	0.599559	PRTG	94.5861	2.02626	0.609239	3.32589	0.00088138	0.00997445
ENSG00000130529	2.26027	1.39503	5.28664	4.94949	TRPM4	377.192	1.48696	0.447308	3.32424	0.000886604	0.0100284
ENSG00000123810	2.90079	1.32431	9.03071	7.00099	B9D2	109.273	1.92937	0.580618	3.32296	0.000890667	0.0100691
ENSG00000204209	11.8117	6.61658	23.1536	27.2615	DAXX	872.943	1.4526	0.437163	3.3228	0.000891192	0.0100698
ENSG00000134318	6.30554	28.025	4.9029	4.37365	ROCK2	1828.44	-1.88796	0.568468	-3.32114	0.000896518	0.0101247
ENSG00000166689	2.58883	2.1385	5.89285	5.92475	PLEKHA7	746.788	1.32215	0.398328	3.31924	0.000902612	0.0101882
ENSG00000287543	0.0352794	0.0721038	0.789323	0.620185	AC013486.1	17.4756	3.69461	1.11358	3.31777	0.000907389	0.0102368
ENSG00000266472	30.7522	18.0243	64.2114	64.6976	MRPS21	1198.86	1.40259	0.422876	3.31678	0.000910617	0.0102679
ENSG00000127616	9.71112	5.32426	17.5119	23.0031	SMARCA4	3603.69	1.43026	0.431287	3.31627	0.000912291	0.0102815
ENSG00000233251	0	0	0.325428	0.113642	AC007743.1	7.88724	6.86763	2.07299	3.31291	0.000923315	0.0103949
ENSG00000253661	0	0	0.09054	0.0869477	ZFHX4-AS1	7.63981	6.82047	2.05874	3.31293	0.000923242	0.0103949
ENSG00000272046	0.109867	0.639955	2.21669	1.95437	AL445647.1	72.8172	2.46373	0.743962	3.31164	0.000927516	0.0104368
ENSG00000230087	0	0	0.801463	1.3061	AC104389.3	7.68621	6.82851	2.06263	3.31058	0.000931014	0.0104672
ENSG00000237484	0	0.00424755	0.166065	0.139179	LINC01684	12.1053	6.03902	1.82418	3.31053	0.000931179	0.0104672
ENSG00000105568	25.4167	13.6325	52.0304	51.4497	PPP2R1A	4344.17	1.40615	0.424897	3.30939	0.000935004	0.0104994
ENSG00000130414	9.62928	7.24421	3.3733	3.34151	NDUFA10	917.48	-1.32918	0.401623	-3.30953	0.000934529	0.0104994
ENSG00000116337	10.9043	4.76105	21.924	23.1977	AMPD2	1711.78	1.52671	0.461575	3.3076	0.000941003	0.0105558
ENSG00000133392	0.571517	0.325918	1.2074	1.4796	MYH11	261.285	1.58403	0.478888	3.30772	0.0009406	0.0105558
ENSG00000102554	30.1207	28.8857	71.3882	67.6354	KLF5	2995.5	1.23641	0.373833	3.30738	0.000941714	0.0105584
ENSG00000106538	9.32087	4.80481	2.31711	1.64721	RARRES2	141.989	-1.83128	0.553815	-3.30667	0.000944115	0.0105798
ENSG00000242779	1.17202	1.9346	0.357901	0.487429	ZNF702P	107.583	-1.87973	0.568601	-3.30589	0.00094676	0.010604
ENSG00000106327	5.34762	2.18589	12.0237	10.9463	TFR2	635.241	1.60963	0.486947	3.30556	0.000947882	0.0106057
ENSG00000260588	2.59698	2.16874	0.49089	0.327262	AC027702.1	40.6366	-2.53942	0.768225	-3.30556	0.000947857	0.0106057
ENSG00000283050	1.1841	1.36872	0.411036	0.398112	GTF2IP12	140.787	-1.65785	0.50159	-3.3052	0.000949093	0.0106137
ENSG00000004779	37.3253	22.9965	79.2948	76.6564	NDUFAB1	1376.52	1.37075	0.414852	3.30419	0.000952524	0.0106466
ENSG00000124613	0.153371	0.367792	0	0	ZNF391	10.3583	-6.40691	1.93936	-3.30362	0.000954438	0.0106626
ENSG00000145247	6.54906	5.92354	15.8105	16.0968	OCIAD2	453.077	1.35538	0.410424	3.30238	0.000958666	0.0107043
ENSG00000241104	0.302303	1.00914	0	0	CEACAMP10	10.5793	-6.43802	1.9499	-3.30172	0.00096095	0.0107243
ENSG00000104852	29.2507	13.6214	57.7744	61.6035	SNRNP70	3124.72	1.47767	0.447741	3.30027	0.000965902	0.010774
ENSG00000131459	20.0596	13.061	5.58827	6.99374	GFPT2	887.123	-1.39627	0.423108	-3.30004	0.000966705	0.0107774
ENSG00000185697	1.80937	3.87938	0.807454	0.925927	MYBL1	220.91	-1.71566	0.519983	-3.29946	0.000968707	0.0107942
ENSG00000161981	12.4697	6.65527	28.2397	24.3113	SNRNP25	901.788	1.45901	0.442352	3.2983	0.000972724	0.0108335
ENSG00000118961	3.01041	5.36876	1.49674	1.12002	LDAH	200.419	-1.67934	0.509302	-3.29734	0.000976063	0.0108651
ENSG00000283646	0.117243	0.0821558	0.642402	1.09362	LINC02009	23.483	3.12925	0.949308	3.29635	0.000979512	0.0108979
ENSG00000150551	0.670779	0.548373	0.0397028	0.0623904	LYPD1	21.6156	-3.58113	1.08664	-3.2956	0.000982126	0.0109214
ENSG00000142669	62.6295	28.5985	143.73	117.797	SH3BGRL3	1270.53	1.52003	0.461529	3.29346	0.000989625	0.0109992
ENSG00000085978	8.06746	6.29459	2.76924	2.77796	ATG16L1	494.999	-1.3722	0.416698	-3.29304	0.000991094	0.0110098
ENSG00000238290	0.483625	0.711669	0	0	AL034417.2	10.0453	-6.36133	1.93249	-3.29178	0.000995553	0.0110537
ENSG00000196511	1.15926	1.68482	0.505258	0.313671	TPK1	127.143	-1.7957	0.545818	-3.28992	0.00100215	0.0111213
ENSG00000110799	0.39956	0.217764	0.0532115	0.0159273	VWF	29.3281	-3.14926	0.957377	-3.28947	0.00100378	0.0111337
ENSG00000118156	0	0	0.254528	0.142213	ZNF541	7.59341	6.81237	2.07146	3.28869	0.00100655	0.011153
ENSG00000229131	0	0	2.54255	1.42061	AC016710.1	7.59341	6.81237	2.07146	3.28869	0.00100655	0.011153
ENSG00000172940	0.148428	0.10786	0.869745	1.02161	SLC22A13	26.4641	2.88984	0.878764	3.28853	0.00100712	0.0111537
ENSG00000141933	0.447851	0.554736	1.93026	1.9313	TPGS1	72.8375	1.94328	0.590969	3.28829	0.00100797	0.0111574
ENSG00000160408	0.325971	0.2741	1.11629	1.29419	ST6GALNAC6	65.6908	2.00782	0.611368	3.28415	0.00102291	0.0113116
ENSG00000162676	1.09208	0.350741	0.109079	0.0652992	GFI1	33.7051	-3.04271	0.926486	-3.28414	0.00102294	0.0113116
ENSG00000176907	7.48559	15.1112	2.85033	4.07192	TCIM	221.986	-1.70821	0.520347	-3.28284	0.00102769	0.0113572
ENSG00000273267	2.78158	2.44891	0	0	AC097381.3	9.93557	-6.34381	1.93248	-3.28272	0.00102811	0.0113572
ENSG00000181418	0.116602	0.0423664	0.745371	0.629034	DDN	24.052	3.13279	0.95446	3.28226	0.00102977	0.0113699
ENSG00000214278	3.6343	4.01099	0.580799	0.405639	AC010442.2	28.9599	-2.95214	0.899761	-3.28102	0.00103432	0.0114142
ENSG00000092841	47.3353	33.0866	100.651	95.0311	MYL6	5232.25	1.28294	0.391092	3.2804	0.0010366	0.0114336
ENSG00000141556	6.56123	3.5849	12.4811	14.4081	TBCD	2061.33	1.4064	0.428773	3.28006	0.00103784	0.011437
ENSG00000286451	0	0	0.37554	1.1147	AL499602.1	7.73261	6.83656	2.0843	3.28003	0.00103796	0.011437
ENSG00000182749	2.83337	2.02219	6.03735	7.8308	PAQR7	253.816	1.51523	0.462049	3.27937	0.00104038	0.0114579
ENSG00000154127	6.7104	5.44529	2.41442	2.41863	UBASH3B	626.141	-1.33047	0.405892	-3.27788	0.0010459	0.0115129
ENSG00000117407	0.799902	0.304155	2.40801	2.58498	ARTN	66.607	2.18602	0.667295	3.27594	0.00105309	0.0115861
ENSG00000142207	28.7785	21.8043	9.1154	11.5736	URB1	3354.43	-1.28977	0.393763	-3.27551	0.00105471	0.0115957
ENSG00000233785	4.41308	3.24699	0.47017	0.246281	AC131011.1	23.1442	-3.4122	1.0418	-3.27528	0.00105556	0.0115957
ENSG00000266074	5.2974	2.57623	10.5295	11.1231	BAHCC1	1635.61	1.45987	0.445716	3.27535	0.00105533	0.0115957
ENSG00000109762	10.1895	11.3911	4.36315	4.32607	SNX25	630.873	-1.31252	0.400842	-3.2744	0.00105887	0.0116262
ENSG00000107130	10.9223	6.35474	21.1138	24.0737	NCS1	1402.79	1.38747	0.423919	3.27296	0.00106427	0.0116796
ENSG00000144746	11.2975	13.2212	27.4528	32.9706	ARL6IP5	892.325	1.30097	0.397555	3.27243	0.00106628	0.0116957
ENSG00000284968	2.71749	2.62552	0.789604	0.590864	AC093827.4	77.4311	-1.95132	0.59638	-3.27195	0.00106809	0.0117097
ENSG00000151117	0.139787	0.0285696	0.726033	0.682599	TMEM86A	27.5113	3.09055	0.944822	3.27104	0.00107154	0.0117416
ENSG00000238278	6.97709	3.51829	15.11	20.7422	ALG1L6P	144.446	1.77583	0.542961	3.27064	0.00107303	0.0117461
ENSG00000287190	0.63016	0.223985	2.40819	2.43114	AC239799.2	42.2302	2.51562	0.769123	3.27076	0.00107258	0.0117461
ENSG00000123191	14.4533	20.3727	48.0172	37.7857	ATP7B	4796.58	1.30079	0.397738	3.27046	0.00107373	0.0117478
ENSG00000101558	18.8428	16.6084	7.81243	7.21629	VAPA	2465.72	-1.23806	0.378622	-3.26993	0.00107576	0.0117582
ENSG00000279407	1.99686	1.83484	4.74723	6.5482	AC007191.1	186.278	1.55988	0.477018	3.27006	0.00107525	0.0117582
ENSG00000172986	0.080521	0.131655	0.750639	0.808856	GXYLT2	26.8283	2.86802	0.877271	3.26925	0.00107834	0.0117805
ENSG00000118777	1.19993	1.54357	3.97622	3.67813	ABCG2	239.495	1.47925	0.452497	3.26908	0.00107899	0.0117817
ENSG00000168939	0.186329	0.452501	0.0437901	0.0183502	SPRY3	25.9936	-3.35823	1.02773	-3.26761	0.0010846	0.0118311
ENSG00000171303	1.96181	1.46096	0.342711	0.611686	KCNK3	111.996	-1.84344	0.564136	-3.26772	0.00108419	0.0118311
ENSG00000110871	14.2687	12.1334	5.11642	4.99613	COQ5	375.482	-1.38428	0.4238	-3.26636	0.00108938	0.0118717
ENSG00000153904	4.13773	4.81853	12.7257	9.99428	DDAH1	597.408	1.34277	0.411092	3.26636	0.00108942	0.0118717
ENSG00000064666	28.3931	13.5541	59.7189	55.3564	CNN2	2350.02	1.45625	0.445862	3.26615	0.00109019	0.0118742
ENSG00000235027	2.25669	1.02271	6.54645	5.21554	AC068580.3	124.615	1.84754	0.565716	3.26584	0.00109139	0.0118813
[truncated: 19,753 more rows]
