# Supplementary material for: PPM1G promotes the progression of hepatocellular carcinoma via phosphorylation regulation of alternative splicing protein SRSF3
Source: Cell Death Dis. 2021 Jul 21;12(8):722. doi: 10.1038/s41419-021-04013-y (PMC8295330; doi:10.1038/s41419-021-04013-y)
Supplement: Supplementary file 3 — Table S2 [file 41419_2021_4013_MOESM3_ESM.xlsx]

## Sheet: Sheet1
Table S2. Gene ontology analysis of differential AS events related genes.
GO.ID	Term	Annotated	Significant	Expected	classicFisher	elimFisher	Significant.Genes
GO:0016575	histone deacetylation	79	18	5.68	9.6e-06	9.6e-06	AL133500.1, C6orf89, HDAC6, HDAC7, HDAC8, MAPK8, MIER3, MORF4L2, MSL3, PHB, SAP30L, SIN3A, SIRT6, SIRT7, SREBF1, TADA2A, TBL1X, VEGFA
GO:0071539	protein localization to centrosome	31	10	2.23	3.9e-05	3.9e-05	AURKA, CEP192, CEP72, DCTN2, NUDCD3, NUP62, PCM1, PIBF1, SPAG5, STIL
GO:0070861	regulation of protein exit from endoplas...	26	9	1.87	5.1e-05	5.1e-05	BRSK2, GCC2, INSIG1, OS9, SAR1A, SAR1B, SEC16A, TM9SF4, UBAC2
GO:0016579	protein deubiquitination	290	40	20.86	5.4e-05	5.4e-05	ADRM1, ARRB2, ASXL1, BABAM1, BABAM2, BECN1, BRCA1, COPS5, DESI2, EIF3F, ENY2, INO80, INO80C, ITCH, KDM1B, MINDY2, MYSM1, NFRKB, OGT, OTULIN, PSMA3, PSMA4, PSMC5, RAD23A, RNF123, SHMT2, SKP2, SMAD2, SMAD4, TANK, TNIP1, TOMM20, UBA52, UFD1, UIMC1, USP19, USP36, USP37, USP53, WDR20
GO:0008635	activation of cysteine-type endopeptidas...	8	5	0.58	8.9e-05	8.9e-05	APAF1, BAX, BOK, CASP9, DIABLO
GO:0019673	GDP-mannose metabolic process	8	5	0.58	8.9e-05	8.9e-05	DPM1, GUK1, MPI, PMM2, TSTA3
GO:0031647	regulation of protein stability	282	38	20.29	0.00014	0.00014	AURKA, BTRC, CDK7, CHEK2, CHFR, CLU, CRTAP, CTSA, DPM2, FLOT1, GIPC1, GSN, GTPBP4, HDAC6, HDAC8, HPS4, HTT, ISOC2, LSS, NAA16, PDCD10, PER3, PEX2, PHB, RAD23A, SEC16A, SIRT6, SREBF1, STUB1, STXBP1, TADA2A, TBL1X, TELO2, USP19, USP36, WIZ, ZNF207, ZSWIM7
GO:0006361	transcription initiation from RNA polyme...	36	10	2.59	0.00016	0.00016	CDK7, ERCC2, ERCC3, PIH1D1, POLR1C, POLR1D, SMARCA4, TAF1A, TAF1C, TAF1D
GO:0006281	DNA repair	555	63	39.93	0.00021	0.00021	ALKBH2, ALKBH3, ASCC2, BABAM1, BABAM2, BRCA1, CDK7, CEP164, CHD1L, CHEK2, COPS3, COPS5, DCLRE1B, EME2, ERCC2, ERCC3, FAAP20, FANCA, FANCE, FANCI, FIGNL1, GINS4, GPS1, HMGA1, HSF1, HUWE1, INIP, INO80, INO80C, ISY1, MORF4L2, NFRKB, NPAS2, NSD2, PARG, PAXIP1, PAXX, PMS2, POLD2, POLK, POLL, PWWP3A, RAD23A, RAD51AP1, RAD51C, REC8, REV3L, REXO4, RFC5, RNF111, RPAIN, SETD2, SIRT6, SMC6, SPIDR, STUB1, TD…
GO:0051054	positive regulation of DNA metabolic pro...	229	32	16.47	0.00023	0.00023	ARRB2, BABAM1, BABAM2, BAX, BRCA1, CHTF18, CIZ1, CTC1, CTNNB1, DDX39B, ERCC2, EXOSC3, GLI1, GLI2, HNRNPA1, HSF1, INO80, KLF4, MAP2K4, MAPK15, NAF1, NPAS2, NSD2, PAXIP1, PTK2B, RFC5, SIRT6, SPIDR, STAT6, TP53BP1, UIMC1, WIZ
GO:0048026	positive regulation of mRNA splicing, vi...	25	8	1.8	0.00025	0.00025	CIRBP, DAZAP1, NUP98, RBM3, SNRNP70, THRAP3, TRA2A, TRA2B
GO:0006388	tRNA splicing, via endonucleolytic cleav...	15	6	1.08	0.00039	0.00039	CPSF1, RTRAF, TSEN15, TSEN2, TSEN34, ZBTB8OS
GO:0000381	regulation of alternative mRNA splicing,...	70	14	5.04	0.0004	0.0004	CELF1, DDX17, DDX5, DYRK1A, HNRNPA1, HNRNPL, MBNL1, NSRP1, PTBP1, RBM10, RBM25, SRSF5, THRAP3, TRA2B
GO:0016032	viral process	835	92	60.07	2.5e-05	0.00062	ADARB1, AP1G2, AP1M2, APOBEC3C, ARF1, ATG16L2, BAX, BECN1, BRD2, BTRC, CASP8, CRTC1, CTNNB1, CTSB, DAG1, DDX5, DLG1, DYRK1A, EIF3F, EIF4A2, EIF4G1, EIF4H, ERCC2, ERCC3, G3BP2, GSN, HLA-B, HMGA1, HNRNPA1, HNRNPK, IDE, IGF2R, ILF3, IRAK1, IRF3, ITCH, ITGA5, ITSN2, KLC1, KPNA1, LEF1, LGALS1, MAGI3, NEDD4, NELFE, NLRP1, NPC1, NUP62, NUP98, OGT, PCBP2, PPIA, PPP1CA, PSMA3, PSMA4, PTBP1, RACK1, RAD23A,…
GO:0090316	positive regulation of intracellular pro...	155	23	11.15	0.00072	0.00072	AKT2, ARIH2, ATG13, C2CD5, CACNB3, FIS1, HPS4, HUWE1, ITGB1BP1, JUP, MFF, PCM1, PDCD10, PLK3, RAPGEF3, RNF31, SAR1A, SAR1B, SEC16A, TCF7L2, TM9SF4, USP36, ZFAND1
GO:0090235	regulation of metaphase plate congressio...	7	4	0.5	0.00078	0.00078	BECN1, NUMA1, SPAG5, TTL
GO:0008203	cholesterol metabolic process	148	22	10.65	0.00091	0.00091	APP, ARV1, CLN6, GBA, HDLBP, INSIG1, LBR, LSS, MBTPS1, NFE2L1, NFYB, NFYC, NPC1, OSBPL1A, OSBPL5, PCSK9, POR, SCARB1, SNX17, SOD1, SREBF1, TRERF1
GO:0007050	cell cycle arrest	238	31	17.12	0.00096	0.00096	AKT2, AURKA, BAX, BRCA1, CDK4, CDK7, CDKN3, CHEK2, CNOT2, CNOT8, DDIAS, DDIT3, EIF4G2, ILK, LAMTOR4, MLST8, PKD1, PLAGL1, PLK3, PNPT1, PRMT1, RPTOR, SGSM3, SLC38A9, STK11, TBRG4, TCF7L2, TFAP4, TFDP1, UHRF2, ZFHX3
GO:0006996	organelle organization	3927	389	282.51	4.3e-13	0.00111	ABCC4, ACAA1, ACTN4, ACTR3B, ADD1, AHI1, AKAP13, AKAP9, AKT2, AL133500.1, ALDOA, ALS2, ANAPC15, ANK1, APOO, ARF1, ARHGAP12, ARHGAP26, ARHGAP4, ARHGEF10, ARIH2, ARPC1B, ARPC4, ARRB2, ASXL1, ATAD2B, ATG12, ATG13, ATG16L2, ATP5F1C, ATP5MC1, ATXN2L, AURKA, BABAM1, BABAM2, BAX, BBIP1, BCS1L, BECN1, BIRC5, BLOC1S1, BLOC1S6, BMF, BOD1, BOK, BRCA1, BRD2, BRD9, BRIX1, BRSK2, C2CD5, C6orf89, CABIN1, CAP2, …
GO:0019216	regulation of lipid metabolic process	412	47	29.64	0.00114	0.00114	ACADM, AKT2, ANGPTL4, ARF1, ARV1, ASAH1, BRCA1, CDK4, CTDNEP1, DGKZ, EDF1, FGFR3, H2AFY, INSIG1, KLF4, LSR, LSS, MBTPS1, MTMR3, NCOR1, NCOR2, NFE2L1, NFKB1, NFYB, NFYC, NPAS2, NR1H3, PDP2, PDPR, PEX11A, PIBF1, POR, PPARA, PTK2, PTK2B, RACK1, RUBCN, SCARB1, SIN3A, SOD1, SREBF1, STARD4, STUB1, TAZ, TBL1X, TXNRD1, WDTC1
GO:0006362	transcription elongation from RNA polyme...	31	8	2.23	0.00124	0.00124	CDK7, ERCC2, ERCC3, POLR1C, POLR1D, TAF1A, TAF1C, TAF1D
GO:0070059	intrinsic apoptotic signaling pathway in...	62	12	4.46	0.00136	0.00136	APAF1, ATF4, BAX, BOK, BRSK2, CASP4, DDIT3, DNAJC10, EIF2AK3, ERP29, TMBIM6, TMEM117
GO:0006363	termination of RNA polymerase I transcri...	32	8	2.3	0.00155	0.00155	CDK7, ERCC2, ERCC3, POLR1C, POLR1D, TAF1A, TAF1C, TAF1D
GO:0007052	mitotic spindle organization	107	17	7.7	0.0016	0.0016	ARHGEF10, AURKA, BIRC5, CEP192, CHEK2, DCTN2, KIF23, NUMA1, NUP62, PIBF1, PKD1, STAG1, STIL, TACC2, TBCE, WDR62, ZNF207
GO:0006626	protein targeting to mitochondrion	98	16	7.05	0.00162	0.00162	ARIH2, ATG13, FIS1, HPS4, HUWE1, MFF, MFN2, MTERF4, PITRM1, PMPCA, RNF31, SREBF1, TIMM8B, TOMM20, TOMM5, USP36
GO:0009267	cellular response to starvation	145	21	10.43	0.00164	0.00164	ATF4, BECN1, EIF2AK3, FBXO22, GBA, HNRNPA1, MAP1LC3A, MAPK8, MTMR3, PCSK9, RPTOR, SLC38A2, SRD5A1, SREBF1, SZT2, TNRC6A, UPP1, WDR59, WIPI2, XPR1, ZFYVE1
GO:0034063	stress granule assembly	19	6	1.37	0.00164	0.00164	ATXN2L, CIRBP, G3BP2, GRB7, PUM2, STYXL1
GO:0070925	organelle assembly	844	96	60.72	4.5e-06	0.00172	ABCC4, AHI1, AKAP13, AKAP9, ARHGEF10, ATG12, ATG13, ATG16L2, ATXN2L, AURKA, BBIP1, BECN1, BIRC5, BRCA1, BRIX1, CCDC78, CDK10, CDKN3, CENPT, CENPW, CEP164, CEP192, CEP72, CFAP44, CHEK2, CIRBP, CNOT2, CROCC, CSRP1, DCTN2, DNAH1, DNM2, DYNC2H1, DZIP1L, G3BP2, GRB7, GSN, HDAC6, HPS1, HPS4, HTT, IFT22, IFT52, INO80, IQCB1, KCTD17, KIAA0586, KIF23, LAMA5, MAP1LC3A, MAPK15, MEF2A, MFN2, MRPL11, MTERF4, …
GO:0006886	intracellular protein transport	1124	122	80.86	2.4e-06	0.00177	ACAA1, AKT2, AP1G2, AP1M2, ARF1, ARF3, ARF4, ARIH2, ATG13, BRSK2, C2CD5, CACNB3, CLTCL1, CLU, CPSF1, CTSA, DDX39A, DDX39B, DECR2, DNAJC27, DUSP16, EIF5A, ENY2, ERP29, EVI5, EXOC4, FIS1, GCC2, GGA1, GIPC1, GSTK1, HDAC6, HM13, HPS4, HUWE1, IDE, IFT22, INSIG1, ITGB1BP1, JUP, KATNB1, KPNA1, M6PR, MBTPS1, MFF, MFN2, MTERF4, NAPB, NEDD4, NF1, NUP62, NUP98, OS9, PCM1, PDCD10, PDCD6, PEX16, PEX2, PITRM1,…
GO:0010822	positive regulation of mitochondrion org...	118	18	8.49	0.0019	0.0019	ARIH2, ATG13, BAX, BMF, BOK, CASP8, FIS1, GBA, HDAC6, HPS4, HTT, HUWE1, MAPK8, MFF, MFN2, RNF31, TFDP1, USP36
GO:0043928	exonucleolytic nuclear-transcribed mRNA ...	33	8	2.37	0.00192	0.00192	CNOT8, DCP2, EXOSC1, EXOSC2, EXOSC3, LSM2, NT5C3B, PATL1
GO:0072422	signal transduction involved in DNA dama...	73	13	5.25	0.00194	0.00194	AURKA, BABAM1, BABAM2, BAX, BRCA1, CHEK2, CNOT2, CNOT8, PLAGL1, PLK3, PRMT1, TFDP1, UIMC1
GO:0000209	protein polyubiquitination	313	37	22.52	0.00198	0.00198	ARIH2, BRCA1, BTRC, CHFR, CTNNB1, FBXL17, FBXL19, FBXO22, FBXO44, FBXO9, FBXW8, HDAC6, HUWE1, ITCH, MIB2, NEDD4, NFE2L1, PSMA3, PSMA4, PSMC5, RBCK1, RC3H1, RLIM, RNF111, RNF14, RNF31, SKP1, SKP2, STUB1, TRIM27, TRIM3, TRIM56, TTC3, UBA52, UBE2D2, UBE3A, UBE3B
GO:0046364	monosaccharide biosynthetic process	100	16	7.19	0.00201	0.00201	ACADM, ALDOA, ALDOC, ATF4, ENO1, MAEA, MDH1, OGT, PCK2, PGD, PPARA, SLC25A1, SLC25A10, SOGA1, TALDO1, TKT
GO:0051402	neuron apoptotic process	250	31	17.99	0.00211	0.00211	ADARB1, ADNP, AKT2, APAF1, APP, ARRB2, ATF4, BAX, BIRC5, BOK, CASP9, CLN3, CTNNB1, DDIT3, DIABLO, ERBB3, FIS1, ILK, MAP2K4, NF1, NLRP1, PCSK9, PDPK1, PIGT, PTK2B, SIGMAR1, SOD1, SOD2, STXBP1, SYNGAP1, USP53
GO:0002467	germinal center formation	14	5	1.01	0.00221	0.00221	ADAM17, BCL3, NFKB2, RC3H1, UNC13D
GO:0046037	GMP metabolic process	14	5	1.01	0.00221	0.00221	CASK, DLG1, GMPR2, GUK1, MAGI3
GO:0006364	rRNA processing	209	27	15.04	0.00222	0.00222	BTRC, DDX17, DDX47, DDX51, EMG1, ERCC2, ERI3, EXOSC1, EXOSC2, EXOSC3, FCF1, GTPBP4, IMP4, LAS1L, METTL15, MTERF4, NAF1, NGDN, NOL11, NOP56, PIH1D1, REXO4, RPS2, RPS27, RPS9, SNU13, USP36
GO:0044237	cellular metabolic process	10831	926	779.2	6.6e-19	0.00241	AACS, AARSD1, ABCC2, ABCD4, ABHD14A-ACY1, ABTB1, ACAA1, ACADM, ACER3, ACOT9, ACSF3, ACSS2, ACTN4, ADAM17, ADARB1, ADD1, ADNP, ADPRM, ADRM1, AFF4, AHI1, AHRR, AK2, AKAP13, AKAP9, AKT2, AL109827.1, AL133500.1, AL157392.5, ALDH3A1, ALDH3A2, ALDH3B1, ALDOA, ALDOC, ALG13, ALKBH2, ALKBH3, ALS2, AMD1, ANAPC15, ANGEL1, APAF1, APBB3, APLP2, APOBEC3C, APP, APRT, ARF1, ARF3, ARF4, ARIH2, ARMC8, ARNTL2, ARRB…
GO:0045944	positive regulation of transcription by ...	1201	112	86.4	0.00249	0.00249	AHI1, AHRR, APP, ARF4, ARNTL2, ASXL1, ATAD2B, ATF4, BCL3, BRCA1, CAMTA2, CASK, CDK7, CKAP2, COPS5, CREM, CRTC1, CTNNB1, DDIT3, DDX17, EAF2, EPC1, ERCC2, ERCC3, ETV1, ETV4, FLCN, FOXN1, FUBP3, GABPB2, GLI1, GLI2, GLIS3, GLMP, GLYR1, HDAC8, HMGA1, HMGN3, HNRNPK, HSF1, INO80, INSIG1, IRF3, ITGB1BP1, JUP, KDM1B, KLF4, LEF1, LHX6, MED12, MEF2A, MEIS2, MLLT10, MORF4L2, MYSM1, NACA, NELFE, NFATC3, NFE2L…
GO:0032471	negative regulation of endoplasmic retic...	9	4	0.65	0.0025	0.0025	BAX, FIS1, RAP1GDS1, THADA
GO:1905897	regulation of response to endoplasmic re...	84	14	6.04	0.00254	0.00254	BAX, BOK, BRSK2, CLU, COPS5, DDIT3, EIF2AK3, ERP29, NFE2L1, OS9, RACK1, TMBIM6, UBAC2, USP19
GO:0000184	nuclear-transcribed mRNA catabolic proce...	122	18	8.78	0.00277	0.00277	DCP2, EIF3E, EIF4G1, GSPT1, RPL17, RPL23A, RPL27A, RPL41, RPLP0, RPLP2, RPS15A, RPS2, RPS27, RPS3A, RPS9, SMG6, SMG7, UBA52
GO:0043094	cellular metabolic compound salvage	35	8	2.52	0.00287	0.00287	APRT, DGUOK, GMPR2, NAPRT, PNP, TYMP, UCKL1, UPP1
GO:0090503	RNA phosphodiester bond hydrolysis, exon...	43	9	3.09	0.00304	0.00304	ANGEL1, CNOT2, CNOT8, DCP2, ERI3, EXOSC1, EXOSC2, EXOSC3, PNPT1
GO:0000086	G2/M transition of mitotic cell cycle	256	31	18.42	0.00305	0.00305	AKAP9, APP, AURKA, BRCA1, BRSK2, BTRC, CALM2, CDK4, CDK7, CEP164, CEP192, CEP72, CHEK2, DCTN2, DNM2, MELK, OFD1, PAFAH1B1, PCM1, PLK3, PPP1CB, PPP1R12A, PSMA3, PSMA4, PSMC5, RAD51C, SFI1, SIN3A, SKP1, SKP2, ZFYVE19
GO:0060766	negative regulation of androgen receptor...	15	5	1.08	0.00312	0.00312	FOXP1, NCOR1, NCOR2, PHB, SMARCA4
GO:0048209	regulation of vesicle targeting, to, fro...	5	3	0.36	0.00333	0.00333	MAPK15, SAR1A, SAR1B
GO:0052250	modulation of signal transduction in oth...	5	3	0.36	0.00333	0.00333	CALM2, SCRIB, TNIP1
GO:0071681	cellular response to indole-3-methanol	5	3	0.36	0.00333	0.00333	BRCA1, CTNNB1, JUP
GO:0090261	positive regulation of inclusion body as...	5	3	0.36	0.00333	0.00333	CLU, HSF1, PSMC5
GO:1903760	regulation of voltage-gated potassium ch...	5	3	0.36	0.00333	0.00333	DLG1, NOS1AP, RNF207
GO:1905832	positive regulation of spindle assembly	5	3	0.36	0.00333	0.00333	MAPK15, NUMA1, SPAG5
GO:0006415	translational termination	105	16	7.55	0.00334	0.00334	C12orf65, DAP3, EIF5A, GSPT1, MRPL11, MRPL2, MRPL30, MRPL33, MRPL42, MRPL48, MRPL52, MRPL55, MRPS28, MRRF, MTRF1L, SHFL
GO:0050658	RNA transport	195	25	14.03	0.0035	0.0035	CPSF1, CPSF6, DDX39A, DDX39B, EIF5A, ENY2, FLOT1, G3BP2, HNRNPA1, HSF1, NRDE2, NUP62, NUP98, PNPT1, POLDIP3, QKI, RTRAF, SETD2, SMG6, SMG7, SRRM1, SRSF11, SRSF5, TOMM20, U2AF1L4
GO:0051301	cell division	609	62	43.81	0.0035	0.0035	ANAPC15, ARF1, AURKA, BABAM1, BABAM2, BECN1, BIRC5, BOD1, BRSK2, CALM2, CCND3, CDK4, CDK7, CENPT, CENPW, CEP164, CHEK2, CHFR, CKAP2, DOCK7, EPB41L2, ERCC2, EVI5, FLCN, GIPC1, INO80, ITGB1BP1, KATNB1, KIF23, LEF1, LLGL2, MAEA, MICAL3, NCAPG2, NEK6, NSUN2, NUMA1, NUP62, PAFAH1B1, PIMREG, PLK3, POGZ, PPP1CA, PPP1CB, RACK1, RTKN, SEPTIN10, SEPTIN2, SEPTIN6, SETD2, SGO1, SPAG5, SPECC1L, STAG1, TPRA1, …
GO:0090305	nucleic acid phosphodiester bond hydroly...	303	40	21.8	0.00014	0.0036	ANGEL1, APAF1, BAX, CHD1L, CNOT2, CNOT8, CPSF1, CPSF6, CPSF7, DCLRE1B, DCP2, DFFA, DNASE1, EME2, ERCC2, ERCC3, ERI3, EXOSC1, EXOSC2, EXOSC3, HSF1, KPNA1, LAS1L, PMS2, PNPT1, POLD2, POLK, REV3L, REXO4, RFC5, RIDA, RPP14, SMG6, TATDN1, TATDN3, TDP1, TSEN15, TSEN2, TSEN34, UBA52
GO:0043161	proteasome-mediated ubiquitin-dependent ...	425	46	30.58	0.00361	0.00361	ANAPC15, ARIH2, ARMC8, ARRB2, AURKA, BTRC, CHFR, CLU, CTNNB1, DDIT3, DET1, DNAJB12, DNAJC10, FBXL17, FBXL19, FBXL6, FBXO22, FBXO44, FBXO9, GBA, GIPC1, ITCH, KCTD17, MAEA, NEDD4, OGT, OS9, PCBP2, PLK3, PSMA3, PSMA4, PSMC5, RACK1, RAD23A, RBCK1, RNF14, SKP1, SKP2, SPOPL, STUB1, TBL1X, TRIM3, UBA52, UFD1, USP19, WAC
GO:0048588	developmental cell growth	238	29	17.12	0.00372	0.00372	ADNP, AKAP13, APP, ARHGAP4, ARIH2, AURKA, COBL, CPNE1, CTNNB1, DDX39B, DNM2, EIF4G2, GOLGA4, HDAC6, ILK, ITSN2, MAP2K4, PAFAH1B1, PPARA, PPP3CB, RAPH1, RARG, SEMA3B, SIN3A, SIRT6, STK11, TTL, VEGFA, ZFYVE27
GO:0006413	translational initiation	196	25	14.1	0.00374	0.00374	ATF4, COPS5, EIF2AK3, EIF3E, EIF3F, EIF3I, EIF3K, EIF4A2, EIF4G1, EIF4G2, EIF4H, PPP1CA, RPL17, RPL23A, RPL27A, RPL41, RPLP0, RPLP2, RPS15A, RPS2, RPS27, RPS3A, RPS6KB1, RPS9, UBA52
GO:0046710	GDP metabolic process	10	4	0.72	0.00394	0.00394	CASK, DLG1, GUK1, MAGI3
GO:0051168	nuclear export	197	25	14.17	0.004	0.004	AKAP13, CPSF1, CPSF6, DDX39A, DDX39B, DNAJC27, DUSP16, EIF5A, ENY2, HNRNPA1, NRDE2, NUP62, NUP98, PKD1, POLDIP3, RANGAP1, RAPGEF3, SETD2, SMG6, SMG7, SRRM1, SRSF11, SRSF5, TCF7L2, U2AF1L4
GO:0030330	DNA damage response, signal transduction...	107	16	7.7	0.00405	0.00405	AURKA, BAX, BCL3, BRCA1, CD44, CHEK2, CNOT2, CNOT8, DDX5, DYRK1A, PAXIP1, PLAGL1, PLK3, PRMT1, TFAP4, TFDP1
GO:0061614	pri-miRNA transcription by RNA polymeras...	45	9	3.24	0.0042	0.0042	DDX5, KLF4, NFATC3, NFIB, PPARA, SMAD4, SMARCA4, SREBF1, TEAD1
GO:0043968	histone H2A acetylation	16	5	1.15	0.00427	0.00427	EP400, EPC1, MEAF6, MORF4L2, MSL3
GO:0060628	regulation of ER to Golgi vesicle-mediat...	16	5	1.15	0.00427	0.00427	ARF1, INSIG1, MAPK15, SAR1A, SAR1B
GO:0061684	chaperone-mediated autophagy	16	5	1.15	0.00427	0.00427	CLU, CTSA, PLK3, SNRNP70, STUB1
GO:0007040	lysosome organization	62	11	4.46	0.00434	0.00434	ARF1, BECN1, CLN3, CLN6, GBA, HOOK2, HPS1, HPS4, MBTPS1, MFSD8, TPP1
GO:0070972	protein localization to endoplasmic reti...	137	19	9.86	0.00434	0.00434	GPAA1, INSIG1, OS9, PMM2, RPL17, RPL23A, RPL27A, RPL41, RPLP0, RPLP2, RPS15A, RPS2, RPS27, RPS3A, RPS9, SEC16A, SRP9, UBA52, UBAC2
GO:0044265	cellular macromolecule catabolic process	1192	140	85.75	3.2e-09	0.00438	ADRM1, AL157392.5, ANAPC15, APAF1, ARIH2, ARMC8, ARRB2, AURKA, BAX, BRSK2, BTRC, CASP8, CHEK2, CHFR, CIRBP, CLN6, CLU, CNOT2, CNOT8, COPS3, CTNNB1, CTSA, CTSB, CTSL, CUL9, DCP2, DDIT3, DDX5, DEDD2, DENND3, DET1, DFFA, DNAJB12, DNAJC10, DNASE1, EIF3E, EIF4G1, ERI3, EXOSC1, EXOSC2, EXOSC3, FBXL17, FBXL19, FBXL6, FBXO22, FBXO44, FBXO9, GBA, GIGYF2, GIPC1, GSPT1, GTPBP1, HDAC6, HM13, HNRNPC, HNRNPM, …
GO:2001242	regulation of intrinsic apoptotic signal...	168	22	12.09	0.00459	0.00459	BAX, BECN1, BMF, BOK, CD44, CLU, DDIAS, DDIT3, EIF2AK3, ENO1, ERP29, FIGNL1, FIS1, FLCN, HNRNPK, RACK1, SOD1, SOD2, STYXL1, TMBIM6, TPT1, YBX3
GO:0030521	androgen receptor signaling pathway	61	14	4.39	8.5e-05	0.0048	ARRB2, BRCA1, CDK7, CTNNB1, DDX17, DDX5, FOXP1, HDAC6, NCOR1, NCOR2, PHB, RNF14, SMARCA4, UBE3A
GO:0032269	negative regulation of cellular protein ...	1127	104	81.08	0.00481	0.00481	ADARB1, APLP2, APP, ARRB2, ATF4, BAX, BIRC5, BOD1, BRCA1, CABIN1, CACTIN, CALM2, CARD8, CAST, CD44, CELF1, CIRBP, CLN3, CNOT2, CNOT8, COL7A1, CRIM1, CRTAP, CTDSP2, CTNNB1, DAG1, DLG1, DNAJB6, DNAJC1, DNAJC10, DUSP16, ECM1, EIF2AK3, EIF3E, EIF4G1, FKTN, FLCN, GBA, GIGYF2, GIPC1, GPS1, GRB7, GTPBP4, H2AFY, HDAC6, HDAC8, HMG20B, IDE, ILF3, ILK, INPP5J, ITCH, ITGB1BP1, KLF4, LEF1, LRIG2, MYADM, NCOR1…
GO:0043488	regulation of mRNA stability	179	23	12.88	0.00482	0.00482	CIRBP, DCP2, EIF4G1, EXOSC1, EXOSC2, EXOSC3, GIGYF2, HNRNPC, HNRNPM, PABPC4, PSMA3, PSMA4, PSMC5, PUM1, PUM2, RBM10, RC3H1, RIDA, SAMD4A, TBRG4, THRAP3, UBA52, YBX3
GO:2000278	regulation of DNA biosynthetic process	109	16	7.84	0.00487	0.00487	ARRB2, CHTF18, CTC1, CTNNB1, DCP2, DDX39B, HNRNPA1, HNRNPC, KLF4, MAPK15, NAF1, PTK2B, RFC5, SMG6, SMG7, TFDP1
GO:1901990	regulation of mitotic cell cycle phase t...	444	47	31.94	0.00501	0.00501	ADAM17, AKAP9, ANAPC15, APP, AURKA, BAX, BRCA1, BTRC, CCND3, CDK10, CDK4, CEP164, CEP192, CEP72, CHEK2, CNOT2, CNOT8, CTDSP2, DCTN2, EIF4G1, ERCC2, ERCC3, GIGYF2, INO80, KLF4, NEK6, OFD1, PAFAH1B1, PCM1, PKD1, PLAGL1, PLK3, PRMT1, PSMA3, PSMA4, PSMC5, RAD51C, RPTOR, SFI1, SIN3A, SKP1, TFAP4, TFDP1, TMEM14B, TPRA1, ZFYVE19, ZNF207
GO:0051726	regulation of cell cycle	1225	134	88.13	4.9e-07	0.00523	ADAM17, ADARB1, AKAP9, AKT2, ANAPC15, APAF1, APP, AURKA, BABAM1, BABAM2, BAX, BECN1, BIRC5, BRCA1, BTRC, C6orf89, CALM2, CCND3, CCNL2, CCNQ, CCNYL1, CDK10, CDK11B, CDK16, CDK4, CDK7, CDKN3, CEP164, CEP192, CEP72, CHEK2, CHFR, CNOT2, CNOT8, CNTD2, COPS5, CTDSP2, CTNNB1, CUL9, DCLRE1B, DCTN2, DDIAS, DDIT3, DDX39B, DLG1, EED, EIF4G1, EIF4G2, EME2, EPC1, ERCC2, ERCC3, FIGNL1, FLCN, GIGYF2, GIPC1, GLI…
GO:1903533	regulation of protein targeting	82	13	5.9	0.00553	0.00553	AKT2, ARIH2, ATG13, C2CD5, CACNB3, FIS1, HPS4, HUWE1, ITGB1BP1, MFF, RNF31, SREBF1, USP36
GO:0043967	histone H4 acetylation	64	11	4.6	0.00557	0.00557	BRCA1, EP400, EPC1, KANSL1, LEF1, MEAF6, MORF4L2, MSL3, NAA60, OGT, PIH1D1
GO:0044783	G1 DNA damage checkpoint	64	11	4.6	0.00557	0.00557	AURKA, BAX, CHEK2, CNOT2, CNOT8, GIGYF2, PLAGL1, PLK3, PRMT1, TFDP1, WAC
GO:0006506	GPI anchor biosynthetic process	31	7	2.23	0.00558	0.00558	DPM1, DPM2, GPAA1, MPPE1, PGAP2, PIGQ, PIGT
GO:0045787	positive regulation of cell cycle	384	44	27.63	0.00148	0.00563	ADAM17, APP, AURKA, BAX, BECN1, BRCA1, C6orf89, CCND3, CCNYL1, CDK10, CDK4, CHEK2, CNOT2, CNOT8, DDX39B, EIF4G1, GIPC1, GLI1, H2AFY, HSF1, INO80, KIF23, MAPK15, MEIS2, NUMA1, NUP62, PAFAH1B1, PKD1, PLAGL1, PLK3, PRMT1, RAD23A, RAD51C, RPS15A, RPS6KB1, RPTOR, SIN3A, SPAG5, TFAP4, TFDP1, TTL, UHRF2, USP19, WIZ
GO:0035722	interleukin-12-mediated signaling pathwa...	47	9	3.38	0.00568	0.00568	ARF1, CNN2, HNRNPDL, PPIA, RPLP0, SNRPA1, SOD1, SOD2, TALDO1
GO:0061014	positive regulation of mRNA catabolic pr...	47	9	3.38	0.00568	0.00568	CNOT8, GIGYF2, GTPBP1, PNPT1, PUM1, RC3H1, RIDA, TNRC6A, TNRC6C
GO:0035967	cellular response to topologically incor...	161	21	11.58	0.00579	0.00579	ADD1, ATF4, BAX, BOK, COPS5, CTDSP2, DDIT3, DNAJB12, EIF2AK3, HDAC6, HSF1, MBTPS1, PARP6, RACK1, SEC31A, STUB1, TM7SF3, TMBIM6, TPP1, UFD1, YIF1A
GO:2001269	positive regulation of cysteine-type end...	11	4	0.79	0.00584	0.00584	BAX, CASP8, GSN, TFAP4
GO:0006412	translation	734	91	52.8	2e-07	0.00594	AARSD1, ABTB1, AKT2, APP, ATF4, BCL3, C12orf65, CARS, CDK4, CDKAL1, CELF1, CIRBP, CNOT2, CNOT8, COPS5, DALRD3, DAP3, DDX39B, DNAJC1, DNAJC24, DPH7, EARS2, EEF1D, EIF2AK3, EIF3E, EIF3F, EIF3I, EIF3K, EIF4A2, EIF4G1, EIF4G2, EIF4H, EIF5A, GIGYF2, GRB7, GSPT1, GTPBP1, ILF3, METTL17, MRPL11, MRPL2, MRPL30, MRPL33, MRPL42, MRPL48, MRPL52, MRPL55, MRPS28, MRRF, MTERF4, MTRF1L, NACA, NARS, NGDN, PABPC4,…
GO:0033119	negative regulation of RNA splicing	24	6	1.73	0.00598	0.00598	DYRK1A, HNRNPK, PTBP1, PTBP2, RBM10, TMBIM6
GO:0022618	ribonucleoprotein complex assembly	245	33	17.63	0.00037	0.00621	AL157392.5, ATXN2L, BRIX1, CELF1, CIRBP, CNOT2, CPSF6, CPSF7, DDX39B, EIF3E, EIF3F, EIF3I, EIF3K, G3BP2, GRB7, ISY1, MRPL11, MTERF4, NAF1, PATL1, PIH1D1, PRMT7, PTBP2, PUM2, RC3H1, RPL23A, RPLP0, RPS27, SNRPB, SNU13, SRSF5, STRAP, STYXL1
GO:0006414	translational elongation	141	22	10.14	0.00046	0.00626	ABTB1, DAP3, DNAJC24, DPH7, EEF1D, EIF5A, GTPBP1, MRPL11, MRPL2, MRPL30, MRPL33, MRPL42, MRPL48, MRPL52, MRPL55, MRPS28, PSTK, RACK1, RPLP2, SHFL, SRP9, TCEAL4
GO:0000422	autophagy of mitochondrion	74	12	5.32	0.00627	0.00627	ATG12, ATG13, BECN1, FIS1, GBA, HDAC6, HTT, MAP1LC3A, MFN2, SREBF1, USP36, WIPI2
GO:0006687	glycosphingolipid metabolic process	65	11	4.68	0.00628	0.00628	ASAH1, BAX, CLN6, CREM, CTSA, ESYT2, ESYT3, GBA, GLB1, GLTP, ST6GALNAC4
GO:0032981	mitochondrial respiratory chain complex ...	65	11	4.68	0.00628	0.00628	BCS1L, FOXRED1, NDUFA10, NDUFA3, NDUFA5, NDUFAF5, NDUFAF7, NDUFS4, NDUFS8, TAZ, TIMMDC1
GO:0032534	regulation of microvillus assembly	6	3	0.43	0.0063	0.0063	PLD1, PODXL, RAP1GAP
GO:0033299	secretion of lysosomal enzymes	6	3	0.43	0.0063	0.0063	BLOC1S6, M6PR, NR1H3
GO:0034334	adherens junction maintenance	6	3	0.43	0.0063	0.0063	AFDN, KIFC3, RASSF8
GO:0071033	nuclear retention of pre-mRNA at the sit...	6	3	0.43	0.0063	0.0063	AL157392.5, EXOSC2, EXOSC3
GO:0106134	positive regulation of cardiac muscle ce...	6	3	0.43	0.0063	0.0063	NOS1AP, RNF207, TRPM4
GO:0090304	nucleic acid metabolic process	5200	488	374.09	8.6e-13	0.00636	AARSD1, ACTN4, ADARB1, ADNP, ADRM1, AFF4, AHI1, AHRR, AL133500.1, AL157392.5, ALKBH2, ALKBH3, ANGEL1, APAF1, APBB3, APOBEC3C, APP, ARF4, ARNTL2, ARRB2, ASCC2, ASXL1, ATAD2B, ATF4, BABAM1, BABAM2, BAX, BCL3, BIRC5, BRCA1, BRD2, BTRC, C11orf95, CACTIN, CAMTA2, CARD8, CARS, CASK, CBX7, CC2D1B, CCND3, CCNL2, CCNQ, CDK11B, CDK4, CDK7, CDKAL1, CELF1, CENPT, CEP164, CHD1L, CHD4, CHEK2, CHTF18, CIRBP, CI…
GO:0016241	regulation of macroautophagy	173	22	12.45	0.0065	0.0065	ATG13, BECN1, EXOC4, GBA, HDAC6, HTT, LAMTOR4, MAPK8, MFN2, MLST8, MTMR3, NEDD4, NPC1, PIP4K2A, RIPK2, RPTOR, RUBCN, SLC38A9, SNX5, USP36, UVRAG, WAC
GO:0030865	cortical cytoskeleton organization	48	9	3.45	0.00655	0.00655	DLG1, EPB41L1, EPB41L2, FMNL1, FMNL2, KIF23, LLGL2, PAFAH1B1, RTKN
GO:0080135	regulation of cellular response to stres...	751	79	54.03	0.0004	0.00663	APP, ATF4, BABAM1, BABAM2, BAG1, BAX, BOK, BRCA1, BRSK2, CASP9, CD44, CHEK2, CLU, COPS5, CTNNB1, DDIAS, DDIT3, DDX39B, DDX5, DLG1, DNAJB6, DYRK1A, EIF2AK3, EIF4G1, ENO1, ERP29, FIGNL1, FKTN, HDAC6, HMGA1, HNRNPK, HSF1, INSIG1, ITCH, KLF4, LRIG2, MAGI3, MAP2K4, MAP4K2, MAP4K4, MINK1, MLST8, NCOR1, NEK6, NFE2L1, NPAS2, NSD2, NUP62, NUP98, OS9, PAFAH1B1, PARG, PAXIP1, PDCD10, PNPT1, PRDX1, PRMT1, PT…
GO:0000278	mitotic cell cycle	1034	113	74.39	4.3e-06	0.00666	ADAM17, AKAP9, ANAPC15, APP, ARF1, ARHGEF10, AURKA, BAX, BECN1, BIRC5, BOD1, BRCA1, BRSK2, BTRC, CALM2, CCND3, CDK10, CDK11B, CDK4, CDK7, CDKN3, CENPT, CENPW, CEP164, CEP192, CEP72, CHEK2, CHFR, CKAP2, CLTCL1, CNOT2, CNOT8, CNTD2, CTDNEP1, CTDSP2, CTNNB1, CUL9, DCLRE1B, DCTN2, DDIAS, DLG1, DNM2, EIF4G1, EME2, ERCC2, ERCC3, FER, GIGYF2, GSPT1, H2AFY, HSF1, HTT, INO80, IQGAP3, KATNB1, KIF23, KLF4, …
GO:0072595	maintenance of protein localization in o...	40	8	2.88	0.00681	0.00681	BCL3, CIZ1, GPAA1, INSIG1, OS9, RANGAP1, SKP1, SYNE1
GO:0019080	viral gene expression	195	24	14.03	0.00693	0.00693	EIF3F, LEF1, NELFE, NUP62, NUP98, PCBP2, PTBP1, RPL17, RPL23A, RPL27A, RPL41, RPLP0, RPLP2, RPS15A, RPS2, RPS27, RPS3A, RPS9, SHFL, SMARCA4, TFAP4, TRIM27, UBA52, USF2
GO:0007062	sister chromatid cohesion	57	10	4.1	0.00693	0.00693	BOD1, CTNNB1, ESCO1, H2AFY, HDAC8, POGZ, RAD51C, REC8, SGO1, STAG1
GO:0048208	COPII vesicle coating	66	11	4.75	0.00705	0.00705	COL7A1, FOLR1, GORASP1, MAPK15, PDCD6, SAR1A, SAR1B, SEC16A, SEC31A, TRAPPC2L, TRAPPC6B
GO:0044839	cell cycle G2/M phase transition	274	36	19.71	0.00033	0.00712	AKAP9, APP, AURKA, BABAM1, BABAM2, BRCA1, BRSK2, BTRC, CALM2, CDK4, CDK7, CEP164, CEP192, CEP72, CHEK2, DCTN2, DNM2, H2AFY, MELK, OFD1, PAFAH1B1, PAXIP1, PCM1, PLK3, PPP1CB, PPP1R12A, PSMA3, PSMA4, PSMC5, RAD51C, SFI1, SIN3A, SKP1, SKP2, UIMC1, ZFYVE19
GO:0010035	response to inorganic substance	570	57	41.01	0.00717	0.00717	ABCC2, ADD1, ADNP, APP, AQP3, ATF4, BECN1, CALM2, CASP8, CASP9, CDK4, CPNE1, CPNE7, CPNE8, D2HGDH, DNM2, EIF2AK3, ENTPD6, FIS1, GPHN, GSN, HDAC6, HNRNPA1, HSF1, KLF4, MAOB, MAP1LC3A, MAPK8, MEF2A, NEDD4, NFE2L1, NPC1, P2RX4, PAM, PDCD10, PDCD6, PPP1CA, PRDX1, PTK2B, PYCR1, RACK1, RTF2, SEC31A, SIGMAR1, SLC25A24, SLC39A13, SOD1, SOD2, SPIDR, STAT6, SZT2, TCIRG1, TFR2, TXNRD2, UBE3A, UROS, ZFAND1
GO:0007160	cell-matrix adhesion	228	27	16.4	0.0073	0.0073	ADAM15, AP000646.1, CASK, CD44, CTNNB1, DAG1, EPB41L5, ILK, ITGA7, ITGB1BP1, JUP, LAMA5, LIMCH1, MAP4K4, MINK1, MSLN, NF1, NID2, PDPK1, PKD1, PTK2, PTK2B, PTPRK, SGCE, SNED1, THBS3, VEGFA
GO:0032091	negative regulation of protein binding	104	15	7.48	0.00739	0.00739	ADAM15, ADNP, ARRB2, AURKA, BAX, EPB41L5, ITGB1BP1, LEF1, MAPK8, PCSK9, PPARA, PPP1CA, PTPRF, STUB1, TMBIM6
GO:0006349	regulation of gene expression by genetic...	18	5	1.29	0.00743	0.00743	BRCA1, EED, KDM1B, PCGF6, PRMT7
GO:0051571	positive regulation of histone H3-K4 met...	18	5	1.29	0.00743	0.00743	BRCA1, CTNNB1, NELFE, PAXIP1, SMAD4
GO:0044248	cellular catabolic process	2359	249	169.71	7.6e-11	0.00752	ACAA1, ACADM, ACER3, ACSF3, ADPRM, ADRM1, AKT2, AL157392.5, ALDH3A2, ALDH3B1, ALDOA, ALDOC, ANAPC15, APAF1, APOBEC3C, APP, ARIH2, ARMC8, ARRB2, ASAH1, ATG12, ATG13, ATG16L2, ATG4B, AURKA, BAX, BECN1, BMF, BOK, BRSK2, BTRC, CASP8, CD44, CHEK2, CHFR, CIRBP, CLN3, CLN6, CLU, CNOT2, CNOT8, COPS3, CSAD, CTNNB1, CTSA, CTSB, CTSL, CUL9, DAGLB, DCP2, DDIT3, DDX5, DECR2, DEDD2, DENND3, DET1, DFFA, DNAJB12…
GO:0033036	macromolecule localization	3176	319	228.49	3e-11	0.00755	AACS, ABCA5, ABCB9, ABCC2, ABCC4, ACAA1, ACTN4, AFDN, AHI1, AKT2, AL157392.5, ALS2, ANK1, AP1G2, AP1M2, APOO, ARF1, ARF3, ARF4, ARHGAP1, ARIH2, ARRB2, ARV1, ATG13, ATG16L2, ATG4B, AURKA, BAX, BBIP1, BCL3, BECN1, BIRC5, BLOC1S6, BMF, BOD1, BRSK2, C2CD5, CACNB3, CARD8, CASP8, CCDC91, CD22, CDK16, CEP192, CEP72, CIZ1, CLTCL1, CLU, CPSF1, CPSF6, CRACR2B, CRB3, CROCC, CTDNEP1, CTNNB1, CTSA, DAG1, DCP2…
GO:0043085	positive regulation of catalytic activit...	1435	133	103.24	0.00127	0.00778	ACAP3, ADAM17, ADNP, ADRM1, AFDN, AGAP5, AGAP6, AHSA1, AKAP13, AKT2, ALS2, APAF1, APP, ARF1, ARF4, ARHGAP1, ARHGAP12, ARHGAP23, ARHGAP26, ARHGAP4, ARHGAP42, ARHGEF10, ATG13, BAX, BOK, C6orf89, CALM2, CARD8, CASP4, CASP8, CASP9, CCDC125, CCND3, CCNYL1, CD44, CHTF18, CLU, CTNNB1, CTSA, CWF19L1, DAG1, DCUN1D5, DGKZ, DIABLO, DLG1, DNAJB6, DNAJC1, DNAJC10, DNAJC24, DNM2, DOCK7, EIF2AK3, ERBB3, ERP29, …
GO:0097711	ciliary basal body-plasma membrane docki...	95	14	6.83	0.00785	0.00785	AHI1, AKAP9, CEP164, CEP192, CEP72, DCTN2, IQCB1, NPHP4, OFD1, PAFAH1B1, PCM1, SFI1, TCTN1, TCTN3
GO:0042326	negative regulation of phosphorylation	467	48	33.6	0.00793	0.00793	ADARB1, ARRB2, BAX, CACTIN, CALM2, COX11, CTDSP2, DAG1, DLG1, DNAJC10, DUSP16, EIF4G1, FKTN, FLCN, GBA, GPS1, GRB10, H2AFY, ILK, INPP5J, ITCH, ITGB1BP1, KLF4, MYADM, NCOR1, NF1, NUP62, PAFAH1B1, PDE4D, PDPK1, PHB, PIBF1, PIP5KL1, PPARA, PRKAR1A, PRKRIP1, RACK1, RPTOR, RTRAF, RUBCN, SIRT6, SMAD4, SNX25, STRAP, TFAP4, TNIP1, TRIM27, ZGPAT
GO:0032008	positive regulation of TOR signaling	41	8	2.95	0.00794	0.00794	FLCN, LAMTOR4, MLST8, PIH1D1, RPTOR, SLC38A9, TELO2, WDR59
GO:0006356	regulation of transcription by RNA polym...	33	7	2.37	0.008	0.008	ATF4, EIF2AK3, H2AFY, NOL11, PIH1D1, SMARCA4, TAF1C
GO:0031124	mRNA 3'-end processing	105	15	7.55	0.00807	0.00807	APP, CPSF1, CPSF6, CPSF7, CSTF1, DDX39A, DDX39B, HSF1, NELFE, PNPT1, POLDIP3, SRRM1, SRSF11, SRSF5, U2AF1L4
GO:0043122	regulation of I-kappaB kinase/NF-kappaB ...	241	28	17.34	0.00823	0.00823	AKAP13, BTRC, CARD19, CARD8, CASP8, CPNE1, CTNNB1, CXXC5, ECM1, EEF1D, IRAK1, IRF3, LGALS1, MIB2, NEK6, NUP62, PDPK1, RBCK1, REL, RIPK2, RNF31, S100A4, TANK, TMED4, TMEM106A, TNIP1, TRAF3IP2, TRIM59
GO:0090150	establishment of protein localization to...	330	36	23.74	0.00823	0.00823	AFDN, AKT2, BAX, BMF, C2CD5, CACNB3, CASP8, EXOC4, FIS1, GGA1, GOLGA4, GORASP1, ITGB1BP1, MAIP1, MAPK8, MFF, NPC1, PEX16, RAB26, RACK1, RPL17, RPL23A, RPL27A, RPL41, RPLP0, RPLP2, RPS15A, RPS2, RPS27, RPS3A, RPS9, SCRIB, SEC16A, SRP9, TFDP1, UBA52
GO:0045760	positive regulation of action potential	12	4	0.86	0.00826	0.00826	GBA, NOS1AP, RNF207, TRPM4
GO:0000398	mRNA splicing, via spliceosome	356	50	25.61	4e-06	0.00835	AL157392.5, CACTIN, CELF1, CIRBP, CPSF1, CPSF7, CSTF1, CWF19L1, DAZAP1, DDX17, DDX39A, DDX39B, DDX5, DYRK1A, ESRP2, HNRNPA1, HNRNPC, HNRNPH3, HNRNPK, HNRNPL, HNRNPM, ISY1, LSM2, MBNL1, NSRP1, NUP98, PCBP2, PPIL3, PRMT7, PRPF4B, PTBP1, PTBP2, RALY, RBM10, RBM25, RBM3, SNRNP70, SNRPA1, SNRPB, SNRPN, SNU13, SRRM1, SRSF11, SRSF5, STRAP, THRAP3, TRA2A, TRA2B, U2AF1L4, ZCCHC8
GO:0007017	microtubule-based process	761	82	54.75	0.00015	0.00844	AKAP9, APP, ARHGEF10, AURKA, BIRC5, BLOC1S1, BLOC1S6, BRCA1, BRSK2, CATSPER1, CCDC78, CENPW, CEP192, CEP72, CFAP44, CHEK2, CKAP2, CLN3, CROCC, CTNNB1, CUL9, DAG1, DCTN2, DLG1, DNAH1, DNAH14, DNHD1, DOCK7, DPCD, DYNC2H1, DYRK1A, EML2, FER, FIGNL1, GCC2, HDAC6, HOOK2, HTT, IFT22, IFT52, INO80, INPP5J, KATNB1, KIF21A, KIF23, KIFC3, KLC1, KTN1, LLGL2, MAP7D1, MAPK15, MARK3, NCOR1, NEK6, NUMA1, NUP62,…
GO:0044089	positive regulation of cellular componen...	540	59	38.85	0.00086	0.00859	ACTR3B, ADNP, AKAP9, ARF1, ARHGEF10, ARPC1B, ARPC4, BAX, BECN1, BMF, CHD1L, CLU, CNOT2, COBL, CROCC, CTNNB1, DAG1, DLG1, DNM2, EIF4G1, EPB41L5, EPS8L1, EPS8L2, EPS8L3, ERCC2, ERCC3, FER, FLOT1, G3BP2, GSN, HDAC6, HSF1, HTT, IDE, ITGB1BP1, KCTD17, LIMCH1, MAP4K4, MAPK15, NPHP4, NUMA1, NUP62, PAXIP1, PIH1D1, PIP4K2A, PSMC5, PTK2B, RACK1, RAPGEF3, SIRT6, SNF8, SORBS3, SPAG5, SPIDR, STUB1, SWAP70, TR…
GO:0010212	response to ionizing radiation	146	19	10.5	0.0086	0.0086	BABAM1, BABAM2, BAX, BRCA1, CHEK2, DNM2, EEF1D, FIGNL1, HSF1, INIP, INO80, PAXIP1, RAD51AP1, SPIDR, STK11, TANK, TP53BP1, UIMC1, XRRA1
GO:0048678	response to axon injury	77	12	5.54	0.00861	0.00861	ARF4, BAX, DAG1, FOLR1, KLF4, LGALS1, LRIG2, P2RX4, PTPRF, RANGAP1, SARM1, SOD1
GO:2000112	regulation of cellular macromolecule bio...	3970	348	285.61	1.2e-05	0.00862	ADNP, AFF4, AHI1, AHRR, AKT2, AL133500.1, APBB3, APP, ARF4, ARNTL2, ARRB2, ASCC2, ASXL1, ATAD2B, ATF4, BCL3, BIRC5, BRCA1, BRD2, BTRC, C11orf95, CACTIN, CAMTA2, CARD8, CASK, CBX7, CC2D1B, CCND3, CCNL2, CCNQ, CDK11B, CDK4, CDK7, CELF1, CENPT, CHD4, CHEK2, CHTF18, CIRBP, CIZ1, CKAP2, CLU, CNOT2, CNOT8, COPS5, CREM, CRTC1, CTC1, CTDSP2, CTNNB1, CXXC5, DCP2, DDIT3, DDX17, DDX39B, DDX5, DEDD2, DLG1, D…
GO:0006260	DNA replication	275	31	19.78	0.00864	0.00864	BRCA1, CHEK2, CHTF18, CIZ1, CTC1, EME2, ESCO1, GINS4, GLI1, GLI2, GTPBP4, HMGA1, INO80, MAP2K4, MCM10, NAP1L1, NASP, NFIB, POLD2, POLK, POLL, PTMS, REPIN1, REV3L, RFC5, RPAIN, RTF2, SIN3A, USP37, WIZ, ZBTB38
GO:0140053	mitochondrial gene expression	167	21	12.01	0.00874	0.00874	DAP3, EARS2, HSD17B10, MRPL11, MRPL2, MRPL30, MRPL33, MRPL42, MRPL48, MRPL52, MRPL55, MRPS28, MRRF, MTERF2, MTERF4, MTO1, MTRF1L, PNPT1, SHMT2, TARS2, TBRG4
GO:0061178	regulation of insulin secretion involved...	59	10	4.24	0.00886	0.00886	BIRC5, BRSK2, CDK16, ENY2, HMGN3, MAP4K4, OXCT1, PHPT1, PPP3CB, TRPM4
GO:0022011	myelination in peripheral nervous system	26	6	1.87	0.00905	0.00905	AKT2, ARHGEF10, DAG1, ILK, NF1, SOD1
GO:0032367	intracellular cholesterol transport	26	6	1.87	0.00905	0.00905	ARV1, NPC1, OSBPL2, PCSK9, SERAC1, STARD4
GO:0006807	nitrogen compound metabolic process	10342	873	744.02	1.5e-14	0.00927	AARSD1, ABCC2, ABCD4, ABHD14A-ACY1, ABTB1, ACADM, ACER3, ACOT9, ACSF3, ACSS2, ACTN4, ADAM15, ADAM17, ADAMTSL4, ADARB1, ADD1, ADNP, ADPRM, ADRM1, AFF4, AHI1, AHRR, AK2, AKAP13, AKAP9, AKT2, AL133500.1, AL157392.5, ALDH3A2, ALDH3B1, ALDOA, ALDOC, ALG13, ALKBH2, ALKBH3, ALS2, AMD1, AMZ1, AMZ2, ANAPC15, ANGEL1, APAF1, APBB3, APLP2, APOBEC3C, APP, APRT, ARF4, ARIH2, ARMC8, ARNTL2, ARRB2, ARTN, ARV1, A…
GO:2000060	positive regulation of ubiquitin-depende...	97	14	6.98	0.00941	0.00941	ARIH2, AURKA, CHFR, CLU, DET1, FBXO22, GBA, PLK3, PTK2, PTK2B, RACK1, RAD23A, RNF14, STUB1
GO:0006448	regulation of translational elongation	19	5	1.37	0.00949	0.00949	DNAJC24, DPH7, EIF5A, SHFL, SRP9
GO:0071243	cellular response to arsenic-containing ...	19	5	1.37	0.00949	0.00949	ATF4, HNRNPA1, HSF1, UROS, ZFAND1
GO:0019318	hexose metabolic process	255	29	18.35	0.00965	0.00965	ACADM, AKT2, ALDOA, ALDOC, ATF4, COX11, CREM, ENO1, GALE, GALT, GLB1, MAEA, MAN2C1, MDH1, MPI, NFE2L1, NISCH, OGT, PCK2, PMM2, POFUT2, PPARA, PPP1CA, PPP1CB, PPP1R3E, SLC25A1, SLC25A10, SOGA1, WDTC1
GO:0034248	regulation of cellular amide metabolic p...	493	53	35.47	0.00217	0.00983	AKT2, APP, ATF4, BCL3, CDK4, CELF1, CIRBP, CLU, CNOT2, CNOT8, CTSA, DDX39B, DNAJC1, DNAJC24, DPH7, EIF2AK3, EIF3E, EIF3K, EIF4A2, EIF4G1, EIF4G2, EIF4H, EIF5A, GIGYF2, GRB7, GSPT1, ILF3, NGDN, PDP2, PDPR, PICALM, PLK3, POLDIP3, PPP1CA, PSTK, PTK2B, PUM1, PUM2, QKI, RACK1, RBM3, RC3H1, RIDA, RPS6KB1, RPS9, SAMD4A, SHFL, SHMT2, SNRNP70, SRP9, TNRC6A, TNRC6C, YBX3
