# Supplementary material for: PPM1G promotes the progression of hepatocellular carcinoma via phosphorylation regulation of alternative splicing protein SRSF3
Source: Cell Death Dis. 2021 Jul 21;12(8):722. doi: 10.1038/s41419-021-04013-y (PMC8295330; doi:10.1038/s41419-021-04013-y)
Supplement: Supplementary file 4 — Table S3 [file 41419_2021_4013_MOESM4_ESM.xlsx]

## Sheet: SE
ID	GeneID	geneSymbol	chr	strand	exonStart_0base	exonEnd	upstreamES	upstreamEE	downstreamES	downstreamEE	ID	IJC_SAMPLE_1	SJC_SAMPLE_1	IJC_SAMPLE_2	SJC_SAMPLE_2	IncFormLen	SkipFormLen	PValue	FDR	IncLevel1	IncLevel2	IncLevelDifference
0	ENSG00000160310	PRMT2	chr21	+	46636438	46636547	46635673	46635763	46636895	46636990	0	4,0	32,22	3,2	19,12	258	149	0.303376	1	0.067,0.0	0.084,0.088	-0.052
1	ENSG00000160310	PRMT2	chr21	+	46649574	46649739	46648457	46648619	46664294	46664473	1	78,84	0,0	58,74	3,0	298	149	0.818666	1	1.0,1.0	0.906,1.0	0.047
2	ENSG00000160310	PRMT2	chr21	+	46658744	46658920	46649574	46649739	46660832	46660962	2	67,45	0,0	52,22	2,0	298	149	0.310824	1	1.0,1.0	0.929,1.0	0.035
3	ENSG00000160310	PRMT2	chr21	+	46658744	46658920	46649574	46649739	46664294	46665117	3	40,26	6,4	23,11	1,9	298	149	0.61496	1	0.769,0.765	0.92,0.379	0.118
4	ENSG00000160310	PRMT2	chr21	+	46660832	46660962	46649574	46649739	46661799	46661936	4	18,13	3,0	24,16	0,0	279	149	0.146223	0.713105	0.762,1.0	1.0,1.0	-0.119
5	ENSG00000160310	PRMT2	chr21	+	46661799	46661936	46649574	46649739	46663382	46663554	5	17,9	3,0	10,9	1,2	286	149	0.840571	1	0.747,1.0	0.839,0.701	0.103
6	ENSG00000160310	PRMT2	chr21	+	46663382	46663554	46649574	46649739	46664294	46664951	6	17,21	6,4	11,18	1,9	298	149	0.927525	1	0.586,0.724	0.846,0.5	-0.018
8	ENSG00000160294	MCM3AP	chr21	-	46242801	46242931	46240810	46241017	46243464	46243722	8	73,54	1,0	70,65	0,0	279	149	1	1	0.975,1.0	1.0,1.0	-0.012
9	ENSG00000160294	MCM3AP	chr21	-	46273387	46273585	46272560	46272829	46275185	46275325	9	201122	0,0	127142	0,1	298	149	1	1	1.0,1.0	1.0,0.986	0.007
14	ENSG00000173638	SLC19A1	chr21	-	45537770	45538008	45531388	45532148	45542367	45542440	14	21,13	0,0	47,69	3,0	298	149	0.654808	1	1.0,1.0	0.887,1.0	0.056
16	ENSG00000182871	COL18A1	chr21	+	45405378	45405473	45405164	45405241	45468241	45468786	16	219,93	0,0	27,58	1,0	244	149	1	1	1.0,1.0	0.943,1.0	0.028
17	ENSG00000182871	COL18A1	chr21	+	45480069	45480156	45479901	45479964	45480466	45480520	17	157106	0,0	22,50	0,1	236	149	1	1	1.0,1.0	1.0,0.969	0.016
18	ENSG00000182871	COL18A1	chr21	+	45487446	45487509	45486860	45486992	45488417	45488444	18	144109	0,0	34,40	0,1	212	149	1	1	1.0,1.0	1.0,0.966	0.017
19	ENSG00000182871	COL18A1	chr21	+	45488417	45488444	45487446	45487509	45489485	45489521	19	125,99	2,0	21,33	0,0	176	149	1	1	0.981,1.0	1.0,1.0	-0.01
20	ENSG00000182871	COL18A1	chr21	+	45504415	45504556	45504010	45504054	45505133	45505278	20	87,50	4,0	20,23	0,0	290	149	0.169359	0.789298	0.918,1.0	1.0,1.0	-0.041
22	ENSG00000197381	ADARB1	chr21	+	45116932	45117038	45073852	45073903	45118563	45118619	22	3,2	0,1	3,9	0,2	255	149	0.808737	1	1.0,0.539	1.0,0.724	-0.092
23	ENSG00000197381	ADARB1	chr21	+	45116932	45117038	45074568	45074793	45118563	45118619	23	2,2	1,2	4,9	6,3	255	149	0.972725	1	0.539,0.369	0.28,0.637	-0.005
24	ENSG00000197381	ADARB1	chr21	+	45118563	45118619	45073852	45073903	45128401	45128573	24	0,0	2,1	2,0	2,3	205	149	0.539709	1	0.0,0.0	0.421,0.0	-0.21
25	ENSG00000197381	ADARB1	chr21	+	45118563	45118619	45074568	45074793	45120793	45120959	25	3,4	1,6	11,11	6,6	205	149	0.459444	1	0.686,0.326	0.571,0.571	-0.065
26	ENSG00000197381	ADARB1	chr21	+	45118563	45118619	45074568	45074793	45128401	45128573	26	0,1	111,47	4,0	46,39	205	149	0.615355	1	0.0,0.015	0.059,0.0	-0.022
27	ENSG00000197381	ADARB1	chr21	+	45120793	45120959	45074568	45074793	45128401	45128573	27	14,25	111,47	31,46	46,39	298	149	8.22343e-05	0.00368364	0.059,0.21	0.252,0.371	-0.177
28	ENSG00000197381	ADARB1	chr21	+	45120793	45120959	45118563	45118619	45128401	45128573	28	17,24	1,1	39,65	4,0	298	149	0.291294	1	0.895,0.923	0.83,1.0	-0.006
29	ENSG00000197381	ADARB1	chr21	+	45128401	45128573	45073852	45073903	45171609	45171684	29	41,23	0,0	33,27	1,0	298	149	1	1	1.0,1.0	0.943,1.0	0.028
30	ENSG00000197381	ADARB1	chr21	+	45128401	45128573	45074579	45074793	45134714	45134832	30	213141	1,0	145124	0,0	298	149	1	1	0.991,1.0	1.0,1.0	-0.004
31	ENSG00000197381	ADARB1	chr21	+	45128401	45128573	45074579	45074793	45171609	45171684	31	150,69	8,2	77,63	0,0	298	149	0.000614108	0.0155722	0.904,0.945	1.0,1.0	-0.076
32	ENSG00000197381	ADARB1	chr21	+	45128401	45128573	45074579	45074793	45180329	45180444	32	111,50	2,0	47,39	0,0	298	149	0.513409	1	0.965,1.0	1.0,1.0	-0.018
33	ENSG00000197381	ADARB1	chr21	+	45132214	45132306	45128401	45128573	45133558	45133682	33	1,0	1,0	8,2	11,4	241	149	1	1	0.382,NA	0.31,0.236	0.109
34	ENSG00000197381	ADARB1	chr21	+	45132214	45132306	45128401	45128573	45134714	45134832	34	2,0	102,94	3,2	99,85	241	149	0.606851	1	0.012,0.0	0.018,0.014	-0.01
35	ENSG00000197381	ADARB1	chr21	+	45133558	45133682	45128401	45128573	45134714	45134832	35	1,0	102,94	10,4	99,85	273	149	0.00127826	0.0257472	0.005,0.0	0.052,0.025	-0.036
36	ENSG00000197381	ADARB1	chr21	+	45133558	45133682	45132214	45132306	45134714	45134832	36	0,0	1,0	3,0	0,0	273	149	1	1	0.0,NA	1.0,NA	-1
37	ENSG00000197381	ADARB1	chr21	+	45134714	45134832	45074568	45074793	45171609	45171684	37	14,18	8,2	5,6	0,0	267	149	2.70953e-05	0.0016039	0.494,0.834	1.0,1.0	-0.336
38	ENSG00000197381	ADARB1	chr21	+	45134714	45134832	45128401	45128573	45144630	45144962	38	87,82	1,0	93,80	0,0	267	149	1	1	0.98,1.0	1.0,1.0	-0.01
39	ENSG00000197381	ADARB1	chr21	+	45134714	45134832	45128401	45128573	45171609	45171684	39	111110	39,22	101,89	31,24	267	149	0.821956	1	0.614,0.736	0.645,0.674	0.016
40	ENSG00000197381	ADARB1	chr21	+	45144630	45144962	45128401	45128573	45171609	45171759	40	1,0	39,22	1,2	31,24	298	149	0.432882	1	0.013,0.0	0.016,0.04	-0.022
41	ENSG00000197381	ADARB1	chr21	+	45144630	45144962	45134714	45134832	45171609	45171759	41	0,1	25,29	3,3	10,10	298	149	0.00194519	0.0346817	0.0,0.017	0.13,0.13	-0.121
43	ENSG00000197381	ADARB1	chr21	+	45171609	45171684	45074579	45074793	45204554	45204736	43	0,1	0,0	2,0	0,1	224	149	1	1	NA,1.0	1.0,0.0	0.5
44	ENSG00000197381	ADARB1	chr21	+	45171609	45171684	45128401	45128573	45175729	45176126	44	52,37	1,0	40,33	0,0	224	149	1	1	0.972,1.0	1.0,1.0	-0.014
45	ENSG00000197381	ADARB1	chr21	+	45171609	45171684	45128401	45128573	45180329	45180444	45	31,14	0,3	17,16	1,0	224	149	1	1	1.0,0.756	0.919,1.0	-0.082
46	ENSG00000197381	ADARB1	chr21	+	45175729	45176664	45128401	45128573	45180329	45180444	46	102122	0,3	77,77	1,0	298	149	0.517139	1	1.0,0.953	0.975,1.0	-0.011
47	ENSG00000197381	ADARB1	chr21	+	45175729	45176664	45171609	45171684	45180329	45180444	47	140161	2,1	105,99	0,0	298	149	0.515076	1	0.972,0.988	1.0,1.0	-0.02
48	ENSG00000197381	ADARB1	chr21	+	45181479	45181516	45180435	45180444	45182584	45182753	48	2,0	67,77	1,4	58,61	186	149	0.234066	0.977151	0.023,0.0	0.014,0.05	-0.021
49	ENSG00000197381	ADARB1	chr21	+	45184473	45184593	45183361	45183510	45184922	45185091	49	136175	5,1	81,57	10,5	269	149	0.000180249	0.0065225	0.938,0.99	0.818,0.863	0.123
50	ENSG00000197381	ADARB1	chr21	+	45204554	45204736	45074579	45074793	45220835	45221014	50	79,93	0,0	55,72	0,1	298	149	1	1	1.0,1.0	1.0,0.973	0.014
51	ENSG00000197381	ADARB1	chr21	+	45204554	45204736	45184922	45185091	45220835	45221014	51	329299	0,8	246301	0,3	298	149	0.169604	0.789857	1.0,0.949	1.0,0.98	-0.016
52	ENSG00000160256	FAM207A	chr21	+	44943683	44943792	44940011	44940186	44960099	44960168	52	202,73	4,1	195145	2,0	258	149	0.303982	1	0.967,0.977	0.983,1.0	-0.02
53	ENSG00000160256	FAM207A	chr21	+	44943683	44943837	44940028	44940186	44960099	44960168	53	185,72	4,1	188177	2,0	298	149	0.169973	0.789857	0.959,0.973	0.979,1.0	-0.024
54	ENSG00000160256	FAM207A	chr21	+	44973196	44973265	44967033	44967181	44976679	44976973	54	197,93	8,3	187167	13,6	218	149	0.325025	1	0.944,0.955	0.908,0.95	0.02
58	ENSG00000142185	TRPM2	chr21	+	44427009	44427111	44426659	44426736	44435130	44435217	58	21,8	9,20	6,2	14,15	251	149	0.0293726	0.234216	0.581,0.192	0.203,0.073	0.248
59	ENSG00000160226	CFAP410	chr21	-	44334060	44335804	44333032	44333262	44337648	44337667	59	17,1	0,0	3,1	4,0	298	149	0.00439782	0.0621147	1.0,1.0	0.273,1.0	0.363
60	ENSG00000160226	CFAP410	chr21	-	44335757	44335804	44333032	44333262	44337648	44337667	60	30,15	0,0	13,5	4,0	196	149	0.013057	0.132734	1.0,1.0	0.712,1.0	0.144
63	ENSG00000160221	GATD3A	chr21	+	44134101	44134154	44133609	44133838	44136059	44136173	63	26,21	3,0	35,8	3,0	202	149	0.880561	1	0.865,1.0	0.896,1.0	-0.015
67	ENSG00000160208	RRP1B	chr21	+	43669883	43669966	43659559	43659794	43672307	43672365	67	75,64	0,0	55,83	2,0	232	149	0.604373	1	1.0,1.0	0.946,1.0	0.027
68	ENSG00000160207	HSF2BP	chr21	-	43592224	43592328	43529185	43529962	43613829	43613947	68	4,7	0,1	11,4	0,0	253	149	1	1	1.0,0.805	1.0,1.0	-0.097
69	ENSG00000160207	HSF2BP	chr21	-	43613829	43613947	43529185	43529962	43633271	43633421	69	0,2	2,0	2,0	0,0	267	149	1	1	0.0,1.0	1.0,NA	-0.5
70	ENSG00000160207	HSF2BP	chr21	-	43630321	43630454	43613829	43613947	43633271	43633421	70	2,4	0,1	5,1	2,0	282	149	0.545346	1	1.0,0.679	0.569,1.0	0.055
76	ENSG00000160190	SLC37A1	chr21	+	42514630	42514717	42513891	42513924	42518276	42518510	76	5,3	2,0	11,10	1,3	236	149	0.366423	1	0.612,1.0	0.874,0.678	0.03
77	ENSG00000160190	SLC37A1	chr21	+	42514869	42514935	42513891	42513924	42518276	42518510	77	1,0	2,0	1,4	1,3	215	149	1	1	0.257,NA	0.409,0.48	-0.188
78	ENSG00000160190	SLC37A1	chr21	+	42514869	42514935	42514523	42514717	42518276	42518510	78	8,1	15,6	1,7	22,15	215	149	0.32163	1	0.27,0.104	0.031,0.244	0.049
79	ENSG00000160190	SLC37A1	chr21	+	42534697	42534830	42525775	42525857	42535471	42535550	79	42,36	0,0	27,47	1,0	282	149	1	1	1.0,1.0	0.934,1.0	0.033
80	ENSG00000160190	SLC37A1	chr21	+	42574817	42574915	42568359	42568438	42579735	42579800	80	37,37	0,0	34,22	1,0	247	149	1	1	1.0,1.0	0.954,1.0	0.023
81	ENSG00000160188	RSPH1	chr21	-	42492965	42493079	42492757	42492863	42496132	42496224	81	4,0	2,0	2,0	0,0	263	149	1	1	0.531,NA	1.0,NA	-0.469
82	ENSG00000160183	TMPRSS3	chr21	-	42383032	42383198	42381875	42382234	42383969	42384013	82	232168	9,5	80107	2,0	298	149	0.00970834	0.107619	0.928,0.944	0.952,1.0	-0.04
83	ENSG00000160183	TMPRSS3	chr21	-	42383969	42384013	42381875	42382234	42385408	42385534	83	22,24	2,0	3,7	0,0	193	149	0.595283	1	0.895,1.0	1.0,1.0	-0.052
84	ENSG00000160183	TMPRSS3	chr21	-	42385408	42385534	42381875	42382234	42388402	42388526	84	88,69	0,0	31,31	0,3	275	149	0.326296	1	1.0,1.0	1.0,0.848	0.076
85	ENSG00000160183	TMPRSS3	chr21	-	42389926	42390031	42388928	42389045	42395323	42395943	85	75,94	1,0	23,40	0,3	254	149	0.376949	1	0.978,1.0	1.0,0.887	0.045
86	ENSG00000160183	TMPRSS3	chr21	-	42389926	42390037	42388928	42389045	42395323	42395468	86	178194	1,0	48,98	0,3	260	149	0.517256	1	0.99,1.0	1.0,0.949	0.021
89	ENSG00000157601	MX1	chr21	+	41427205	41427304	41422755	41422911	41427754	41427866	89	2,7	5,2	0,2	2,0	248	149	0.352137	1	0.194,0.678	0.0,1.0	-0.064
116	ENSG00000285815	WRB-SH3BGR	chr21	+	39393165	39393280	39391768	39391836	39405913	39406058	116	36,15	0,0	9,4	0,1	264	149	1	1	1.0,1.0	1.0,0.693	0.153
119	ENSG00000182093	GET1	chr21	+	39391226	39391476	39390697	39390863	39391768	39391836	119	2,0	41,28	0,0	7,15	298	149	1	1	0.024,0.0	0.0,0.0	0.012
127	ENSG00000205581	HMGN1	chr21	-	39345829	39345958	39345145	39345274	39347246	39347292	127	6,24	15,5	18,6	3,2	278	149	0.091861	0.517001	0.177,0.72	0.763,0.617	-0.241
128	ENSG00000205581	HMGN1	chr21	-	39345829	39345958	39345145	39345274	39347378	39347478	128	5,18	2,5	13,5	2,3	278	149	0.898345	1	0.573,0.659	0.777,0.472	-0.009
129	ENSG00000205581	HMGN1	chr21	-	39345829	39345958	39345145	39345274	39347915	39347952	129	4,15	0,2	13,4	0,0	278	149	0.724434	1	1.0,0.801	1.0,1.0	-0.099
130	ENSG00000205581	HMGN1	chr21	-	39345829	39345958	39345145	39345274	39348291	39348339	130	14,20	360405	18,11	293337	278	149	0.932573	1	0.02,0.026	0.032,0.017	-0.002
131	ENSG00000205581	HMGN1	chr21	-	39345829	39347292	39345145	39345274	39347378	39347483	131	4,15	2,5	16,4	2,3	298	149	0.666727	1	0.5,0.6	0.8,0.4	-0.05
132	ENSG00000205581	HMGN1	chr21	-	39347113	39347292	39345829	39345958	39347378	39347483	132	0,1	1,4	1,0	0,1	298	149	1	1	0.0,0.111	1.0,0.0	-0.445
133	ENSG00000205581	HMGN1	chr21	-	39347246	39347292	39345145	39345274	39347378	39347483	133	6,3	2,5	1,2	2,3	195	149	0.273236	1	0.696,0.314	0.276,0.337	0.199
134	ENSG00000205581	HMGN1	chr21	-	39347246	39347292	39345145	39345274	39348291	39348339	134	10,6	360405	6,4	293337	195	149	0.435886	1	0.021,0.011	0.015,0.009	0.004
135	ENSG00000205581	HMGN1	chr21	-	39347246	39347292	39345829	39345958	39347378	39347483	135	2,7	1,4	3,2	0,1	195	149	0.0037777	0.0557267	0.604,0.572	1.0,0.604	-0.214
136	ENSG00000205581	HMGN1	chr21	-	39347246	39347292	39345829	39345958	39348291	39348339	136	1,11	10,6	8,2	5,7	195	149	0.736841	1	0.071,0.583	0.55,0.179	-0.038
137	ENSG00000205581	HMGN1	chr21	-	39347378	39347478	39345145	39345274	39348291	39348339	137	0,4	360405	1,1	293337	249	149	1	1	0.0,0.006	0.002,0.002	0.001
138	ENSG00000205581	HMGN1	chr21	-	39347378	39347478	39345829	39345958	39348291	39348339	138	0,7	10,6	0,1	5,7	249	149	0.008419	0.0972667	0.0,0.411	0.0,0.079	0.166
139	ENSG00000205581	HMGN1	chr21	-	39347378	39347483	39345145	39345274	39347915	39347952	139	0,1	0,2	1,1	0,0	254	149	1	1	NA,0.227	1.0,1.0	-0.773
140	ENSG00000205581	HMGN1	chr21	-	39347378	39347483	39345145	39345274	39348291	39348339	140	3,13	360405	3,8	293337	254	149	0.839608	1	0.005,0.018	0.006,0.014	0.001
141	ENSG00000205581	HMGN1	chr21	-	39347378	39347483	39345829	39345958	39347915	39347952	141	0,4	0,1	0,1	0,0	254	149	1	1	NA,0.701	NA,1.0	-0.299
142	ENSG00000205581	HMGN1	chr21	-	39347378	39347483	39345829	39345958	39348291	39348339	142	2,12	10,6	2,6	5,7	254	149	0.831198	1	0.105,0.54	0.19,0.335	0.06
143	ENSG00000205581	HMGN1	chr21	-	39347378	39347483	39345829	39347292	39348291	39348339	143	7,13	9,10	3,7	9,2	254	149	0.898744	1	0.313,0.433	0.164,0.672	-0.045
144	ENSG00000205581	HMGN1	chr21	-	39347915	39347952	39345145	39345274	39348291	39348339	144	0,2	360405	0,0	293337	186	149	1	1	0.0,0.004	0.0,0.0	0.002
145	ENSG00000205581	HMGN1	chr21	-	39347915	39347952	39345829	39345958	39348291	39348339	145	0,1	10,6	0,0	5,7	186	149	1	1	0.0,0.118	0.0,0.0	0.059
147	ENSG00000205581	HMGN1	chr21	-	39348291	39348339	39345145	39345274	39348421	39348451	147	485485	0,0	401407	2,0	197	149	1	1	1.0,1.0	0.993,1.0	0.004
148	ENSG00000205581	HMGN1	chr21	-	39348421	39348451	39345145	39348339	39348544	39348577	148	518506	0,0	412394	0,4	179	149	1	1	1.0,1.0	1.0,0.988	0.006
157	ENSG00000157557	ETS2	chr21	+	38806450	38806808	38805950	38806120	38810034	38810106	157	6,0	143,42	0,1	22,20	298	149	0.855408	1	0.021,0.0	0.0,0.024	-0.001
158	ENSG00000157557	ETS2	chr21	+	38806690	38806808	38805982	38806120	38810034	38810106	158	4,0	143,42	0,1	22,20	267	149	1	1	0.015,0.0	0.0,0.027	-0.006
159	ENSG00000157557	ETS2	chr21	+	38810034	38810106	38805894	38806120	38813002	38813114	159	332105	0,2	85,75	0,0	221	149	1	1	1.0,0.973	1.0,1.0	-0.014
160	ENSG00000157540	DYRK1A	chr21	+	37410569	37410670	37367556	37367628	37415489	37415565	160	2,0	2,0	1,0	0,0	250	149	1	1	0.373,NA	1.0,NA	-0.627
161	ENSG00000157540	DYRK1A	chr21	+	37410569	37410670	37367556	37367628	37420298	37420384	161	0,1	37,30	4,0	17,12	250	149	0.105879	0.569037	0.0,0.019	0.123,0.0	-0.052
162	ENSG00000157540	DYRK1A	chr21	+	37415489	37415565	37367580	37367628	37420298	37420384	162	2,0	37,30	0,0	17,12	225	149	1	1	0.035,0.0	0.0,0.0	0.018
163	ENSG00000157540	DYRK1A	chr21	+	37415489	37415565	37410569	37410670	37420298	37420384	163	2,0	0,1	0,0	3,0	225	149	1	1	1.0,0.0	0.0,NA	0.5
164	ENSG00000157540	DYRK1A	chr21	+	37420298	37420384	37366772	37367628	37472683	37472880	164	57,57	9,1	30,17	3,10	235	149	0.0586788	0.376946	0.801,0.973	0.864,0.519	0.196
166	ENSG00000157540	DYRK1A	chr21	+	37421773	37421866	37420298	37420384	37472683	37472880	166	13,20	27,40	13,7	19,10	242	149	0.417562	1	0.229,0.235	0.296,0.301	-0.067
167	ENSG00000157540	DYRK1A	chr21	+	37425689	37425781	37421773	37421866	37428866	37428908	167	6,9	0,0	7,4	3,2	241	149	7.94602e-05	0.00357863	1.0,1.0	0.591,0.553	0.428
168	ENSG00000157540	DYRK1A	chr21	+	37425689	37425781	37421773	37421866	37430268	37430400	168	3,5	0,1	5,3	0,1	241	149	1	1	1.0,0.756	1.0,0.65	0.053
169	ENSG00000157540	DYRK1A	chr21	+	37428866	37428908	37421773	37421866	37430268	37430400	169	0,0	0,1	3,2	0,1	191	149	1	1	NA,0.0	1.0,0.609	-0.804
170	ENSG00000157540	DYRK1A	chr21	+	37428866	37428908	37425689	37425781	37430268	37430400	170	3,4	0,0	3,3	2,2	191	149	0.000257851	0.00845566	1.0,1.0	0.539,0.539	0.461
172	ENSG00000157540	DYRK1A	chr21	+	37430268	37430400	37420298	37420384	37472683	37472829	172	8,10	27,40	6,1	19,10	281	149	0.563515	1	0.136,0.117	0.143,0.05	0.03
173	ENSG00000157540	DYRK1A	chr21	+	37430268	37430400	37421773	37421866	37472683	37472829	173	8,11	13,16	6,2	11,6	281	149	0.410966	1	0.246,0.267	0.224,0.15	0.07
174	ENSG00000157540	DYRK1A	chr21	+	37456129	37456308	37420327	37420384	37472683	37472880	174	2,6	27,40	0,0	19,10	298	149	0.011247	0.119244	0.036,0.07	0.0,0.0	0.053
175	ENSG00000157540	DYRK1A	chr21	+	37456129	37456308	37430268	37430400	37472683	37472880	175	1,7	8,10	0,0	6,2	298	149	0.000532694	0.0140836	0.059,0.259	0.0,0.0	0.159
179	ENSG00000159263	SIM2	chr21	+	36719820	36719929	36712532	36712622	36723044	36723130	179	35,26	0,4	18,39	0,0	258	149	0.0542357	0.357624	1.0,0.79	1.0,1.0	-0.105
180	ENSG00000159263	SIM2	chr21	+	36741716	36741864	36731044	36731151	36743386	36743555	180	16,11	0,2	12,27	2,0	297	149	0.705772	1	1.0,0.734	0.751,1.0	-0.008
181	ENSG00000236830	CBR3-AS1	chr21	-	36133686	36133761	36131785	36133074	36135299	36135589	181	0,1	10,3	0,0	2,4	224	149	1	1	0.0,0.181	0.0,0.0	0.09
193	ENSG00000205726	ITSN1	chr21	+	33689321	33689383	33642451	33642713	33718796	33718856	193	1,0	23,53	0,0	13,21	211	149	1	1	0.03,0.0	0.0,0.0	0.015
194	ENSG00000205726	ITSN1	chr21	+	33716430	33716555	33689321	33689383	33718796	33718856	194	0,2	1,0	1,1	0,0	274	149	1	1	0.0,1.0	1.0,1.0	-0.5
198	ENSG00000205726	ITSN1	chr21	+	33767712	33767828	33765874	33766012	33772060	33772282	198	32,96	0,2	23,14	0,0	265	149	0.436816	1	1.0,0.964	1.0,1.0	-0.018
203	ENSG00000205726	ITSN1	chr21	+	33823486	33823653	33819240	33819323	33826817	33826863	203	56145	0,0	68,27	2,0	298	149	0.291453	1	1.0,1.0	0.944,1.0	0.028
204	ENSG00000205726	ITSN1	chr21	+	33826817	33826863	33819240	33819323	33829623	33829686	204	8,33	2,8	13,3	3,5	195	149	0.266028	1	0.753,0.759	0.768,0.314	0.215
210	ENSG00000142188	TMEM50B	chr21	-	33436882	33436992	33432484	33432802	33439213	33439297	210	2,1	7,5	0,1	0,1	259	149	1	1	0.141,0.103	NA,0.365	-0.243
211	ENSG00000142188	TMEM50B	chr21	-	33447017	33447140	33439213	33439297	33448781	33449189	211	0,0	3,5	0,1	0,1	272	149	1	1	0.0,0.0	NA,0.354	-0.354
212	ENSG00000142188	TMEM50B	chr21	-	33455726	33455784	33448781	33450863	33460412	33460505	212	16,24	0,2	7,14	0,0	207	149	0.496412	1	1.0,0.896	1.0,1.0	-0.052
213	ENSG00000142188	TMEM50B	chr21	-	33456003	33456097	33455726	33455784	33460412	33460505	213	0,0	17,21	1,0	7,9	243	149	1	1	0.0,0.0	0.081,0.0	-0.041
214	ENSG00000159128	IFNGR2	chr21	+	33410835	33410892	33403426	33403616	33414887	33415020	214	1,0	66,11	3,1	31,9	206	149	0.124089	0.635863	0.011,0.0	0.065,0.074	-0.064
215	ENSG00000159128	IFNGR2	chr21	+	33410840	33410892	33403465	33403616	33414887	33415020	215	1,0	66,11	1,0	31,9	201	149	1	1	0.011,0.0	0.023,0.0	-0.006
216	ENSG00000159128	IFNGR2	chr21	+	33411444	33411575	33410835	33410892	33414887	33415020	216	0,0	1,0	1,2	3,0	280	149	1	1	0.0,NA	0.151,1.0	-0.576
217	ENSG00000159128	IFNGR2	chr21	+	33414887	33415020	33402895	33403616	33421479	33421685	217	223,86	3,0	137,77	4,1	282	149	0.194366	0.865158	0.975,1.0	0.948,0.976	0.026
218	ENSG00000159128	IFNGR2	chr21	+	33414887	33415020	33411444	33411575	33421479	33421685	218	157,75	0,0	107,70	2,0	282	149	0.681106	1	1.0,1.0	0.966,1.0	0.017
219	ENSG00000249624	AP000295.1	chr21	+	33241885	33241977	33229900	33230216	33243672	33243714	219	127,78	0,0	42,40	1,0	241	149	1	1	1.0,1.0	0.963,1.0	0.018
220	ENSG00000249624	AP000295.1	chr21	+	33241885	33241977	33229900	33230216	33244950	33245074	220	11,6	0,1	2,1	0,0	241	149	1	1	1.0,0.788	1.0,1.0	-0.106
221	ENSG00000249624	AP000295.1	chr21	+	33243672	33243714	33229900	33230216	33244950	33245074	221	13,19	0,1	10,11	0,0	191	149	1	1	1.0,0.937	1.0,1.0	-0.031
222	ENSG00000249624	AP000295.1	chr21	+	33243672	33243714	33241885	33241977	33244950	33245074	222	136,98	2,0	51,54	0,0	191	149	1	1	0.981,1.0	1.0,1.0	-0.01
223	ENSG00000249624	AP000295.1	chr21	+	33260596	33260727	33252661	33252830	33262792	33263637	223	61,67	2,0	17,27	2,2	280	149	0.0371697	0.273818	0.942,1.0	0.819,0.878	0.122
225	ENSG00000249624	AP000295.1	chr21	+	33268393	33268517	33252661	33252830	33276595	33276753	225	35,47	0,1	10,7	0,0	273	149	1	1	1.0,0.962	1.0,1.0	-0.019
226	ENSG00000249624	AP000295.1	chr21	+	33276595	33276753	33268393	33268517	33279751	33279918	226	108106	2,2	20,14	2,1	298	149	0.356573	1	0.964,0.964	0.833,0.875	0.11
230	ENSG00000142168	SOD1	chr21	+	31663789	31663886	31659621	31659841	31666448	31666518	230	14031406	34,23	1116926	10,3	246	149	4.31092e-05	0.00228237	0.962,0.974	0.985,0.995	-0.022
231	ENSG00000142168	SOD1	chr21	+	31663789	31663886	31659621	31659841	31667257	31667341	231	342414	0,1	304236	1,1	246	149	1	1	1.0,0.996	0.995,0.993	0.004
232	ENSG00000142168	SOD1	chr21	+	31666448	31666518	31659621	31659841	31667257	31667341	232	247323	0,1	200214	1,1	219	149	1	1	1.0,0.995	0.993,0.993	0.005
233	ENSG00000142168	SOD1	chr21	+	31666448	31666518	31663789	31663886	31667257	31667341	233	12751289	2,0	982901	0,0	219	149	1	1	0.998,1.0	1.0,1.0	-0.001
239	ENSG00000156256	USP16	chr21	+	29025708	29025771	29024650	29024777	29027872	29027974	239	0,2	5,14	0,0	2,0	212	149	1	1	0.0,0.091	0.0,NA	0.045
240	ENSG00000156256	USP16	chr21	+	29026566	29026661	29024655	29024777	29027872	29027974	240	0,7	5,14	0,0	2,0	244	149	1	1	0.0,0.234	0.0,NA	0.117
241	ENSG00000156256	USP16	chr21	+	29042471	29042528	29042012	29042104	29043422	29043599	241	38,79	0,0	11,11	1,0	206	149	1	1	1.0,1.0	0.888,1.0	0.056
242	ENSG00000156256	USP16	chr21	+	29043422	29043599	29042471	29042528	29046666	29047321	242	48100	2,0	13,9	0,0	298	149	0.757791	1	0.923,1.0	1.0,1.0	-0.038
243	ENSG00000156256	USP16	chr21	+	29050091	29050178	29048760	29048855	29053801	29053958	243	51114	0,1	38,15	0,0	236	149	1	1	1.0,0.986	1.0,1.0	-0.007
251	ENSG00000154723	ATP5PF	chr21	-	25734332	25734375	25729630	25729801	25734852	25734904	251	12,11	303363	4,1	181116	192	149	0.0492122	0.334791	0.03,0.023	0.017,0.007	0.014
272	ENSG00000154640	BTG3	chr21	-	17604144	17604276	17598616	17598824	17604859	17604997	272	28,35	84119	3,8	20,27	281	149	0.250196	1	0.15,0.135	0.074,0.136	0.038
273	ENSG00000154640	BTG3	chr21	-	17611656	17611774	17609006	17609152	17612698	17612945	273	4,4	27,33	1,0	6,3	267	149	1	1	0.076,0.063	0.085,0.0	0.027
291	ENSG00000180530	NRIP1	chr21	-	15014343	15014466	14961234	14968526	15043494	15043574	291	9,32	1,5	3,8	0,0	272	149	0.000776083	0.0184022	0.831,0.778	1.0,1.0	-0.196
292	ENSG00000180530	NRIP1	chr21	-	15014343	15014466	14961234	14968526	15064744	15065000	292	3,10	0,1	0,2	0,0	272	149	1	1	1.0,0.846	NA,1.0	-0.077
294	ENSG00000180530	NRIP1	chr21	-	15043494	15043574	15014343	15014466	15064744	15064934	294	12,21	1,0	2,6	0,0	229	149	1	1	0.886,1.0	1.0,1.0	-0.057
296	ENSG00000224905	AP001347.1	chr21	+	14083949	14084144	14027418	14027597	14143508	14144468	296	8,11	0,1	7,12	0,0	298	149	1	1	1.0,0.846	1.0,1.0	-0.077
310	ENSG00000278932	CR381653.1	chr21	+	9325604	9325823	9325038	9325223	9327239	9327298	310	0,0	1,9	1,0	6,1	298	149	1	1	0.0,0.0	0.077,0.0	-0.038
326	ENSG00000280071	GATD3B	chr21	-	5127897	5127950	5125878	5125992	5128213	5128273	326	22,20	4,0	29,20	3,4	202	149	0.392882	1	0.802,1.0	0.877,0.787	0.069
329	ENSG00000184319	RPL23AP82	chr22	+	50788749	50788798	50785172	50785293	50788891	50789353	329	7,16	0,1	8,6	3,5	198	149	6.26603e-05	0.00300409	1.0,0.923	0.667,0.475	0.391
330	ENSG00000100288	CHKB	chr22	-	50581419	50581553	50580564	50580660	50581748	50581862	330	35,43	5,0	32,26	0,1	283	149	0.0285943	0.229912	0.787,1.0	1.0,0.932	-0.073
332	ENSG00000100288	CHKB	chr22	-	50582028	50582095	50581748	50581862	50582248	50582357	332	0,1	20,4	2,0	13,11	216	149	0.507561	1	0.0,0.147	0.096,0.0	0.025
333	ENSG00000254413	CHKB-CPT1B	chr22	-	50578548	50578659	50577774	50577934	50579035	50579255	333	2,4	1,0	5,12	0,0	260	149	1	1	0.534,1.0	1.0,1.0	-0.233
334	ENSG00000205560	CPT1B	chr22	-	50573807	50573921	50573519	50573715	50574334	50574419	334	10,9	2,2	6,6	7,4	263	149	0.0134804	0.13573	0.739,0.718	0.327,0.459	0.335
337	ENSG00000100239	PPP6R2	chr22	+	50388985	50389111	50372071	50372150	50391866	50392015	337	6,2	2,0	3,1	0,2	275	149	0.744354	1	0.619,1.0	1.0,0.213	0.203
338	ENSG00000100239	PPP6R2	chr22	+	50388985	50389111	50372071	50372150	50393892	50394135	338	6,3	19,14	5,4	10,10	275	149	0.405997	1	0.146,0.104	0.213,0.178	-0.071
339	ENSG00000100239	PPP6R2	chr22	+	50391866	50392015	50372071	50372150	50393892	50394135	339	2,2	19,14	0,6	10,10	298	149	0.370798	1	0.05,0.067	0.0,0.231	-0.057
340	ENSG00000100239	PPP6R2	chr22	+	50391866	50392015	50388985	50389111	50393892	50394135	340	6,2	5,1	2,4	3,3	298	149	0.634002	1	0.375,0.5	0.25,0.4	0.112
341	ENSG00000100239	PPP6R2	chr22	+	50418866	50418979	50416091	50416157	50419345	50419462	341	24,27	0,0	10,10	1,0	262	149	1	1	1.0,1.0	0.85,1.0	0.075
342	ENSG00000100239	PPP6R2	chr22	+	50418866	50418979	50416091	50416157	50419348	50419462	342	43,51	6,0	15,23	0,0	262	149	0.00442318	0.0623464	0.803,1.0	1.0,1.0	-0.099
343	ENSG00000100239	PPP6R2	chr22	+	50434965	50435081	50432264	50432329	50436366	50436452	343	98,78	0,0	53,54	1,0	265	149	1	1	1.0,1.0	0.968,1.0	0.016
344	ENSG00000100239	PPP6R2	chr22	+	50436366	50436452	50432264	50432329	50437505	50437603	344	6,2	1,0	7,2	0,0	235	149	1	1	0.792,1.0	1.0,1.0	-0.104
345	ENSG00000100239	PPP6R2	chr22	+	50436987	50437068	50436366	50436452	50437505	50437603	345	75,51	11,5	31,23	12,6	230	149	0.0157744	0.151392	0.815,0.869	0.626,0.713	0.172
346	ENSG00000185386	MAPK11	chr22	-	50265581	50265660	50265320	50265494	50266225	50266305	346	58,42	0,1	33,22	2,0	228	149	0.539194	1	1.0,0.965	0.915,1.0	0.025
347	ENSG00000185386	MAPK11	chr22	-	50267568	50267627	50267370	50267482	50267819	50267949	347	41,11	13,1	9,13	0,3	208	149	0.137104	0.682564	0.693,0.887	1.0,0.756	-0.088
348	ENSG00000128159	TUBGCP6	chr22	-	50220191	50221874	50219956	50220015	50222027	50222102	348	13,16	0,0	9,6	2,2	298	149	0.000832181	0.0192259	1.0,1.0	0.692,0.6	0.354
349	ENSG00000128159	TUBGCP6	chr22	-	50220250	50221874	50219956	50220015	50222027	50222102	349	22,22	0,0	12,13	2,2	298	149	0.00188472	0.0339233	1.0,1.0	0.75,0.765	0.242
350	ENSG00000128159	TUBGCP6	chr22	-	50221274	50221874	50219956	50220015	50222027	50222102	350	13,16	0,0	8,6	2,2	298	149	0.000402191	0.0114553	1.0,1.0	0.667,0.6	0.367
351	ENSG00000128159	TUBGCP6	chr22	-	50233315	50233526	50229403	50229577	50240203	50240367	351	44,20	0,0	29,22	0,1	298	149	1	1	1.0,1.0	1.0,0.917	0.041
352	ENSG00000170638	TRABD	chr22	+	50194899	50195040	50194339	50194506	50197240	50197351	352	220145	0,0	225184	2,0	290	149	1	1	1.0,1.0	0.983,1.0	0.008
353	ENSG00000170638	TRABD	chr22	+	50197240	50197351	50194899	50195040	50197448	50197588	353	163109	0,0	178148	3,2	260	149	0.592072	1	1.0,1.0	0.971,0.977	0.026
354	ENSG00000170638	TRABD	chr22	+	50197822	50197995	50197448	50197588	50198074	50198186	354	253121	0,0	235196	0,1	298	149	1	1	1.0,1.0	1.0,0.99	0.005
360	ENSG00000184164	CRELD2	chr22	+	49922296	49922443	49921584	49921761	49922611	49922707	360	1,0	36,25	0,2	43,27	296	149	1	1	0.014,0.0	0.0,0.036	-0.011
361	ENSG00000184164	CRELD2	chr22	+	49923233	49923317	49922611	49922707	49924359	49924455	361	66,30	0,0	99,73	0,1	233	149	1	1	1.0,1.0	1.0,0.979	0.01
367	ENSG00000224271	AL117329.1	chr22	+	47634446	47634636	47631727	47631886	47635179	47635353	367	4,0	13,27	0,2	8,3	298	149	0.543254	1	0.133,0.0	0.0,0.25	-0.058
382	ENSG00000224271	AL117329.1	chr22	+	47704588	47704747	47687140	47687206	47738433	47738576	382	0,1	1,0	1,2	0,0	298	149	0.101456	0.552862	0.0,1.0	1.0,1.0	-0.5
401	ENSG00000054611	TBC1D22A	chr22	+	46789311	46789471	46762650	46762848	46792519	46792576	401	0,4	47,42	0,0	51,31	298	149	0.547445	1	0.0,0.045	0.0,0.0	0.022
403	ENSG00000054611	TBC1D22A	chr22	+	46792667	46792762	46792519	46792576	46793500	46793671	403	0,0	50,45	2,0	44,42	244	149	1	1	0.0,0.0	0.027,0.0	-0.013
404	ENSG00000054611	TBC1D22A	chr22	+	46792667	46792804	46792519	46792576	46793500	46793616	404	0,0	50,45	2,0	44,42	286	149	1	1	0.0,0.0	0.023,0.0	-0.011
405	ENSG00000054611	TBC1D22A	chr22	+	46793500	46793841	46762680	46762848	46878652	46878723	405	3,2	0,1	5,0	1,1	298	149	0.174537	0.804346	1.0,0.5	0.714,0.0	0.393
406	ENSG00000054611	TBC1D22A	chr22	+	46797443	46797620	46793500	46793841	46878652	46878723	406	85,52	3,2	46,68	5,0	298	149	0.604163	1	0.934,0.929	0.821,1.0	0.021
407	ENSG00000054611	TBC1D22A	chr22	+	46878652	46878723	46797443	46797620	46891265	46891394	407	96,46	2,1	36,51	0,0	220	149	0.433336	1	0.97,0.969	1.0,1.0	-0.03
408	ENSG00000054611	TBC1D22A	chr22	+	46913333	46913446	46912073	46912188	46997633	46997709	408	1,2	2,1	0,0	0,2	262	149	1	1	0.221,0.532	NA,0.0	0.377
409	ENSG00000054611	TBC1D22A	chr22	+	46974289	46974399	46912073	46912188	46997633	46997709	409	86,92	2,1	48,34	0,2	259	149	0.613045	1	0.961,0.981	1.0,0.907	0.017
410	ENSG00000054611	TBC1D22A	chr22	+	46974289	46974399	46912073	46912188	47037070	47037198	410	51,53	2,0	26,19	0,0	259	149	0.359696	1	0.936,1.0	1.0,1.0	-0.032
411	ENSG00000054611	TBC1D22A	chr22	+	46997633	46997709	46912073	46912188	47037070	47037198	411	7,2	2,0	4,4	0,0	225	149	0.740117	1	0.699,1.0	1.0,1.0	-0.151
412	ENSG00000054611	TBC1D22A	chr22	+	46997633	46997709	46974289	46974399	47037070	47037198	412	42,40	1,0	26,17	0,0	225	149	1	1	0.965,1.0	1.0,1.0	-0.018
413	ENSG00000054611	TBC1D22A	chr22	+	47037070	47037198	46997633	46997709	47111507	47111603	413	31,34	0,2	16,15	0,0	277	149	0.520417	1	1.0,0.901	1.0,1.0	-0.049
414	ENSG00000075240	GRAMD4	chr22	+	46676599	46676668	46675467	46675552	46677146	46679683	414	6,5	0,0	25,21	3,0	218	149	0.31609	1	1.0,1.0	0.851,1.0	0.075
415	ENSG00000075218	GTSE1	chr22	+	46308149	46308207	46297379	46297479	46308318	46308943	415	48,45	3,5	55,54	2,8	207	149	0.737608	1	0.92,0.866	0.952,0.829	0.003
416	ENSG00000075218	GTSE1	chr22	+	46313889	46314013	46312140	46312305	46316031	46316412	416	64,78	2,0	45,82	1,1	273	149	0.642027	1	0.946,1.0	0.961,0.978	0.003
417	ENSG00000075218	GTSE1	chr22	+	46328687	46328889	46326435	46326654	46329357	46329567	417	100,87	0,0	82,87	1,0	298	149	1	1	1.0,1.0	0.976,1.0	0.012
418	ENSG00000075234	TTC38	chr22	+	46269141	46269289	46268513	46268591	46272334	46272416	418	14,13	110,79	2,2	51,15	297	149	0.0254281	0.212185	0.06,0.076	0.019,0.063	0.027
419	ENSG00000075234	TTC38	chr22	+	46275247	46275421	46273897	46274069	46278585	46278661	419	392243	0,3	137,77	0,0	298	149	1	1	1.0,0.976	1.0,1.0	-0.012
420	ENSG00000075234	TTC38	chr22	+	46281970	46282151	46281598	46281718	46283972	46284032	420	3,11	138105	1,4	39,32	298	149	0.728325	1	0.011,0.05	0.013,0.059	-0.005
421	ENSG00000075234	TTC38	chr22	+	46292202	46292328	46289825	46289899	46292790	46292933	421	6,1	130,81	5,5	20,18	275	149	0.000292641	0.0092303	0.024,0.007	0.119,0.131	-0.11
422	ENSG00000197182	MIRLET7BHG	chr22	+	46097925	46098010	46080311	46080655	46098493	46098558	422	31,19	1,0	40,33	0,0	234	149	1	1	0.952,1.0	1.0,1.0	-0.024
423	ENSG00000197182	MIRLET7BHG	chr22	+	46097925	46098010	46085996	46086160	46098493	46098558	423	29,22	0,0	55,45	3,0	234	149	0.689889	1	1.0,1.0	0.921,1.0	0.039
424	ENSG00000197182	MIRLET7BHG	chr22	+	46103191	46103249	46098493	46098558	46109266	46109353	424	8,4	0,0	7,18	3,2	207	149	0.000938933	0.0207063	1.0,1.0	0.627,0.866	0.254
425	ENSG00000188064	WNT7B	chr22	-	45931097	45931369	45920365	45923335	45949919	45950146	425	121,82	0,0	57,58	1,0	298	149	1	1	1.0,1.0	0.966,1.0	0.017
426	ENSG00000188064	WNT7B	chr22	-	45949919	45950146	45931097	45931369	45972154	45972715	426	55,51	0,0	33,24	0,2	298	149	0.830399	1	1.0,1.0	1.0,0.857	0.072
427	ENSG00000188064	WNT7B	chr22	-	45949919	45950146	45931097	45931369	45976683	45976805	427	95,83	8,5	56,49	7,3	298	149	0.660286	1	0.856,0.892	0.8,0.891	0.028
429	ENSG00000130638	ATXN10	chr22	+	45692995	45693078	45689711	45689903	45700281	45700322	429	148179	1,0	153118	0,0	232	149	1	1	0.99,1.0	1.0,1.0	-0.005
430	ENSG00000130638	ATXN10	chr22	+	45718412	45718493	45702688	45702847	45729424	45729590	430	142166	2,3	134121	0,2	230	149	0.465426	1	0.979,0.973	1.0,0.975	-0.012
431	ENSG00000130638	ATXN10	chr22	+	45806958	45807022	45740368	45740538	45842990	45843178	431	175205	0,0	130167	0,1	213	149	1	1	1.0,1.0	1.0,0.992	0.004
432	ENSG00000128408	RIBC2	chr22	+	45417601	45417946	45414321	45414403	45422289	45422408	432	54,52	0,1	12,6	0,0	298	149	1	1	1.0,0.963	1.0,1.0	-0.018
433	ENSG00000128408	RIBC2	chr22	+	45425947	45426175	45422289	45422408	45430899	45431016	433	28,32	0,1	0,8	0,0	298	149	1	1	1.0,0.941	NA,1.0	-0.03
434	ENSG00000077935	SMC1B	chr22	-	45408709	45408898	45406752	45406865	45413458	45413599	434	6,11	0,0	0,2	0,2	298	149	1	1	1.0,1.0	NA,0.333	0.667
435	ENSG00000100376	FAM118A	chr22	+	45321601	45321793	45310136	45310183	45322041	45322215	435	2,0	1,2	2,0	1,1	298	149	1	1	0.5,0.0	0.5,0.0	0
436	ENSG00000100376	FAM118A	chr22	+	45322041	45322215	45310136	45310183	45322370	45322383	436	1,2	27,10	1,1	10,17	298	149	0.769756	1	0.018,0.091	0.048,0.029	0.016
437	ENSG00000100376	FAM118A	chr22	+	45336327	45336411	45335215	45335382	45340385	45340761	437	18,28	2,0	12,26	0,0	233	149	0.887503	1	0.852,1.0	1.0,1.0	-0.074
438	ENSG00000100376	FAM118A	chr22	+	45337833	45337968	45336394	45336411	45340385	45340882	438	0,7	10,9	2,0	7,12	284	149	0.035157	0.264029	0.0,0.29	0.13,0.0	0.08
439	ENSG00000100364	KIAA0930	chr22	-	45207572	45207772	45205792	45205912	45211955	45212081	439	0,2	77,52	3,0	59,64	298	149	1	1	0.0,0.019	0.025,0.0	-0.003
442	ENSG00000093000	NUP50	chr22	+	45166308	45166430	45163986	45164296	45168167	45168246	442	0,2	31,51	0,0	30,27	271	149	1	1	0.0,0.021	0.0,0.0	0.011
443	ENSG00000093000	NUP50	chr22	+	45170987	45171143	45168167	45168246	45171599	45171683	443	9,8	21,53	5,9	19,23	298	149	0.486499	1	0.176,0.07	0.116,0.164	-0.017
444	ENSG00000093000	NUP50	chr22	+	45170987	45171152	45168167	45168246	45171599	45171639	444	7,6	21,53	5,8	19,23	298	149	0.256328	1	0.143,0.054	0.116,0.148	-0.034
445	ENSG00000093000	NUP50	chr22	+	45170987	45171177	45168165	45168246	45171599	45171683	445	17,28	21,53	21,14	19,23	298	149	0.398343	1	0.288,0.209	0.356,0.233	-0.046
448	ENSG00000093000	NUP50	chr22	+	45178237	45178900	45175893	45176080	45181285	45181367	448	125199	0,0	146,98	2,0	298	149	1	1	1.0,1.0	0.973,1.0	0.014
450	ENSG00000226328	NUP50-DT	chr22	-	45138823	45138916	45133019	45134797	45163576	45163781	450	51,34	4,0	13,8	0,0	242	149	0.097116	0.537133	0.887,1.0	1.0,1.0	-0.056
455	ENSG00000248405	PRR5-ARHGAP8	chr22	+	44714590	44714671	44702232	44702608	44725243	44725292	455	65,42	0,2	54,53	0,0	230	149	0.496527	1	1.0,0.932	1.0,1.0	-0.034
456	ENSG00000248405	PRR5-ARHGAP8	chr22	+	44725243	44725292	44714590	44714671	44726576	44726634	456	64,41	0,0	60,57	2,0	198	149	0.600373	1	1.0,1.0	0.958,1.0	0.021
457	ENSG00000248405	PRR5-ARHGAP8	chr22	+	44732250	44732391	44731729	44731821	44735026	44735162	457	57,62	0,1	61,45	0,2	290	149	0.522251	1	1.0,0.97	1.0,0.92	0.025
462	ENSG00000100347	SAMM50	chr22	+	43968730	43968818	43964451	43964553	43972235	43972342	462	124115	0,4	68,57	0,0	237	149	0.637483	1	1.0,0.948	1.0,1.0	-0.026
463	ENSG00000100344	PNPLA3	chr22	+	43926934	43927167	43923804	43924098	43928823	43928889	463	61,61	0,0	36,37	0,2	298	149	0.523155	1	1.0,1.0	1.0,0.902	0.049
464	ENSG00000100344	PNPLA3	chr22	+	43926939	43927167	43923791	43924098	43928823	43928889	464	40,40	0,0	33,24	0,2	298	149	0.833645	1	1.0,1.0	1.0,0.857	0.072
465	ENSG00000100344	PNPLA3	chr22	+	43934605	43934666	43932877	43933087	43937050	43937272	465	9,16	1,1	13,12	0,0	210	149	0.363437	1	0.865,0.919	1.0,1.0	-0.108
466	ENSG00000159307	SCUBE1	chr22	-	43255487	43255577	43237575	43238954	43258218	43258335	466	4,0	1,0	0,1	4,2	239	149	1	1	0.714,NA	0.0,0.238	0.595
468	ENSG00000100290	BIK	chr22	+	43128495	43128625	43127696	43127795	43129212	43129712	468	38,45	0,0	43,27	0,1	279	149	1	1	1.0,1.0	1.0,0.935	0.032
469	ENSG00000100266	PACSIN2	chr22	-	42876887	42877010	42876136	42876333	42879047	42879169	469	128,76	2,0	44,95	2,0	272	149	0.822341	1	0.972,1.0	0.923,1.0	0.024
470	ENSG00000100266	PACSIN2	chr22	-	42880616	42880622	42879047	42879169	42882183	42882304	470	0,1	108,61	0,0	67,73	155	149	1	1	0.0,0.016	0.0,0.0	0.008
471	ENSG00000100266	PACSIN2	chr22	-	42890946	42891182	42888642	42888798	42893456	42893613	471	105,99	1,0	93,92	0,0	298	149	1	1	0.981,1.0	1.0,1.0	-0.01
472	ENSG00000100266	PACSIN2	chr22	-	42909426	42909565	42893456	42893613	42912020	42912157	472	2,0	65,48	0,0	49,48	288	149	1	1	0.016,0.0	0.0,0.0	0.008
473	ENSG00000100266	PACSIN2	chr22	-	42912020	42912157	42893456	42893613	42959798	42959881	473	58,46	0,1	48,46	0,0	286	149	1	1	1.0,0.96	1.0,1.0	-0.02
474	ENSG00000100266	PACSIN2	chr22	-	42912020	42912157	42893456	42893613	43015020	43015098	474	108,64	5,2	73,83	1,9	286	149	0.418843	1	0.918,0.943	0.974,0.828	0.029
475	ENSG00000100266	PACSIN2	chr22	-	42993619	42993780	42912020	42912157	43015020	43015135	475	0,4	50,18	0,0	25,37	298	149	0.657575	1	0.0,0.1	0.0,0.0	0.05
476	ENSG00000128274	A4GALT	chr22	-	42695145	42695631	42693970	42693997	42720796	42720829	476	8,1	1,0	1,6	2,0	298	149	0.201725	0.887396	0.8,1.0	0.2,1.0	0.3
477	ENSG00000128274	A4GALT	chr22	-	42695490	42695631	42692120	42693997	42720796	42720870	477	35,13	1,0	13,16	2,0	290	149	0.406584	1	0.947,1.0	0.77,1.0	0.089
478	ENSG00000128274	A4GALT	chr22	-	42695574	42695631	42692121	42693997	42720796	42720819	478	6,0	1,0	0,2	2,0	206	149	1	1	0.813,NA	0.0,1.0	0.313
488	ENSG00000100207	TCF20	chr22	-	42168608	42168703	42161097	42161358	42169846	42169896	488	8,7	73,35	10,15	48,24	244	149	0.0173771	0.162611	0.063,0.109	0.113,0.276	-0.109
489	ENSG00000100207	TCF20	chr22	-	42168608	42168736	42160012	42161358	42169846	42169896	489	19,11	73,35	12,11	48,24	277	149	0.720427	1	0.123,0.145	0.119,0.198	-0.024
491	ENSG00000205702	CYP2D7	chr22	-	42141511	42141675	42141151	42141339	42141867	42142044	491	1,2	1,0	1,0	0,0	298	149	1	1	0.333,1.0	1.0,NA	-0.334
492	ENSG00000205702	CYP2D7	chr22	-	42141533	42141675	42141151	42141339	42141867	42142044	492	1,1	1,0	1,0	0,0	291	149	1	1	0.339,1.0	1.0,NA	-0.331
493	ENSG00000205702	CYP2D7	chr22	-	42141624	42141675	42141151	42141339	42141867	42141924	493	1,0	1,0	1,2	0,0	200	149	1	1	0.427,NA	1.0,1.0	-0.573
504	ENSG00000198951	NAGA	chr22	-	42067764	42067936	42067112	42067290	42068438	42068574	504	75,41	0,0	58,57	0,2	298	149	0.364278	1	1.0,1.0	1.0,0.934	0.033
511	ENSG00000196419	XRCC6	chr22	+	41628117	41628230	41621349	41622086	41636112	41636251	511	939939	2,2	745722	3,3	262	149	1	1	0.996,0.996	0.993,0.993	0.003
512	ENSG00000196419	XRCC6	chr22	+	41636112	41636251	41628117	41628230	41636515	41636770	512	837984	1,0	781769	0,0	288	149	1	1	0.998,1.0	1.0,1.0	-0.001
513	ENSG00000196419	XRCC6	chr22	+	41636235	41636251	41628117	41628230	41636515	41636770	513	11,24	1,0	16,16	0,0	165	149	1	1	0.909,1.0	1.0,1.0	-0.045
514	ENSG00000196419	XRCC6	chr22	+	41653528	41653690	41650722	41650891	41656902	41657032	514	1206923	0,1	826827	0,1	298	149	1	1	1.0,0.998	1.0,0.998	0
515	ENSG00000196419	XRCC6	chr22	+	41658251	41658352	41656902	41657032	41661330	41661444	515	646652	0,0	497470	4,0	250	149	1	1	1.0,1.0	0.987,1.0	0.006
516	ENSG00000196419	XRCC6	chr22	+	41661330	41661444	41658251	41658352	41663621	41664034	516	501477	7,0	336342	0,2	263	149	0.881104	1	0.976,1.0	1.0,0.99	-0.007
517	ENSG00000100418	DESI1	chr22	-	41604043	41604153	41603258	41603381	41607261	41607331	517	346243	0,0	160136	0,1	259	149	1	1	1.0,1.0	1.0,0.987	0.006
518	ENSG00000100418	DESI1	chr22	-	41607261	41607331	41604043	41604153	41607839	41607861	518	251215	0,0	158107	0,1	219	149	1	1	1.0,1.0	1.0,0.986	0.007
519	ENSG00000100418	DESI1	chr22	-	41607261	41607331	41604043	41604153	41620751	41621043	519	88,60	0,4	33,29	0,1	219	149	0.262416	1	1.0,0.911	1.0,0.952	-0.02
520	ENSG00000100418	DESI1	chr22	-	41607839	41607861	41604043	41604153	41620751	41621043	520	18,16	0,4	17,9	0,1	171	149	0.0528006	0.351278	1.0,0.777	1.0,0.887	-0.055
521	ENSG00000100418	DESI1	chr22	-	41607839	41607861	41607261	41607331	41620751	41621043	521	193184	4,2	161,97	0,2	171	149	0.878785	1	0.977,0.988	1.0,0.977	-0.006
522	ENSG00000100413	POLR3H	chr22	-	41532603	41532745	41532093	41532157	41540698	41540795	522	53,34	0,0	35,34	1,0	291	149	1	1	1.0,1.0	0.947,1.0	0.026
523	ENSG00000100413	POLR3H	chr22	-	41532658	41532745	41532093	41532157	41540698	41540795	523	107,68	0,0	82,81	1,0	236	149	1	1	1.0,1.0	0.981,1.0	0.01
524	ENSG00000100413	POLR3H	chr22	-	41533521	41533687	41532658	41532745	41540698	41540795	524	6,7	82,48	0,2	65,62	298	149	0.00232915	0.0393846	0.035,0.068	0.0,0.016	0.044
526	ENSG00000100412	ACO2	chr22	+	41499725	41499862	41469116	41469182	41507790	41508049	526	497209	1,0	191178	0,0	286	149	1	1	0.996,1.0	1.0,1.0	-0.002
527	ENSG00000100412	ACO2	chr22	+	41499725	41499862	41469159	41469508	41507790	41508049	527	307141	0,0	129110	0,4	286	149	0.839886	1	1.0,1.0	1.0,0.935	0.032
528	ENSG00000100412	ACO2	chr22	+	41522829	41522987	41520170	41520276	41523204	41523278	528	443263	0,0	186188	2,0	298	149	1	1	1.0,1.0	0.979,1.0	0.01
529	ENSG00000100412	ACO2	chr22	+	41526261	41526453	41525192	41525348	41527287	41527420	529	485259	0,0	174203	0,1	298	149	1	1	1.0,1.0	1.0,0.99	0.005
530	ENSG00000100401	RANGAP1	chr22	-	41252871	41252991	41251006	41251109	41254307	41254494	530	577401	0,1	438330	0,1	269	149	1	1	1.0,0.996	1.0,0.995	0
531	ENSG00000100401	RANGAP1	chr22	-	41256710	41256824	41256190	41256290	41257947	41258106	531	368301	0,1	231206	0,3	263	149	1	1	1.0,0.994	1.0,0.975	0.009
532	ENSG00000100401	RANGAP1	chr22	-	41257947	41258106	41256710	41256824	41261445	41261580	532	438325	0,0	266255	0,2	298	149	1	1	1.0,1.0	1.0,0.985	0.008
533	ENSG00000100401	RANGAP1	chr22	-	41261445	41261580	41257947	41258106	41264663	41264843	533	510362	2,1	289315	5,1	284	149	0.897855	1	0.993,0.995	0.968,0.994	0.013
534	ENSG00000100401	RANGAP1	chr22	-	41264663	41264843	41261445	41261580	41268096	41268156	534	402317	7,0	226261	4,2	298	149	0.79964	1	0.966,1.0	0.966,0.985	0.007
535	ENSG00000100401	RANGAP1	chr22	-	41284900	41285153	41280932	41281082	41285362	41285905	535	16,7	4,0	21,19	1,1	298	149	0.369606	1	0.667,1.0	0.913,0.905	-0.076
536	ENSG00000100401	RANGAP1	chr22	-	41284900	41285153	41280932	41281082	41285543	41285965	536	17,6	27,17	20,18	14,12	298	149	0.00452219	0.0633197	0.239,0.15	0.417,0.429	-0.228
537	ENSG00000100401	RANGAP1	chr22	-	41284900	41285153	41280932	41281082	41285985	41286251	537	16,10	194,94	31,32	105106	298	149	3.26427e-06	0.000318125	0.04,0.051	0.129,0.131	-0.085
538	ENSG00000100401	RANGAP1	chr22	-	41284900	41285153	41280932	41281212	41285985	41286251	538	6,4	0,0	13,18	0,2	298	149	0.775438	1	1.0,1.0	1.0,0.818	0.091
541	ENSG00000100393	EP300	chr22	+	41131387	41131633	41129889	41130003	41135812	41135906	541	86127	2,4	64,54	0,0	298	149	0.0263803	0.217547	0.956,0.941	1.0,1.0	-0.052
543	ENSG00000100393	EP300	chr22	+	41146738	41146816	41141047	41141222	41147836	41147946	543	55,73	6,0	34,16	0,0	227	149	0.0188296	0.17195	0.857,1.0	1.0,1.0	-0.072
544	ENSG00000100393	EP300	chr22	+	41170405	41170571	41169502	41169616	41172498	41172663	544	104119	2,0	57,44	0,0	298	149	1	1	0.963,1.0	1.0,1.0	-0.018
545	ENSG00000100372	SLC25A17	chr22	-	40773936	40774019	40769629	40770981	40777039	40777135	545	74,63	0,0	35,33	0,2	232	149	0.489653	1	1.0,1.0	1.0,0.914	0.043
546	ENSG00000100372	SLC25A17	chr22	-	40776189	40776308	40773936	40774019	40777039	40777135	546	0,2	49,40	0,0	21,20	268	149	1	1	0.0,0.027	0.0,0.0	0.013
547	ENSG00000100372	SLC25A17	chr22	-	40779757	40779894	40779008	40779125	40792524	40792676	547	0,3	38,43	0,0	18,33	286	149	0.550182	1	0.0,0.035	0.0,0.0	0.018
548	ENSG00000100372	SLC25A17	chr22	-	40779757	40779894	40779008	40779125	40819194	40819338	548	0,4	2,5	0,0	1,4	286	149	0.0211484	0.186692	0.0,0.294	0.0,0.0	0.147
549	ENSG00000100372	SLC25A17	chr22	-	40784512	40784604	40779008	40779125	40792524	40792676	549	0,0	38,43	1,0	18,33	241	149	1	1	0.0,0.0	0.033,0.0	-0.017
550	ENSG00000100372	SLC25A17	chr22	-	40784512	40784604	40779008	40779125	40794513	40794580	550	0,0	0,3	2,0	0,0	241	149	1	1	NA,0.0	1.0,NA	-1
551	ENSG00000100372	SLC25A17	chr22	-	40792524	40792676	40779008	40779125	40794513	40794580	551	73,78	0,3	41,63	0,0	298	149	0.533161	1	1.0,0.929	1.0,1.0	-0.035
552	ENSG00000100372	SLC25A17	chr22	-	40792524	40792676	40779008	40779125	40799022	40799040	552	38,43	0,0	18,33	0,1	298	149	1	1	1.0,1.0	1.0,0.943	0.028
553	ENSG00000100372	SLC25A17	chr22	-	40792524	40792676	40779008	40779125	40819194	40819350	553	38,43	2,5	18,33	1,4	298	149	0.924104	1	0.905,0.811	0.9,0.805	0.006
555	ENSG00000100372	SLC25A17	chr22	-	40792524	40792676	40784512	40784604	40794513	40794580	555	35,35	0,0	23,30	1,0	298	149	1	1	1.0,1.0	0.92,1.0	0.04
556	ENSG00000100372	SLC25A17	chr22	-	40794513	40794580	40779008	40779125	40799022	40799040	556	13,18	0,0	12,16	0,1	216	149	1	1	1.0,1.0	1.0,0.917	0.041
558	ENSG00000100372	SLC25A17	chr22	-	40797253	40797336	40794513	40794580	40799022	40799083	558	0,0	29,28	0,1	31,33	232	149	1	1	0.0,0.0	0.0,0.019	-0.009
559	ENSG00000100372	SLC25A17	chr22	-	40797283	40797336	40794513	40794580	40799022	40799083	559	0,0	29,28	4,1	31,33	202	149	0.0651925	0.406735	0.0,0.0	0.087,0.022	-0.054
561	ENSG00000100372	SLC25A17	chr22	-	40799022	40799083	40779008	40779125	40819194	40819326	561	17,12	2,5	10,25	1,4	210	149	0.441462	1	0.858,0.63	0.876,0.816	-0.102
564	ENSG00000100372	SLC25A17	chr22	-	40817202	40817377	40799022	40799083	40819194	40819338	564	2,0	30,27	0,0	26,42	298	149	1	1	0.032,0.0	0.0,0.0	0.016
565	ENSG00000100359	SGSM3	chr22	+	40401592	40401675	40400695	40400813	40402138	40402205	565	109,42	8,5	25,25	8,11	232	149	0.000244669	0.00815839	0.897,0.844	0.667,0.593	0.241
566	ENSG00000100359	SGSM3	chr22	+	40405140	40405284	40404556	40404664	40405648	40405844	566	142,68	0,0	67,67	3,2	293	149	0.0341873	0.259706	1.0,1.0	0.919,0.945	0.068
567	ENSG00000100359	SGSM3	chr22	+	40407788	40407843	40407016	40407568	40408070	40408120	567	83,77	0,0	78,55	0,1	204	149	1	1	1.0,1.0	1.0,0.976	0.012
568	ENSG00000239900	ADSL	chr22	+	40349831	40350035	40346499	40346711	40353072	40353117	568	488330	1,1	230252	0,0	298	149	1	1	0.996,0.994	1.0,1.0	-0.005
569	ENSG00000239900	ADSL	chr22	+	40349831	40350035	40346499	40346711	40358863	40359035	569	176102	0,0	96,80	0,1	298	149	1	1	1.0,1.0	1.0,0.976	0.012
572	ENSG00000239900	ADSL	chr22	+	40353072	40353117	40349831	40350035	40354247	40354327	572	329244	2,2	144181	1,2	194	149	1	1	0.992,0.989	0.991,0.986	0.002
573	ENSG00000239900	ADSL	chr22	+	40353072	40353117	40349831	40350035	40358863	40359035	573	11,22	2,0	13,16	0,0	194	149	0.783195	1	0.809,1.0	1.0,1.0	-0.095
576	ENSG00000239900	ADSL	chr22	+	40354247	40354327	40349831	40350035	40358863	40358912	576	66,34	2,0	27,36	0,0	229	149	0.382897	1	0.955,1.0	1.0,1.0	-0.022
577	ENSG00000239900	ADSL	chr22	+	40354247	40354327	40353072	40353117	40358863	40358912	577	372247	0,3	155200	0,0	229	149	1	1	1.0,0.982	1.0,1.0	-0.009
578	ENSG00000239900	ADSL	chr22	+	40364879	40365056	40364275	40364365	40366435	40366489	578	209241	0,0	107139	0,3	298	149	0.453992	1	1.0,1.0	1.0,0.959	0.02
582	ENSG00000187051	RPS19BP1	chr22	-	39530463	39530554	39529819	39529917	39532394	39532523	582	7,4	93,44	4,4	62,35	240	149	0.938152	1	0.045,0.053	0.039,0.066	-0.004
584	ENSG00000244509	APOBEC3C	chr22	+	39015594	39015751	39014256	39014379	39017765	39018045	584	73,48	1,12	56,88	0,0	298	149	2.49238e-05	0.00150347	0.973,0.667	1.0,1.0	-0.18
585	ENSG00000100221	JOSD1	chr22	-	38688934	38689129	38685542	38688001	38699802	38699970	585	69,71	0,1	21,17	0,0	298	149	1	1	1.0,0.973	1.0,1.0	-0.014
586	ENSG00000100221	JOSD1	chr22	-	38689295	38689424	38688934	38689129	38699802	38700123	586	430305	0,3	128176	0,0	278	149	1	1	1.0,0.982	1.0,1.0	-0.009
587	ENSG00000100211	CBY1	chr22	+	38656955	38657143	38656639	38656750	38665545	38665685	587	25,12	6,8	1,5	2,2	298	149	0.388423	1	0.676,0.429	0.2,0.556	0.174
588	ENSG00000100211	CBY1	chr22	+	38656955	38657143	38656639	38656750	38668016	38668132	588	23,12	30,17	3,4	6,6	298	149	0.49897	1	0.277,0.261	0.2,0.25	0.044
589	ENSG00000100211	CBY1	chr22	+	38665545	38665685	38656650	38656750	38668016	38668132	589	21,22	30,17	5,3	6,6	289	149	0.362121	1	0.265,0.4	0.301,0.205	0.08
590	ENSG00000100211	CBY1	chr22	+	38665545	38665685	38656955	38657143	38668016	38668132	590	24,16	7,2	3,2	2,0	289	149	0.471658	1	0.639,0.805	0.436,1.0	0.004
592	ENSG00000100211	CBY1	chr22	+	38668016	38668132	38656635	38656750	38670883	38670989	592	89,55	0,0	14,20	0,1	265	149	1	1	1.0,1.0	1.0,0.918	0.041
593	ENSG00000184949	FAM227A	chr22	-	38607388	38607476	38605253	38605348	38620211	38620291	593	6,6	0,1	1,0	0,0	237	149	1	1	1.0,0.79	1.0,NA	-0.105
595	ENSG00000184949	FAM227A	chr22	-	38620211	38620291	38607388	38607476	38623171	38623279	595	8,3	0,1	1,1	0,0	229	149	1	1	1.0,0.661	1.0,1.0	-0.169
596	ENSG00000184949	FAM227A	chr22	-	38623171	38623279	38607388	38607476	38626179	38626303	596	2,2	0,0	0,1	1,0	257	149	1	1	1.0,1.0	0.0,1.0	0.5
599	ENSG00000100196	KDELR3	chr22	+	38479592	38479751	38474522	38474623	38481211	38481464	599	60,90	1,2	54,48	1,0	298	149	0.640694	1	0.968,0.957	0.964,1.0	-0.02
604	ENSG00000244627	TPTEP2	chr22	-	38363053	38363104	38361380	38361560	38380369	38380423	604	0,1	7,13	5,2	6,4	200	149	0.000124102	0.00498012	0.0,0.054	0.383,0.271	-0.3
606	ENSG00000244627	TPTEP2	chr22	-	38369985	38370045	38363053	38363104	38380369	38380423	606	2,1	0,0	0,0	3,2	209	149	8.92651e-10	3.57181e-07	1.0,1.0	0.0,0.0	1
607	ENSG00000198792	TMEM184B	chr22	-	38222641	38222662	38221144	38221710	38224784	38224979	607	4,0	169115	1,3	110,82	170	149	0.573317	1	0.02,0.0	0.008,0.031	-0.009
609	ENSG00000198792	TMEM184B	chr22	-	38245934	38246100	38231243	38231334	38247769	38248019	609	318180	2,2	127154	1,2	298	149	0.818291	1	0.988,0.978	0.984,0.975	0.003
611	ENSG00000198792	TMEM184B	chr22	-	38246784	38246885	38245934	38246100	38247769	38248019	611	3,0	182,73	0,1	63,61	250	149	1	1	0.01,0.0	0.0,0.01	0
612	ENSG00000198792	TMEM184B	chr22	-	38246805	38246885	38245934	38246100	38247769	38248019	612	3,0	182,73	0,0	63,61	229	149	1	1	0.011,0.0	0.0,0.0	0.005
619	ENSG00000184381	PLA2G6	chr22	-	38128268	38128430	38126370	38126449	38129453	38129562	619	3,2	4,2	2,0	1,1	298	149	0.16537	0.77663	0.273,0.333	0.5,0.0	0.053
621	ENSG00000184381	PLA2G6	chr22	-	38139981	38140169	38134987	38135084	38143104	38143288	621	11,19	1,0	5,2	0,0	298	149	1	1	0.846,1.0	1.0,1.0	-0.077
623	ENSG00000184381	PLA2G6	chr22	-	38144895	38144978	38143236	38143288	38145437	38145653	623	0,0	12,6	0,1	4,1	232	149	1	1	0.0,0.0	0.0,0.391	-0.196
626	ENSG00000184381	PLA2G6	chr22	-	38148492	38148623	38145437	38145653	38169217	38169467	626	2,0	4,4	0,0	0,3	280	149	1	1	0.21,0.0	NA,0.0	0.105
628	ENSG00000100142	POLR2F	chr22	+	37958373	37958471	37956772	37956842	37959345	37959476	628	5,3	173105	3,3	213199	247	149	0.675979	1	0.017,0.017	0.008,0.009	0.009
629	ENSG00000100142	POLR2F	chr22	+	37959345	37959476	37956772	37956842	37967098	37967170	629	263216	0,0	382360	0,2	280	149	1	1	1.0,1.0	1.0,0.99	0.005
634	ENSG00000100129	EIF3L	chr22	+	37850523	37850574	37850014	37850063	37851279	37851490	634	0,0	81,66	2,0	100,77	200	149	1	1	0.0,0.0	0.015,0.0	-0.007
635	ENSG00000100129	EIF3L	chr22	+	37855564	37855644	37851279	37851490	37858678	37858740	635	230318	0,1	340272	0,1	229	149	1	1	1.0,0.995	1.0,0.994	0.001
637	ENSG00000100129	EIF3L	chr22	+	37886764	37886845	37877673	37878171	37888425	37888479	637	434530	4,4	523503	5,4	230	149	0.934051	1	0.986,0.988	0.985,0.988	0.001
638	ENSG00000100129	EIF3L	chr22	+	37886949	37887071	37886764	37886845	37888425	37888631	638	2,0	238292	0,2	280292	271	149	1	1	0.005,0.0	0.0,0.004	0.001
639	ENSG00000100116	GCAT	chr22	+	37809948	37810157	37807904	37808163	37812886	37812988	639	42,30	3,0	70,38	4,1	298	149	0.54927	1	0.875,1.0	0.897,0.95	0.014
640	ENSG00000100116	GCAT	chr22	+	37810026	37810157	37807911	37808163	37812886	37812988	640	74,51	3,0	88,64	4,1	280	149	0.442669	1	0.929,1.0	0.921,0.971	0.019
641	ENSG00000100116	GCAT	chr22	+	37812886	37812988	37807922	37808163	37813462	37813609	641	25,8	0,0	20,20	0,1	251	149	1	1	1.0,1.0	1.0,0.922	0.039
644	ENSG00000100106	TRIOBP	chr22	+	37754876	37754984	37751771	37751828	37755100	37755190	644	338163	0,0	63,46	4,0	257	149	0.16971	0.789857	1.0,1.0	0.901,1.0	0.049
646	ENSG00000100092	SH3BP1	chr22	+	37650085	37650249	37648318	37648435	37650541	37650725	646	23,6	0,2	4,5	2,0	298	149	0.88429	1	1.0,0.6	0.5,1.0	0.05
647	ENSG00000100092	SH3BP1	chr22	+	37650151	37650249	37648318	37648435	37650541	37650614	647	46,26	0,2	11,18	2,0	247	149	0.578059	1	1.0,0.887	0.768,1.0	0.059
649	ENSG00000100083	GGA1	chr22	+	37613023	37613191	37608959	37609154	37614189	37614274	649	2,3	2,1	2,6	0,0	298	149	0.00413544	0.0593537	0.333,0.6	1.0,1.0	-0.533
650	ENSG00000100083	GGA1	chr22	+	37613023	37613191	37610576	37610699	37614189	37614274	650	2,3	0,0	2,9	1,0	298	149	1	1	1.0,1.0	0.5,1.0	0.25
651	ENSG00000100083	GGA1	chr22	+	37613032	37613191	37609039	37609356	37614189	37614274	651	2,3	0,0	2,6	0,1	298	149	1	1	1.0,1.0	1.0,0.75	0.125
652	ENSG00000100083	GGA1	chr22	+	37613032	37613191	37609059	37609154	37614189	37614274	652	2,3	2,1	2,6	0,0	298	149	0.00413544	0.0593537	0.333,0.6	1.0,1.0	-0.533
653	ENSG00000100083	GGA1	chr22	+	37613118	37613191	37608976	37609154	37614189	37614195	653	0,1	2,1	2,1	0,0	222	149	4.37039e-06	0.000398511	0.0,0.402	1.0,1.0	-0.799
654	ENSG00000100083	GGA1	chr22	+	37613118	37613191	37609065	37609356	37614189	37614195	654	0,1	0,0	2,1	0,1	222	149	1	1	NA,1.0	1.0,0.402	0.299
655	ENSG00000100083	GGA1	chr22	+	37613118	37613191	37610576	37610699	37614189	37614195	655	0,1	0,0	2,1	1,0	222	149	1	1	NA,1.0	0.573,1.0	0.214
656	ENSG00000100083	GGA1	chr22	+	37614189	37614274	37608724	37608903	37616921	37616997	656	32,33	0,1	42,28	0,0	234	149	1	1	1.0,0.955	1.0,1.0	-0.022
657	ENSG00000100083	GGA1	chr22	+	37614193	37614274	37608834	37608903	37616921	37616997	657	22,25	0,1	34,20	0,0	230	149	1	1	1.0,0.942	1.0,1.0	-0.029
658	ENSG00000100083	GGA1	chr22	+	37616921	37616997	37614132	37614274	37618447	37618515	658	71,61	0,0	81,53	0,1	225	149	1	1	1.0,1.0	1.0,0.972	0.014
659	ENSG00000100083	GGA1	chr22	+	37616921	37617048	37614189	37614274	37618447	37618546	659	17,10	0,0	12,8	0,1	276	149	1	1	1.0,1.0	1.0,0.812	0.094
660	ENSG00000100083	GGA1	chr22	+	37624968	37625076	37623551	37623633	37629461	37629526	660	49,25	0,1	14,16	7,6	257	149	3.73163e-08	8.00454e-06	1.0,0.935	0.537,0.607	0.395
661	ENSG00000100083	GGA1	chr22	+	37625796	37625949	37624968	37625076	37629461	37629526	661	141,62	10,1	75,78	4,2	298	149	0.513853	1	0.876,0.969	0.904,0.951	-0.005
662	ENSG00000100083	GGA1	chr22	+	37630902	37631099	37629997	37630170	37631995	37632165	662	70,36	0,1	38,54	0,0	298	149	1	1	1.0,0.947	1.0,1.0	-0.026
663	ENSG00000128283	CDC42EP1	chr22	+	37565599	37565722	37560479	37560588	37566071	37566559	663	22,12	494207	0,0	142172	272	149	0.000398886	0.0113849	0.024,0.031	0.0,0.0	0.028
664	ENSG00000128283	CDC42EP1	chr22	+	37566071	37566812	37560479	37560588	37568107	37569405	664	865414	0,1	252287	0,0	298	149	1	1	1.0,0.995	1.0,1.0	-0.002
665	ENSG00000166897	ELFN2	chr22	-	37417768	37417919	37367959	37375996	37426871	37427003	665	9,7	2,0	3,0	0,2	298	149	0.11981	0.620044	0.692,1.0	1.0,0.0	0.346
666	ENSG00000166897	ELFN2	chr22	-	37417768	37417919	37367959	37375996	37427297	37427470	666	11,9	23,8	4,0	3,7	298	149	0.203192	0.891567	0.193,0.36	0.4,0.0	0.076
670	ENSG00000128309	MPST	chr22	+	37023751	37023927	37019695	37019774	37024191	37024810	670	23,15	23,7	5,13	9,11	298	149	0.343149	1	0.333,0.517	0.217,0.371	0.131
671	ENSG00000128309	MPST	chr22	+	37023751	37023927	37019767	37019872	37024191	37024810	671	27,23	74,22	8,14	36,49	298	149	0.0222166	0.192569	0.154,0.343	0.1,0.125	0.136
674	ENSG00000100353	EIF3D	chr22	-	36512459	36512602	36511502	36511786	36516477	36516607	674	518372	1,1	422437	0,0	292	149	1	1	0.996,0.995	1.0,1.0	-0.004
675	ENSG00000100353	EIF3D	chr22	-	36517300	36517431	36516704	36516790	36518762	36518910	675	422316	0,2	375300	2,0	280	149	1	1	1.0,0.988	0.99,1.0	-0.001
676	ENSG00000100353	EIF3D	chr22	-	36517300	36517493	36516704	36516790	36518762	36518910	676	173147	0,2	185136	2,0	298	149	1	1	1.0,0.974	0.979,1.0	-0.003
677	ENSG00000100353	EIF3D	chr22	-	36526819	36526905	36525998	36526131	36529075	36529166	677	9,7	255195	0,1	212212	235	149	0.0360986	0.268875	0.022,0.022	0.0,0.003	0.02
678	ENSG00000100350	FOXRED2	chr22	-	36495966	36496208	36493632	36493803	36497990	36498156	678	205131	5,6	111120	2,1	298	149	0.0459399	0.319209	0.953,0.916	0.965,0.984	-0.04
679	ENSG00000100350	FOXRED2	chr22	-	36504097	36504367	36501240	36501407	36504514	36504766	679	179,92	6,2	108,66	5,6	298	149	0.110176	0.584881	0.937,0.958	0.915,0.846	0.067
680	ENSG00000100350	FOXRED2	chr22	-	36504514	36504766	36501240	36501407	36505895	36506423	680	133,62	6,0	51,76	0,4	298	149	0.845963	1	0.917,1.0	1.0,0.905	0.006
681	ENSG00000100348	TXN2	chr22	-	36468601	36468717	36467883	36467917	36476732	36476856	681	0,0	253181	0,2	159121	265	149	1	1	0.0,0.0	0.0,0.009	-0.004
682	ENSG00000100348	TXN2	chr22	-	36476732	36476856	36467045	36467917	36480574	36480748	682	451307	8,6	290263	6,5	273	149	0.961393	1	0.969,0.965	0.963,0.966	0.003
683	ENSG00000100345	MYH9	chr22	-	36303994	36304155	36302567	36302676	36305032	36305102	683	692516	0,0	562773	1,0	298	149	1	1	1.0,1.0	0.996,1.0	0.002
684	ENSG00000100345	MYH9	chr22	-	36306413	36306607	36305929	36306051	36309281	36309396	684	793506	0,0	718745	1,0	298	149	1	1	1.0,1.0	0.997,1.0	0.002
685	ENSG00000100345	MYH9	chr22	-	36348903	36349255	36341369	36341526	36387806	36388067	685	15311049	0,0	12101380	3,0	298	149	1	1	1.0,1.0	0.995,1.0	0.002
687	ENSG00000100342	APOL1	chr22	+	36253837	36253991	36253077	36253219	36254897	36254999	687	2,0	13,2	0,0	4,3	298	149	0.323813	1	0.071,0.0	0.0,0.0	0.035
688	ENSG00000100342	APOL1	chr22	+	36253837	36253991	36253077	36253219	36254936	36254999	688	2,0	116,75	0,0	53,50	298	149	1	1	0.009,0.0	0.0,0.0	0.004
689	ENSG00000100342	APOL1	chr22	+	36257082	36257136	36254897	36254999	36257318	36257407	689	138,96	6,4	56,60	8,6	203	149	0.0185561	0.17012	0.944,0.946	0.837,0.88	0.086
690	ENSG00000100342	APOL1	chr22	+	36259668	36259856	36257318	36257407	36261595	36261644	690	0,3	35,27	0,0	23,30	298	149	0.456489	1	0.0,0.053	0.0,0.0	0.026
691	ENSG00000100342	APOL1	chr22	+	36259668	36259918	36257318	36257407	36261595	36261633	691	0,1	35,27	0,0	23,30	298	149	1	1	0.0,0.018	0.0,0.0	0.009
703	ENSG00000100320	RBFOX2	chr22	-	35750425	35750457	35746472	35746561	35756104	35756144	703	0,0	106,90	0,4	89,57	181	149	0.557582	1	0.0,0.0	0.0,0.055	-0.028
704	ENSG00000100320	RBFOX2	chr22	-	35752612	35752655	35746472	35746561	35756104	35756144	704	0,0	106,90	0,4	89,57	192	149	0.542874	1	0.0,0.0	0.0,0.052	-0.026
706	ENSG00000100320	RBFOX2	chr22	-	35756104	35756144	35746472	35746561	35759887	35760020	706	129102	2,6	94,64	5,1	189	149	0.933969	1	0.981,0.931	0.937,0.981	-0.003
708	ENSG00000100320	RBFOX2	chr22	-	35768256	35768349	35765422	35765483	35778024	35778032	708	174134	0,0	91,53	0,2	242	149	0.606058	1	1.0,1.0	1.0,0.942	0.029
710	ENSG00000100320	RBFOX2	chr22	-	35836319	35836439	35809779	35810004	35840191	35840413	710	14,6	67,70	2,6	44,29	269	149	0.375287	1	0.104,0.045	0.025,0.103	0.01
711	ENSG00000100320	RBFOX2	chr22	-	35938846	35938897	35809779	35810004	36028239	36028824	711	46,48	0,1	25,21	0,0	200	149	1	1	1.0,0.973	1.0,1.0	-0.014
712	ENSG00000221963	APOL6	chr22	+	35656378	35656475	35648445	35648623	35658614	35668404	712	58,90	0,1	43,47	0,1	246	149	1	1	1.0,0.982	1.0,0.966	0.008
716	ENSG00000100354	TNRC6B	chr22	+	40270121	40270280	40264687	40267036	40273424	40273600	716	11,20	13,16	5,7	8,2	298	149	0.820372	1	0.297,0.385	0.238,0.636	-0.096
718	ENSG00000100354	TNRC6B	chr22	+	40310816	40310993	40308511	40308649	40312504	40312651	718	46,67	0,0	29,31	1,0	298	149	1	1	1.0,1.0	0.935,1.0	0.032
720	ENSG00000100297	MCM5	chr22	+	35401665	35401814	35400430	35400605	35403206	35403257	720	0,0	162,94	2,0	310278	298	149	1	1	0.0,0.0	0.003,0.0	-0.002
747	ENSG00000100225	FBXO7	chr22	+	32478980	32479275	32474810	32475124	32483896	32483983	747	389275	0,0	170157	6,2	298	149	0.0101605	0.111239	1.0,1.0	0.934,0.975	0.045
748	ENSG00000100225	FBXO7	chr22	+	32478980	32479275	32475256	32475398	32483896	32483983	748	228179	1,0	112,97	0,3	298	149	0.436118	1	0.991,1.0	1.0,0.942	0.025
749	ENSG00000100225	FBXO7	chr22	+	32479132	32479275	32474797	32475124	32483896	32484124	749	220178	0,0	107,99	6,2	292	149	0.00103058	0.0220948	1.0,1.0	0.901,0.962	0.069
750	ENSG00000100225	FBXO7	chr22	+	32479132	32479275	32475236	32475398	32483896	32484124	750	216172	1,0	105,94	0,3	292	149	0.431723	1	0.991,1.0	1.0,0.941	0.025
751	ENSG00000100225	FBXO7	chr22	+	32483896	32484124	32478980	32479275	32485067	32485209	751	363282	4,0	213139	0,0	298	149	0.930502	1	0.978,1.0	1.0,1.0	-0.011
752	ENSG00000100225	FBXO7	chr22	+	32495492	32495530	32487744	32493281	32498143	32498608	752	210,97	7,6	77,90	0,4	187	149	0.137739	0.68424	0.96,0.928	1.0,0.947	-0.03
756	ENSG00000100150	DEPDC5	chr22	+	31766584	31766668	31764974	31765060	31768813	31768863	756	27,37	0,2	18,6	0,2	233	149	0.399944	1	1.0,0.922	1.0,0.657	0.133
757	ENSG00000100150	DEPDC5	chr22	+	31766603	31766668	31764974	31765060	31768813	31768863	757	3,7	0,2	1,1	0,2	214	149	0.8225	1	1.0,0.709	1.0,0.258	0.226
759	ENSG00000100150	DEPDC5	chr22	+	31797599	31797699	31792744	31792817	31798581	31798656	759	5,5	0,1	2,4	0,0	249	149	1	1	1.0,0.749	1.0,1.0	-0.125
760	ENSG00000100150	DEPDC5	chr22	+	31797599	31797703	31792686	31792817	31798581	31798656	760	23,21	0,1	7,28	0,0	253	149	1	1	1.0,0.925	1.0,1.0	-0.037
762	ENSG00000100150	DEPDC5	chr22	+	31821501	31821637	31819021	31819225	31833914	31833980	762	10,19	3,5	3,3	2,0	285	149	0.303667	1	0.635,0.665	0.44,1.0	-0.07
763	ENSG00000100150	DEPDC5	chr22	+	31822692	31822790	31821501	31821637	31833914	31833980	763	16,25	0,0	11,6	2,0	247	149	0.936359	1	1.0,1.0	0.768,1.0	0.116
765	ENSG00000100150	DEPDC5	chr22	+	31833914	31833980	31822692	31822790	31836998	31837155	765	3,12	0,0	6,0	0,1	215	149	1	1	1.0,1.0	1.0,0.0	0.5
766	ENSG00000100150	DEPDC5	chr22	+	31846833	31846967	31844744	31845237	31857444	31857553	766	24,26	0,0	18,4	0,3	283	149	0.0528544	0.351495	1.0,1.0	1.0,0.412	0.294
767	ENSG00000100150	DEPDC5	chr22	+	31861367	31861433	31857444	31857553	31870589	31870744	767	0,4	11,6	0,0	4,0	215	149	1	1	0.0,0.316	0.0,NA	0.158
768	ENSG00000100150	DEPDC5	chr22	+	31870589	31870744	31857444	31857553	31873254	31873332	768	21,18	0,0	7,6	1,0	298	149	1	1	1.0,1.0	0.778,1.0	0.111
771	ENSG00000100150	DEPDC5	chr22	+	31895358	31895954	31893581	31893751	31897481	31897653	771	1,0	5,8	2,0	9,3	298	149	0.952619	1	0.091,0.0	0.1,0.0	-0.005
773	ENSG00000241878	PISD	chr22	-	31620552	31620599	31618976	31619836	31620995	31621142	773	9,11	0,0	4,5	2,0	196	149	0.556622	1	1.0,1.0	0.603,1.0	0.199
774	ENSG00000241878	PISD	chr22	-	31620552	31620713	31618490	31619836	31620995	31621142	774	102,72	0,0	44,80	2,0	298	149	0.677622	1	1.0,1.0	0.917,1.0	0.041
775	ENSG00000241878	PISD	chr22	-	31623683	31623849	31621648	31621885	31625762	31626016	775	52,39	3,0	26,23	0,0	298	149	0.505172	1	0.897,1.0	1.0,1.0	-0.051
776	ENSG00000241878	PISD	chr22	-	31623683	31623849	31621648	31621885	31630803	31630862	776	33,26	0,0	16,8	0,1	298	149	1	1	1.0,1.0	1.0,0.8	0.1
777	ENSG00000241878	PISD	chr22	-	31623683	31623849	31621648	31621885	31648100	31648276	777	33,27	15,15	16,8	8,24	298	149	0.0720589	0.437505	0.524,0.474	0.5,0.143	0.177
778	ENSG00000241878	PISD	chr22	-	31625762	31626016	31621648	31621885	31630803	31630831	778	10,0	0,0	3,3	0,1	298	149	1	1	1.0,NA	1.0,0.6	0.2
780	ENSG00000241878	PISD	chr22	-	31625762	31626016	31623683	31623849	31630803	31630831	780	26,13	0,0	14,18	1,0	298	149	1	1	1.0,1.0	0.875,1.0	0.062
781	ENSG00000241878	PISD	chr22	-	31628002	31628210	31625762	31626016	31628852	31628981	781	11,3	4,0	1,3	0,2	298	149	0.555676	1	0.579,1.0	1.0,0.429	0.075
782	ENSG00000241878	PISD	chr22	-	31628002	31628210	31625762	31626016	31630803	31630824	782	4,2	7,0	0,1	3,3	298	149	0.00457722	0.0637519	0.222,1.0	0.0,0.143	0.539
783	ENSG00000241878	PISD	chr22	-	31628852	31628981	31625877	31626016	31630803	31630862	783	3,0	7,0	1,2	3,3	278	149	1	1	0.187,NA	0.152,0.263	-0.021
784	ENSG00000241878	PISD	chr22	-	31628852	31628981	31625877	31626016	31648100	31648276	784	3,0	1,1	1,2	1,0	278	149	0.00533586	0.0710776	0.617,0.0	0.349,1.0	-0.366
788	ENSG00000198089	SFI1	chr22	+	31497247	31497348	31496557	31496637	31508254	31508376	788	0,0	40,25	2,0	15,27	250	149	0.62528	1	0.0,0.0	0.074,0.0	-0.037
790	ENSG00000198089	SFI1	chr22	+	31528689	31528863	31508254	31508376	31546860	31546971	790	27,31	1,9	19,15	3,7	298	149	0.30902	1	0.931,0.633	0.76,0.517	0.143
792	ENSG00000198089	SFI1	chr22	+	31531057	31531129	31528689	31528863	31546860	31546971	792	8,9	10,5	1,7	3,0	221	149	0.326981	1	0.35,0.548	0.183,1.0	-0.143
793	ENSG00000198089	SFI1	chr22	+	31546860	31546971	31531057	31531129	31550253	31550348	793	31,27	4,0	6,18	0,0	260	149	0.0525158	0.349887	0.816,1.0	1.0,1.0	-0.092
794	ENSG00000198089	SFI1	chr22	+	31561289	31561392	31556941	31557059	31573057	31573214	794	32,49	2,0	14,6	0,3	252	149	0.152834	0.734586	0.904,1.0	1.0,0.542	0.181
795	ENSG00000198089	SFI1	chr22	+	31580271	31580364	31578381	31578452	31583874	31583877	795	13,16	6,5	9,9	0,0	242	149	4.2899e-06	0.000393216	0.572,0.663	1.0,1.0	-0.383
796	ENSG00000198089	SFI1	chr22	+	31602211	31602293	31589446	31589577	31604308	31604404	796	69,56	2,2	11,4	0,0	231	149	0.203117	0.891548	0.957,0.948	1.0,1.0	-0.048
797	ENSG00000198089	SFI1	chr22	+	31602211	31602293	31589446	31589577	31604868	31604945	797	67,56	0,4	11,4	0,0	231	149	0.23781	0.986816	1.0,0.9	1.0,1.0	-0.05
798	ENSG00000198089	SFI1	chr22	+	31602211	31602293	31589446	31589577	31606327	31606430	798	83,56	4,1	11,4	0,0	231	149	0.0645312	0.403638	0.93,0.973	1.0,1.0	-0.048
799	ENSG00000198089	SFI1	chr22	+	31602606	31602785	31602211	31602293	31604308	31604404	799	114,93	3,0	14,16	0,0	298	149	0.435334	1	0.95,1.0	1.0,1.0	-0.025
800	ENSG00000198089	SFI1	chr22	+	31602606	31602785	31602211	31602293	31607936	31608033	800	102,90	1,0	13,14	0,0	298	149	1	1	0.981,1.0	1.0,1.0	-0.01
801	ENSG00000198089	SFI1	chr22	+	31603743	31603819	31602606	31602785	31604308	31604404	801	86,46	13,3	8,11	1,2	225	149	0.503554	1	0.814,0.91	0.841,0.785	0.049
802	ENSG00000198089	SFI1	chr22	+	31604308	31604404	31589446	31589577	31604868	31604945	802	58,54	0,4	11,7	0,0	245	149	0.159254	0.756788	1.0,0.891	1.0,1.0	-0.054
803	ENSG00000198089	SFI1	chr22	+	31604308	31604404	31602211	31602293	31604868	31604945	803	59,52	1,0	11,7	0,0	245	149	1	1	0.973,1.0	1.0,1.0	-0.014
804	ENSG00000198089	SFI1	chr22	+	31604308	31604404	31603743	31603819	31604868	31604945	804	113,86	0,0	18,17	2,0	245	149	0.744587	1	1.0,1.0	0.846,1.0	0.077
805	ENSG00000198089	SFI1	chr22	+	31604868	31604945	31589446	31589577	31606327	31606430	805	23,30	4,1	14,6	0,0	226	149	0.00710123	0.0861798	0.791,0.952	1.0,1.0	-0.129
806	ENSG00000198089	SFI1	chr22	+	31604868	31604945	31602211	31602293	31606327	31606430	806	24,26	17,0	14,6	0,0	226	149	0.000440719	0.0122758	0.482,1.0	1.0,1.0	-0.259
807	ENSG00000198089	SFI1	chr22	+	31604868	31606430	31602211	31602293	31607936	31608033	807	39,36	1,0	9,6	0,0	298	149	1	1	0.951,1.0	1.0,1.0	-0.024
808	ENSG00000198089	SFI1	chr22	+	31606327	31606430	31602211	31602293	31607936	31608033	808	56,35	1,0	9,6	0,0	252	149	1	1	0.971,1.0	1.0,1.0	-0.014
809	ENSG00000198089	SFI1	chr22	+	31613141	31613216	31611765	31611840	31613353	31613453	809	77,83	0,1	14,10	0,0	224	149	1	1	1.0,0.982	1.0,1.0	-0.009
810	ENSG00000198089	SFI1	chr22	+	31613141	31613216	31611765	31611840	31613601	31613855	810	32,21	0,0	7,6	4,0	224	149	0.00816229	0.0951178	1.0,1.0	0.538,1.0	0.231
811	ENSG00000198089	SFI1	chr22	+	31613141	31613216	31611765	31611840	31614788	31614860	811	29,21	1,0	6,6	0,0	224	149	1	1	0.951,1.0	1.0,1.0	-0.024
812	ENSG00000198089	SFI1	chr22	+	31613353	31613530	31611765	31611840	31613601	31613715	812	117,35	0,0	12,8	4,0	298	149	0.00771966	0.091263	1.0,1.0	0.6,1.0	0.2
813	ENSG00000198089	SFI1	chr22	+	31613353	31613530	31612772	31613216	31613601	31613715	813	173102	3,1	21,12	1,0	298	149	0.434981	1	0.966,0.981	0.913,1.0	0.017
814	ENSG00000198089	SFI1	chr22	+	31613601	31613855	31611765	31611840	31614788	31614860	814	49,36	1,0	13,9	0,0	298	149	1	1	0.961,1.0	1.0,1.0	-0.02
815	ENSG00000198089	SFI1	chr22	+	31613601	31613855	31613141	31613216	31614788	31614860	815	52,37	0,1	10,9	0,0	298	149	1	1	1.0,0.949	1.0,1.0	-0.026
816	ENSG00000198089	SFI1	chr22	+	31614788	31614860	31613141	31613216	31615047	31615279	816	40,17	2,0	3,2	0,0	221	149	0.300236	1	0.931,1.0	1.0,1.0	-0.034
817	ENSG00000138942	RNF185	chr22	+	31182968	31183066	31160242	31160303	31187046	31187270	817	0,4	61,24	3,3	15,5	247	149	0.0183297	0.168606	0.0,0.091	0.108,0.266	-0.142
818	ENSG00000138942	RNF185	chr22	+	31187046	31187270	31160181	31160303	31192683	31192702	818	139,59	9,4	29,36	1,0	298	149	0.00198025	0.0350089	0.885,0.881	0.935,1.0	-0.085
819	ENSG00000138942	RNF185	chr22	+	31187046	31187270	31160181	31160303	31201497	31201615	819	61,24	3,0	15,6	0,0	298	149	0.449929	1	0.91,1.0	1.0,1.0	-0.045
821	ENSG00000138942	RNF185	chr22	+	31192683	31192702	31187046	31187270	31201497	31201615	821	10,1	0,0	0,5	0,1	168	149	1	1	1.0,1.0	NA,0.816	0.184
822	ENSG00000138942	RNF185	chr22	+	31195468	31195581	31192683	31192702	31196935	31196990	822	133,66	1,0	26,35	0,0	262	149	1	1	0.987,1.0	1.0,1.0	-0.006
823	ENSG00000138942	RNF185	chr22	+	31196935	31197157	31192683	31192702	31201497	31201615	823	2,3	5,1	0,4	0,5	298	149	1	1	0.167,0.6	NA,0.286	0.098
826	ENSG00000183963	SMTN	chr22	+	31082909	31083002	31081317	31081456	31083178	31083309	826	0,0	37,7	4,0	89,83	242	149	0.785845	1	0.0,0.0	0.027,0.0	-0.013
827	ENSG00000183963	SMTN	chr22	+	31082915	31083002	31081317	31081456	31083178	31083309	827	0,0	37,7	6,0	89,83	236	149	0.61414	1	0.0,0.0	0.041,0.0	-0.021
828	ENSG00000183963	SMTN	chr22	+	31083178	31083309	31081317	31081456	31087964	31088024	828	50,11	0,0	141125	1,0	280	149	1	1	1.0,1.0	0.987,1.0	0.006
830	ENSG00000183963	SMTN	chr22	+	31093783	31093876	31091674	31091847	31095302	31095455	830	2,0	9,5	1,0	44,38	242	149	0.554244	1	0.12,0.0	0.014,0.0	0.053
831	ENSG00000183963	SMTN	chr22	+	31099061	31099179	31098666	31098840	31099744	31099896	831	41,21	0,1	139147	2,1	267	149	0.787917	1	1.0,0.921	0.975,0.988	-0.021
832	ENSG00000183963	SMTN	chr22	+	31099064	31099179	31098666	31098840	31099744	31099896	832	20,14	0,1	56,75	2,1	264	149	0.572733	1	1.0,0.888	0.94,0.977	-0.014
837	ENSG00000253352	TUG1	chr22	+	30972047	30972172	30971366	30971779	30972854	30973587	837	3,1	4,11	2,0	1,8	274	149	0.389493	1	0.29,0.047	0.521,0.0	-0.092
844	ENSG00000184792	OSBP2	chr22	+	30887425	30887618	30870428	30870682	30888222	30888340	844	346240	0,0	277269	1,0	298	149	1	1	1.0,1.0	0.993,1.0	0.004
845	ENSG00000184792	OSBP2	chr22	+	30889489	30889636	30889176	30889234	30890727	30890973	845	504262	21,26	171210	42,46	296	149	4.5226e-09	1.35398e-06	0.924,0.835	0.672,0.697	0.195
846	ENSG00000184792	OSBP2	chr22	+	30893121	30893242	30890727	30890973	30893462	30893566	846	705381	0,0	445377	2,0	270	149	1	1	1.0,1.0	0.992,1.0	0.004
847	ENSG00000184792	OSBP2	chr22	+	30893816	30894001	30893637	30893733	30905836	30906069	847	564413	13,3	321373	8,6	298	149	0.728458	1	0.956,0.986	0.953,0.969	0.01
850	ENSG00000167065	DUSP18	chr22	-	30663012	30663260	30652050	30652297	30663403	30663506	850	0,0	1,0	1,0	0,0	298	149	1	1	0.0,NA	1.0,NA	-1
852	ENSG00000167065	DUSP18	chr22	-	30664954	30665121	30663514	30664080	30667461	30667885	852	2,0	0,0	1,1	0,2	298	149	1	1	1.0,NA	1.0,0.2	0.4
853	ENSG00000133488	SEC14L4	chr22	-	30494149	30494210	30492473	30492557	30494865	30494961	853	14,9	1,0	4,2	0,0	210	149	1	1	0.909,1.0	1.0,1.0	-0.045
854	ENSG00000133488	SEC14L4	chr22	-	30495582	30495642	30495253	30495442	30495927	30495971	854	24,14	0,0	4,12	0,1	209	149	1	1	1.0,1.0	1.0,0.895	0.052
856	ENSG00000133488	SEC14L4	chr22	-	30503676	30503752	30495927	30495971	30505557	30505650	856	28,11	1,0	6,6	0,4	225	149	0.0139842	0.139254	0.949,1.0	1.0,0.498	0.225
857	ENSG00000133488	SEC14L4	chr22	-	30503676	30503768	30495927	30495971	30505557	30505711	857	11,2	1,0	1,3	0,4	241	149	0.0150227	0.146441	0.872,1.0	1.0,0.317	0.277
863	ENSG00000242114	MTFP1	chr22	+	30427121	30427403	30426716	30426844	30428461	30428643	863	93,46	2,3	27,11	9,1	298	149	0.00232699	0.039364	0.959,0.885	0.6,0.846	0.199
864	ENSG00000242114	MTFP1	chr22	+	30427170	30427403	30426716	30426844	30428461	30429054	864	210117	2,3	50,46	9,1	298	149	0.00191183	0.0342335	0.981,0.951	0.735,0.958	0.119
865	ENSG00000242114	MTFP1	chr22	+	30427239	30427403	30426716	30426844	30428461	30428951	865	165,67	2,3	46,21	9,1	298	149	0.00166475	0.0309964	0.976,0.918	0.719,0.913	0.131
867	ENSG00000100003	SEC14L2	chr22	+	30399642	30399718	30396994	30397170	30406341	30406385	867	2,5	3,0	11,8	0,0	225	149	0.0355413	0.265938	0.306,1.0	1.0,1.0	-0.347
872	ENSG00000100003	SEC14L2	chr22	+	30415758	30416087	30410595	30410679	30416233	30416403	872	10,2	0,0	3,9	0,1	298	149	1	1	1.0,1.0	1.0,0.818	0.091
873	ENSG00000100003	SEC14L2	chr22	+	30415947	30416087	30410595	30410679	30416233	30416403	873	5,0	0,0	2,6	0,1	289	149	1	1	1.0,NA	1.0,0.756	0.122
879	ENSG00000128342	LIF	chr22	-	30244754	30244933	30240452	30244061	30246676	30246759	879	68,47	0,2	129,76	3,0	298	149	0.632857	1	1.0,0.922	0.956,1.0	-0.017
882	ENSG00000100325	ASCC2	chr22	-	29808110	29808185	29806796	29806904	29813429	29813542	882	69,77	0,0	42,19	1,1	224	149	0.256761	1	1.0,1.0	0.965,0.927	0.054
883	ENSG00000100325	ASCC2	chr22	-	29815171	29815289	29814656	29814767	29816005	29816073	883	1,0	81,62	0,0	23,27	267	149	1	1	0.007,0.0	0.0,0.0	0.004
884	ENSG00000100325	ASCC2	chr22	-	29822334	29822395	29816005	29816073	29825086	29825257	884	25,20	0,1	9,9	0,1	210	149	1	1	1.0,0.934	1.0,0.865	0.035
885	ENSG00000100325	ASCC2	chr22	-	29822334	29822464	29816005	29816073	29825086	29825257	885	169120	0,1	65,66	0,1	279	149	1	1	1.0,0.985	1.0,0.972	0.006
887	ENSG00000100325	ASCC2	chr22	-	29825621	29825780	29825086	29825257	29832244	29832342	887	152,89	4,1	60,37	1,3	298	149	0.561234	1	0.95,0.978	0.968,0.86	0.05
888	ENSG00000100325	ASCC2	chr22	-	29825621	29825780	29825086	29825257	29838177	29838228	888	114,77	0,1	57,33	0,0	298	149	1	1	1.0,0.975	1.0,1.0	-0.012
889	ENSG00000100325	ASCC2	chr22	-	29827476	29827600	29825621	29825780	29832244	29832342	889	3,0	38,12	2,1	5,4	273	149	0.277888	1	0.041,0.0	0.179,0.12	-0.129
890	ENSG00000100325	ASCC2	chr22	-	29832244	29832342	29825086	29825257	29838177	29838274	890	4,2	0,1	1,3	0,0	247	149	1	1	1.0,0.547	1.0,1.0	-0.226
893	ENSG00000100325	ASCC2	chr22	-	29832244	29832342	29825621	29825780	29834488	29834550	893	69,17	3,0	6,9	0,0	247	149	0.589662	1	0.933,1.0	1.0,1.0	-0.033
894	ENSG00000100325	ASCC2	chr22	-	29832244	29832342	29825621	29825780	29838177	29838274	894	25,8	0,0	0,2	2,0	247	149	0.0217033	0.189859	1.0,1.0	0.0,1.0	0.5
895	ENSG00000100325	ASCC2	chr22	-	29833540	29833614	29825621	29825780	29834488	29834550	895	2,0	3,0	0,1	0,0	223	149	1	1	0.308,NA	NA,1.0	-0.692
897	ENSG00000100325	ASCC2	chr22	-	29833540	29833614	29832244	29832342	29834488	29834550	897	4,0	44,10	0,1	7,8	223	149	1	1	0.057,0.0	0.0,0.077	-0.01
900	ENSG00000100325	ASCC2	chr22	-	29834441	29834550	29832244	29832342	29838177	29838274	900	12,2	0,1	4,2	0,1	258	149	1	1	1.0,0.536	1.0,0.536	0
901	ENSG00000100325	ASCC2	chr22	-	29834488	29834550	29825621	29825780	29838177	29838261	901	3,0	0,0	0,0	2,0	211	149	1	1	1.0,NA	0.0,NA	1
902	ENSG00000100325	ASCC2	chr22	-	29834488	29834550	29832244	29832342	29838177	29838261	902	44,10	0,1	7,8	0,1	211	149	1	1	1.0,0.876	1.0,0.85	0.013
905	ENSG00000186575	NF2	chr22	+	29628657	29628773	29603567	29604112	29636750	29636876	905	1,0	97,51	0,0	27,49	265	149	1	1	0.006,0.0	0.0,0.0	0.003
906	ENSG00000186575	NF2	chr22	+	29636750	29636876	29603555	29604112	29639089	29639212	906	161,99	1,0	57,87	1,1	275	149	0.480341	1	0.989,1.0	0.969,0.979	0.02
907	ENSG00000186575	NF2	chr22	+	29636750	29636876	29603555	29604112	29642201	29642285	907	93,51	0,3	27,50	1,2	275	149	0.737443	1	1.0,0.902	0.936,0.931	0.018
908	ENSG00000186575	NF2	chr22	+	29639089	29639212	29603998	29604112	29642201	29642285	908	44,43	0,3	43,53	1,2	272	149	0.639106	1	1.0,0.887	0.959,0.936	-0.004
909	ENSG00000186575	NF2	chr22	+	29639089	29639212	29636750	29636876	29642201	29642285	909	110,94	0,2	72,90	0,1	272	149	1	1	1.0,0.963	1.0,0.98	-0.008
912	ENSG00000186575	NF2	chr22	+	29664989	29665064	29661204	29661339	29671825	29671948	912	18,38	0,2	13,20	0,0	224	149	0.329098	1	1.0,0.927	1.0,1.0	-0.036
913	ENSG00000186575	NF2	chr22	+	29668332	29668446	29664989	29665064	29671825	29671948	913	192179	0,1	70154	0,1	263	149	1	1	1.0,0.99	1.0,0.989	0.001
914	ENSG00000186575	NF2	chr22	+	29681438	29681601	29678195	29678323	29694751	29694945	914	205203	5,4	92,83	8,2	298	149	0.0775676	0.458704	0.953,0.962	0.852,0.954	0.054
915	ENSG00000186575	NF2	chr22	+	29683019	29683064	29681438	29681601	29694751	29694811	915	82,61	16,8	17,30	4,10	194	149	0.184594	0.833996	0.797,0.854	0.765,0.697	0.095
916	ENSG00000186575	NF2	chr22	+	29683019	29683079	29681438	29681601	29694751	29694811	916	9,16	16,8	6,10	4,10	209	149	0.902661	1	0.286,0.588	0.517,0.416	-0.03
917	ENSG00000184117	NIPSNAP1	chr22	-	29558869	29558953	29554807	29555999	29560733	29560828	917	197103	0,0	102,86	0,2	233	149	1	1	1.0,1.0	1.0,0.965	0.018
918	ENSG00000184117	NIPSNAP1	chr22	-	29564237	29564371	29561791	29561862	29569192	29569287	918	1,5	60,42	2,2	37,36	283	149	0.818511	1	0.009,0.059	0.028,0.028	0.006
919	ENSG00000184117	NIPSNAP1	chr22	-	29569192	29569287	29561791	29561862	29570161	29570207	919	124,83	0,0	68,69	1,0	244	149	1	1	1.0,1.0	0.976,1.0	0.012
927	ENSG00000183762	KREMEN1	chr22	+	29121356	29121481	29098861	29098953	29125262	29125416	927	12,2	1,0	0,1	0,0	274	149	1	1	0.867,1.0	NA,1.0	-0.067
928	ENSG00000159216	RUNX1	chr21	-	34834409	34834601	34799300	34799462	34859473	34859578	928	37,42	2,1	9,12	1,0	298	149	0.368084	1	0.902,0.955	0.818,1.0	0.019
931	ENSG00000100209	HSCB	chr22	+	28743881	28743978	28742038	28742331	28751240	28751288	931	96,81	2,6	15,23	0,4	246	149	0.716875	1	0.967,0.891	1.0,0.777	0.04
932	ENSG00000100209	HSCB	chr22	+	28744614	28744704	28743881	28743978	28745863	28746008	932	58,61	2,0	11,27	0,0	239	149	0.456806	1	0.948,1.0	1.0,1.0	-0.026
933	ENSG00000100209	HSCB	chr22	+	28744614	28744704	28743881	28743978	28751240	28751288	933	45,42	0,0	10,21	3,0	239	149	0.143207	0.702678	1.0,1.0	0.675,1.0	0.162
934	ENSG00000100209	HSCB	chr22	+	28744614	28744709	28743881	28743978	28745863	28745867	934	51,49	2,0	12,25	0,0	244	149	0.36014	1	0.94,1.0	1.0,1.0	-0.03
935	ENSG00000100209	HSCB	chr22	+	28744614	28744709	28743881	28743978	28751240	28751288	935	47,41	0,0	11,21	3,0	244	149	0.150286	0.725691	1.0,1.0	0.691,1.0	0.155
936	ENSG00000100209	HSCB	chr22	+	28745863	28746008	28743881	28743978	28751240	28751288	936	37,24	0,0	3,2	3,0	294	149	0.0245659	0.206899	1.0,1.0	0.336,1.0	0.332
937	ENSG00000100209	HSCB	chr22	+	28745863	28746008	28744614	28744704	28751240	28751288	937	48,44	0,1	4,8	0,0	294	149	1	1	1.0,0.957	1.0,1.0	-0.022
938	ENSG00000100209	HSCB	chr22	+	28745863	28746008	28744614	28744709	28751240	28751288	938	41,32	2,0	6,6	1,0	294	149	0.443707	1	0.912,1.0	0.753,1.0	0.079
939	ENSG00000100209	HSCB	chr22	+	28751240	28751288	28745863	28746008	28757077	28757210	939	51,38	0,2	10,4	1,0	197	149	0.661493	1	1.0,0.935	0.883,1.0	0.026
940	ENSG00000183765	CHEK2	chr22	-	28696900	28696987	28695709	28695873	28699837	28699937	940	80106	0,4	26,43	0,2	236	149	0.772272	1	1.0,0.944	1.0,0.931	0.006
941	ENSG00000183765	CHEK2	chr22	-	28703504	28703566	28699763	28699937	28710005	28710059	941	22,22	22,23	14,20	7,3	211	149	0.00641797	0.0804692	0.414,0.403	0.585,0.825	-0.296
943	ENSG00000183765	CHEK2	chr22	-	28719394	28719485	28711908	28712017	28724976	28725124	943	42,39	1,0	12,42	5,3	240	149	0.000244399	0.00815592	0.963,1.0	0.598,0.897	0.234
944	ENSG00000183765	CHEK2	chr22	-	28721517	28721631	28719394	28719485	28724976	28725124	944	2,8	31,34	1,0	8,34	263	149	0.00351692	0.0531227	0.035,0.118	0.066,0.0	0.043
946	ENSG00000183765	CHEK2	chr22	-	28730419	28730548	28725242	28725367	28734402	28734727	946	14,4	46,45	1,3	36,39	278	149	0.00429538	0.0610478	0.14,0.045	0.015,0.04	0.065
947	ENSG00000183765	CHEK2	chr22	-	28730455	28730548	28725242	28725367	28734402	28734727	947	4,4	46,45	1,1	36,39	242	149	0.0291149	0.232908	0.051,0.052	0.017,0.016	0.035
948	ENSG00000183765	CHEK2	chr22	-	28734402	28734727	28725242	28725367	28741768	28741783	948	64,71	2,0	55,52	0,0	298	149	0.404329	1	0.941,1.0	1.0,1.0	-0.03
949	ENSG00000183765	CHEK2	chr22	-	28737259	28737323	28734402	28734727	28738081	28738197	949	0,0	4,1	0,2	0,0	213	149	1	1	0.0,0.0	NA,1.0	-1
950	ENSG00000183765	CHEK2	chr22	-	28737884	28738038	28734402	28734727	28741768	28741800	950	5,2	18,26	1,0	19,13	298	149	0.0147356	0.144559	0.122,0.037	0.026,0.0	0.067
951	ENSG00000183765	CHEK2	chr22	-	28738081	28738197	28734402	28734727	28741768	28741806	951	4,1	18,26	0,0	19,13	265	149	0.051024	0.342935	0.111,0.021	0.0,0.0	0.066
952	ENSG00000180957	PITPNB	chr22	-	27854853	27854939	27851668	27853663	27858386	27858509	952	34106	0,0	49,22	2,0	235	149	0.276833	1	1.0,1.0	0.94,1.0	0.03
953	ENSG00000180957	PITPNB	chr22	-	27873737	27873815	27860130	27860241	27894554	27894638	953	28125	0,2	53,30	0,0	227	149	0.857282	1	1.0,0.976	1.0,1.0	-0.012
954	ENSG00000244625	MIATNB	chr22	+	26693680	26693836	26672766	26672987	26717252	26717459	954	14,25	3,8	9,5	0,0	298	149	1.40578e-05	0.000986509	0.7,0.61	1.0,1.0	-0.345
955	ENSG00000244625	MIATNB	chr22	+	26693680	26693836	26672766	26672987	26774155	26774217	955	7,14	1,2	3,3	0,0	298	149	0.0176741	0.164099	0.778,0.778	1.0,1.0	-0.222
957	ENSG00000244625	MIATNB	chr22	+	26711829	26712008	26693692	26693836	26717252	26717459	957	0,1	7,14	0,0	6,2	298	149	1	1	0.0,0.034	0.0,0.0	0.017
959	ENSG00000244625	MIATNB	chr22	+	26717252	26717459	26693680	26693836	26726643	26726720	959	7,17	0,2	6,2	2,0	298	149	0.647756	1	1.0,0.81	0.6,1.0	0.105
960	ENSG00000244625	MIATNB	chr22	+	26717252	26717459	26693680	26693836	26774155	26774217	960	18,16	0,3	6,2	0,0	298	149	0.139155	0.689101	1.0,0.727	1.0,1.0	-0.137
961	ENSG00000244625	MIATNB	chr22	+	26718139	26718231	26717252	26717459	26721649	26722172	961	5,1	4,0	3,2	2,4	241	149	0.362047	1	0.436,1.0	0.481,0.236	0.359
962	ENSG00000244625	MIATNB	chr22	+	26718139	26718231	26717252	26717459	26726643	26726794	962	4,3	0,3	0,2	0,0	241	149	1	1	1.0,0.382	NA,1.0	-0.309
963	ENSG00000244625	MIATNB	chr22	+	26718139	26718231	26717252	26717459	26774155	26774217	963	4,1	11,2	0,2	0,0	241	149	1	1	0.184,0.236	NA,1.0	-0.79
964	ENSG00000244625	MIATNB	chr22	+	26726643	26726794	26693680	26693836	26774155	26774217	964	2,3	0,3	2,0	0,0	298	149	1	1	1.0,0.333	1.0,NA	-0.334
988	ENSG00000100031	GGT1	chr22	+	24607953	24608023	24603146	24603527	24609961	24610033	988	12,6	2,0	7,11	0,0	219	149	0.778615	1	0.803,1.0	1.0,1.0	-0.099
989	ENSG00000100031	GGT1	chr22	+	24607953	24608023	24603146	24603527	24609964	24610033	989	15,12	0,3	14,24	1,1	219	149	0.441418	1	1.0,0.731	0.905,0.942	-0.058
990	ENSG00000100031	GGT1	chr22	+	24607953	24608023	24603146	24603527	24610249	24610336	990	3,4	0,0	2,10	1,0	219	149	1	1	1.0,1.0	0.576,1.0	0.212
991	ENSG00000100031	GGT1	chr22	+	24607953	24608023	24603183	24603335	24609961	24610033	991	12,2	0,0	6,5	4,0	219	149	0.00770592	0.0911783	1.0,1.0	0.505,1.0	0.248
992	ENSG00000100031	GGT1	chr22	+	24607953	24608023	24603183	24603335	24609964	24610033	992	15,8	0,0	10,16	3,0	219	149	0.140261	0.693372	1.0,1.0	0.694,1.0	0.153
993	ENSG00000100031	GGT1	chr22	+	24607953	24608023	24603183	24603335	24610357	24610531	993	8,0	1,0	4,3	0,0	219	149	1	1	0.845,NA	1.0,1.0	-0.155
994	ENSG00000100031	GGT1	chr22	+	24607953	24608023	24603197	24603321	24609961	24610033	994	28,9	0,0	12,14	2,0	219	149	0.867876	1	1.0,1.0	0.803,1.0	0.099
995	ENSG00000100031	GGT1	chr22	+	24607953	24608023	24603197	24603321	24609964	24610033	995	33,15	2,0	18,28	3,5	219	149	0.00909226	0.102733	0.918,1.0	0.803,0.792	0.161
996	ENSG00000100031	GGT1	chr22	+	24607953	24608023	24603197	24603321	24610249	24610336	996	20,7	0,0	8,11	2,0	219	149	0.690521	1	1.0,1.0	0.731,1.0	0.135
997	ENSG00000100031	GGT1	chr22	+	24607953	24608023	24603197	24603321	24610357	24610531	997	24,7	4,4	10,13	2,2	219	149	0.523884	1	0.803,0.544	0.773,0.816	-0.121
998	ENSG00000100031	GGT1	chr22	+	24607953	24608023	24607620	24607732	24609964	24610033	998	53,37	0,3	23,34	0,0	219	149	0.737151	1	1.0,0.894	1.0,1.0	-0.053
999	ENSG00000100031	GGT1	chr22	+	24608989	24609231	24607953	24608023	24609961	24610033	999	92,76	17,4	26,29	7,16	298	149	0.0042069	0.0600158	0.73,0.905	0.65,0.475	0.255
1000	ENSG00000100031	GGT1	chr22	+	24608989	24609231	24607953	24608023	24609964	24610033	1000	127,95	37,27	31,45	28,27	298	149	0.00034221	0.010233	0.632,0.638	0.356,0.455	0.23
1001	ENSG00000100031	GGT1	chr22	+	24608989	24609231	24607953	24608023	24610249	24610531	1001	90,77	1,0	26,30	0,2	298	149	0.590061	1	0.978,1.0	1.0,0.882	0.048
1002	ENSG00000100031	GGT1	chr22	+	24608989	24609231	24607953	24608023	24610357	24610531	1002	92,78	10,1	27,30	2,6	298	149	0.208749	0.907055	0.821,0.975	0.871,0.714	0.105
1003	ENSG00000100031	GGT1	chr22	+	24609961	24610033	24603183	24603335	24610357	24610531	1003	42,28	1,0	21,11	0,0	221	149	1	1	0.966,1.0	1.0,1.0	-0.017
1004	ENSG00000100031	GGT1	chr22	+	24609961	24610033	24603197	24603321	24610249	24610531	1004	32,29	0,0	21,26	2,0	221	149	0.698355	1	1.0,1.0	0.876,1.0	0.062
1005	ENSG00000100031	GGT1	chr22	+	24609961	24610033	24603197	24603321	24610357	24610531	1005	42,28	4,4	18,11	2,2	221	149	0.805354	1	0.876,0.825	0.859,0.788	0.027
1006	ENSG00000100031	GGT1	chr22	+	24609961	24610033	24603234	24603527	24610249	24610531	1006	34,29	0,0	19,26	1,0	221	149	1	1	1.0,1.0	0.928,1.0	0.036
1007	ENSG00000100031	GGT1	chr22	+	24609961	24610033	24607953	24608023	24610249	24610531	1007	45,32	1,0	26,40	0,2	221	149	0.722231	1	0.968,1.0	1.0,0.931	0.018
1008	ENSG00000100031	GGT1	chr22	+	24609961	24610033	24607953	24608023	24610357	24610531	1008	53,31	10,1	20,25	2,6	221	149	0.626274	1	0.781,0.954	0.871,0.737	0.063
1009	ENSG00000100031	GGT1	chr22	+	24609961	24610033	24608989	24609231	24610249	24610531	1009	32,29	0,1	19,26	0,1	221	149	1	1	1.0,0.951	1.0,0.946	0.003
1010	ENSG00000100031	GGT1	chr22	+	24609961	24610033	24608989	24609231	24610357	24610531	1010	44,28	2,2	17,11	1,1	221	149	0.793565	1	0.937,0.904	0.92,0.881	0.02
1011	ENSG00000100031	GGT1	chr22	+	24609964	24610033	24603183	24603335	24610357	24610531	1011	42,27	1,0	19,11	0,0	218	149	1	1	0.966,1.0	1.0,1.0	-0.017
1012	ENSG00000100031	GGT1	chr22	+	24609964	24610033	24603212	24603321	24610249	24610336	1012	32,27	0,0	21,30	2,0	218	149	0.768479	1	1.0,1.0	0.878,1.0	0.061
1013	ENSG00000100031	GGT1	chr22	+	24609964	24610033	24603212	24603321	24610357	24610531	1013	44,27	4,4	19,15	2,2	218	149	1	1	0.883,0.822	0.867,0.837	0.001
1014	ENSG00000100031	GGT1	chr22	+	24609964	24610033	24603214	24603527	24610249	24610336	1014	32,29	0,0	20,27	1,0	218	149	1	1	1.0,1.0	0.932,1.0	0.034
1015	ENSG00000100031	GGT1	chr22	+	24609964	24610033	24607953	24608023	24610249	24610336	1015	55,51	1,0	43,45	0,2	218	149	0.373326	1	0.974,1.0	1.0,0.939	0.017
1016	ENSG00000100031	GGT1	chr22	+	24609964	24610033	24607953	24608023	24610357	24610531	1016	72,49	10,1	38,26	2,6	218	149	0.609198	1	0.831,0.971	0.929,0.748	0.062
1017	ENSG00000100031	GGT1	chr22	+	24609964	24610033	24608989	24609231	24610249	24610336	1017	60,44	0,1	24,39	0,1	218	149	1	1	1.0,0.968	1.0,0.964	0.002
1018	ENSG00000100031	GGT1	chr22	+	24609964	24610033	24608989	24609231	24610357	24610531	1018	70,38	2,2	21,24	1,1	218	149	0.803662	1	0.96,0.929	0.935,0.943	0.005
1020	ENSG00000100031	GGT1	chr22	+	24620912	24621070	24620327	24620520	24623106	24623256	1020	476248	0,0	222219	1,2	298	149	1	1	1.0,1.0	0.991,0.982	0.014
1027	ENSG00000099991	CABIN1	chr22	+	24041138	24041273	24038347	24038461	24042903	24043084	1027	111117	0,0	26,27	13,4	284	149	1.09581e-10	6.00015e-08	1.0,1.0	0.512,0.78	0.354
1028	ENSG00000099991	CABIN1	chr22	+	24050824	24050974	24049090	24049220	24054872	24055159	1028	124103	0,0	48,75	3,2	298	149	0.0254252	0.212185	1.0,1.0	0.889,0.949	0.081
1029	ENSG00000099991	CABIN1	chr22	+	24054872	24055159	24050824	24050974	24056191	24056304	1029	124,93	0,0	35,61	1,0	298	149	1	1	1.0,1.0	0.946,1.0	0.027
1030	ENSG00000099991	CABIN1	chr22	+	24066986	24067181	24064034	24064187	24070799	24071042	1030	124,77	2,0	32,43	0,0	298	149	0.858264	1	0.969,1.0	1.0,1.0	-0.016
1031	ENSG00000099991	CABIN1	chr22	+	24085005	24085151	24084578	24084785	24087451	24087713	1031	175112	1,1	66,37	0,1	295	149	1	1	0.989,0.983	1.0,0.949	0.012
1032	ENSG00000099991	CABIN1	chr22	+	24162065	24162215	24134301	24134415	24164399	24164489	1032	2,0	22,20	0,0	15,7	298	149	0.557626	1	0.043,0.0	0.0,0.0	0.021
1033	ENSG00000099991	CABIN1	chr22	+	24168446	24168521	24166638	24167313	24171712	24171995	1033	79,67	0,0	21,49	1,1	224	149	0.284313	1	1.0,1.0	0.933,0.97	0.048
1034	ENSG00000099991	CABIN1	chr22	+	24176110	24176275	24171712	24171995	24177503	24177817	1034	92,56	9,5	44,50	0,3	298	149	0.0158004	0.151537	0.836,0.848	1.0,0.893	-0.105
1037	ENSG00000285762	AC253536.7	chr22	-	23973767	23973943	23971377	23971623	23974306	23974439	1037	1105924	3,0	658527	12,2	298	149	0.0415102	0.297213	0.995,1.0	0.965,0.992	0.019
1038	ENSG00000099958	DERL3	chr22	-	23838351	23838445	23837658	23837854	23838563	23838637	1038	44,13	0,2	15,7	0,2	243	149	0.850116	1	1.0,0.799	1.0,0.682	0.058
1040	ENSG00000099956	SMARCB1	chr22	+	23800943	23800970	23793558	23793688	23803294	23803322	1040	21,11	0,0	11,7	0,4	176	149	0.0157854	0.151428	1.0,1.0	1.0,0.597	0.202
1041	ENSG00000099956	SMARCB1	chr22	+	23800943	23801081	23793558	23793688	23803294	23803422	1041	234154	0,0	111112	0,4	287	149	0.656501	1	1.0,1.0	1.0,0.936	0.032
1042	ENSG00000099956	SMARCB1	chr22	+	23800943	23801135	23793558	23793688	23803294	23803422	1042	127,71	0,0	60,60	0,4	298	149	0.152358	0.732562	1.0,1.0	1.0,0.882	0.059
1043	ENSG00000099956	SMARCB1	chr22	+	23800943	23801964	23793558	23793688	23803294	23803422	1043	115,69	0,0	58,58	0,4	298	149	0.142312	0.70035	1.0,1.0	1.0,0.879	0.06
1044	ENSG00000099956	SMARCB1	chr22	+	23825224	23825415	23814990	23816936	23833571	23833587	1044	469291	0,3	216150	4,1	298	149	0.495469	1	1.0,0.98	0.964,0.987	0.014
1045	ENSG00000250479	CHCHD10	chr22	-	23767373	23767540	23766127	23766275	23767833	23767920	1045	229,67	2,0	38,32	2,1	298	149	0.397513	1	0.983,1.0	0.905,0.941	0.069
1046	ENSG00000250479	CHCHD10	chr22	-	23767373	23767593	23766127	23766275	23767833	23767942	1046	394117	2,0	39,37	2,1	298	149	0.499716	1	0.99,1.0	0.907,0.949	0.067
1054	ENSG00000100023	PPIL2	chr22	+	21669912	21669962	21666008	21666131	21670565	21670611	1054	110,66	0,0	48,28	0,2	199	149	0.678438	1	1.0,1.0	1.0,0.913	0.043
1055	ENSG00000100023	PPIL2	chr22	+	21670263	21670376	21669912	21669962	21670565	21670611	1055	2,2	87,53	5,3	31,19	262	149	0.00597409	0.0763297	0.013,0.021	0.084,0.082	-0.066
1056	ENSG00000100023	PPIL2	chr22	+	21670298	21670360	21669912	21669962	21670565	21670611	1056	2,0	87,53	0,0	31,19	211	149	1	1	0.016,0.0	0.0,0.0	0.008
1057	ENSG00000100023	PPIL2	chr22	+	21670996	21671059	21670565	21670611	21672329	21672381	1057	89,68	0,1	35,29	0,0	212	149	1	1	1.0,0.98	1.0,1.0	-0.01
1058	ENSG00000100023	PPIL2	chr22	+	21675063	21675115	21672329	21672381	21681298	21681390	1058	148115	2,4	44,49	0,0	201	149	0.189917	0.850721	0.982,0.955	1.0,1.0	-0.032
1059	ENSG00000100023	PPIL2	chr22	+	21685637	21685726	21684752	21684913	21686482	21686558	1059	0,3	57,27	0,0	16,35	238	149	0.486454	1	0.0,0.065	0.0,0.0	0.033
1061	ENSG00000184436	THAP7	chr22	-	21001255	21001411	21000646	21000787	21001831	21001911	1061	201130	0,0	63,84	0,1	298	149	1	1	1.0,1.0	1.0,0.977	0.012
1062	ENSG00000184436	THAP7	chr22	-	21001831	21001911	21000646	21001411	21002085	21002117	1062	58,33	0,0	18,27	0,2	229	149	0.490577	1	1.0,1.0	1.0,0.898	0.051
1063	ENSG00000241973	PI4KA	chr22	-	20709907	20709997	20709295	20709379	20710698	20710858	1063	207155	0,0	37,79	3,2	239	149	0.0512547	0.343797	1.0,1.0	0.885,0.961	0.077
1064	ENSG00000241973	PI4KA	chr22	-	20711340	20711461	20710698	20710858	20712485	20712611	1064	135,73	0,0	44,33	0,2	270	149	0.609398	1	1.0,1.0	1.0,0.901	0.049
1065	ENSG00000241973	PI4KA	chr22	-	20734394	20734553	20734042	20734194	20742227	20742355	1065	181100	0,0	33,37	1,0	298	149	1	1	1.0,1.0	0.943,1.0	0.028
1066	ENSG00000241973	PI4KA	chr22	-	20744627	20744720	20742607	20742764	20747582	20747702	1066	220153	5,9	61,30	0,4	242	149	0.689575	1	0.964,0.913	1.0,0.822	0.027
1067	ENSG00000241973	PI4KA	chr22	-	20796145	20796314	20793192	20793243	20798583	20798687	1067	260164	4,0	35,83	1,0	298	149	0.808791	1	0.97,1.0	0.946,1.0	0.012
1068	ENSG00000241973	PI4KA	chr22	-	20807361	20807458	20804973	20805165	20810966	20811032	1068	277156	2,0	63,55	0,0	246	149	1	1	0.988,1.0	1.0,1.0	-0.006
1069	ENSG00000241973	PI4KA	chr22	-	20810966	20811032	20807361	20807458	20813357	20813506	1069	183122	3,1	47,37	1,0	215	149	0.728788	1	0.977,0.988	0.97,1.0	-0.003
1070	ENSG00000244486	SCARF2	chr22	-	20431017	20431537	20430689	20430908	20431744	20431846	1070	4,0	0,0	0,0	1,2	298	149	1	1	1.0,NA	0.0,0.0	1
1071	ENSG00000128185	DGCR6L	chr22	-	20316118	20316219	20315335	20315476	20319638	20319799	1071	248197	7,9	68,60	6,3	250	149	0.252064	1	0.955,0.929	0.871,0.923	0.045
1074	ENSG00000099899	TRMT2A	chr22	-	20113117	20113234	20112327	20113007	20113431	20113507	1074	74,36	0,0	33,52	1,2	266	149	0.399664	1	1.0,1.0	0.949,0.936	0.057
1075	ENSG00000099899	TRMT2A	chr22	-	20113685	20113808	20113431	20113507	20114573	20114681	1075	136,69	0,1	52,62	2,0	272	149	0.398373	1	1.0,0.974	0.934,1.0	0.02
1076	ENSG00000099899	TRMT2A	chr22	-	20115265	20115447	20114964	20115079	20115671	20115688	1076	145,59	0,2	55,99	0,0	298	149	0.972959	1	1.0,0.937	1.0,1.0	-0.031
1077	ENSG00000099899	TRMT2A	chr22	-	20115671	20115780	20114964	20115079	20116037	20116100	1077	69,48	0,0	41,44	1,0	258	149	1	1	1.0,1.0	0.959,1.0	0.02
1081	ENSG00000183597	TANGO2	chr22	+	20036759	20036854	20021068	20021246	20043354	20043443	1081	296191	1,1	17,29	0,0	244	149	1	1	0.994,0.991	1.0,1.0	-0.008
1082	ENSG00000183597	TANGO2	chr22	+	20036759	20036854	20021154	20021298	20043354	20043443	1082	169151	0,1	10,16	0,0	244	149	1	1	1.0,0.989	1.0,1.0	-0.006
1083	ENSG00000183597	TANGO2	chr22	+	20036759	20037094	20021138	20021246	20043354	20043443	1083	129,62	1,1	9,15	0,0	298	149	0.699882	1	0.985,0.969	1.0,1.0	-0.023
1084	ENSG00000183597	TANGO2	chr22	+	20047969	20048328	20043354	20043443	20052464	20052584	1084	6,3	240202	1,0	13,31	298	149	1	1	0.012,0.007	0.037,0.0	-0.009
1085	ENSG00000183597	TANGO2	chr22	+	20053359	20053551	20052464	20052584	20055942	20056013	1085	67,62	15,14	2,4	12,10	298	149	2.1069e-10	1.0195e-07	0.691,0.689	0.077,0.167	0.568
1086	ENSG00000183597	TANGO2	chr22	+	20053436	20053551	20052464	20052584	20055942	20056013	1086	176126	15,14	7,14	12,10	264	149	1.33821e-08	3.25662e-06	0.869,0.836	0.248,0.441	0.508
1087	ENSG00000183597	TANGO2	chr22	+	20053436	20053551	20052464	20052584	20061529	20061681	1087	90,58	12,5	3,6	1,1	264	149	0.784146	1	0.809,0.867	0.629,0.772	0.138
1088	ENSG00000183597	TANGO2	chr22	+	20053436	20053551	20052464	20052584	20063337	20063442	1088	85,58	2,0	3,6	0,0	264	149	0.511129	1	0.96,1.0	1.0,1.0	-0.02
1089	ENSG00000183597	TANGO2	chr22	+	20055942	20056013	20052464	20052584	20061529	20061576	1089	54,48	12,5	10,17	1,1	220	149	0.0503114	0.339769	0.753,0.867	0.871,0.92	-0.085
1090	ENSG00000183597	TANGO2	chr22	+	20055942	20056013	20052464	20052584	20063337	20063442	1090	5,8	2,0	10,7	0,0	220	149	0.65396	1	0.629,1.0	1.0,1.0	-0.185
1091	ENSG00000183597	TANGO2	chr22	+	20055942	20056013	20052464	20052584	20064541	20065925	1091	5,8	1,0	7,8	0,0	220	149	1	1	0.772,1.0	1.0,1.0	-0.114
1092	ENSG00000183597	TANGO2	chr22	+	20055942	20056013	20053359	20053551	20061529	20061576	1092	128,97	5,0	6,17	0,0	220	149	0.218187	0.933543	0.945,1.0	1.0,1.0	-0.028
1095	ENSG00000183597	TANGO2	chr22	+	20061529	20061683	20052464	20052584	20063337	20063411	1095	141,94	2,0	18,22	0,0	298	149	1	1	0.972,1.0	1.0,1.0	-0.014
1096	ENSG00000183597	TANGO2	chr22	+	20061529	20061683	20055942	20056013	20063337	20063411	1096	211155	0,0	20,33	3,0	298	149	0.227142	0.958552	1.0,1.0	0.769,1.0	0.115
1097	ENSG00000183597	TANGO2	chr22	+	20061529	20061706	20055942	20056013	20063337	20063442	1097	82,68	0,0	3,14	3,0	298	149	0.036395	0.270368	1.0,1.0	0.333,1.0	0.334
1098	ENSG00000183597	TANGO2	chr22	+	20063337	20063442	20052464	20052584	20064541	20064907	1098	88,60	1,0	10,2	0,0	254	149	1	1	0.981,1.0	1.0,1.0	-0.01
1099	ENSG00000183597	TANGO2	chr22	+	20063337	20063442	20055942	20056013	20064541	20064907	1099	86,60	2,0	13,2	0,1	254	149	0.565233	1	0.962,1.0	1.0,0.54	0.211
1100	ENSG00000099889	ARVCF	chr22	-	19971215	19971335	19969895	19970743	19971885	19971971	1100	0,0	3,0	1,2	0,2	269	149	1	1	0.0,NA	1.0,0.356	-0.678
1101	ENSG00000099889	ARVCF	chr22	-	19973118	19973317	19972924	19973036	19973642	19973793	1101	6,14	0,1	16,7	2,0	298	149	0.818406	1	1.0,0.875	0.8,1.0	0.037
1103	ENSG00000099889	ARVCF	chr22	-	19986650	19986683	19981932	19982091	19987072	19987155	1103	0,2	7,3	0,0	0,1	182	149	1	1	0.0,0.353	NA,0.0	0.176
1104	ENSG00000242259	C22orf39	chr22	-	19375630	19375792	19361726	19361931	19383619	19383705	1104	47,33	0,0	22,32	0,1	298	149	1	1	1.0,1.0	1.0,0.941	0.03
1105	ENSG00000242259	C22orf39	chr22	-	19377868	19378066	19375630	19375792	19383619	19383705	1105	143114	1,2	51,47	2,4	298	149	0.0182051	0.167748	0.986,0.966	0.927,0.855	0.085
1106	ENSG00000242259	C22orf39	chr22	-	19387710	19387816	19385520	19385736	19388483	19388554	1106	103,75	4,0	53,67	0,0	255	149	0.457593	1	0.938,1.0	1.0,1.0	-0.031
1107	ENSG00000242259	C22orf39	chr22	-	19405785	19405880	19397991	19398087	19408482	19408593	1107	23,13	1,0	8,6	0,0	244	149	1	1	0.934,1.0	1.0,1.0	-0.033
1108	ENSG00000242259	C22orf39	chr22	-	19407183	19407274	19405785	19405880	19408482	19408593	1108	47,48	0,2	35,41	0,0	240	149	0.347936	1	1.0,0.937	1.0,1.0	-0.031
1109	ENSG00000070371	CLTCL1	chr22	-	19184395	19184536	19183475	19183611	19187557	19187728	1109	0,0	56,35	1,0	4,8	290	149	1	1	0.0,0.0	0.114,0.0	-0.057
1110	ENSG00000070371	CLTCL1	chr22	-	19187557	19187728	19183389	19183611	19187980	19188091	1110	134108	21,14	13,15	6,6	298	149	0.0134675	0.135675	0.761,0.794	0.52,0.556	0.24
1111	ENSG00000070371	CLTCL1	chr22	-	19187980	19188091	19183389	19183611	19191303	19191435	1111	114,97	2,5	14,12	0,1	260	149	0.0720335	0.437479	0.97,0.917	1.0,0.873	0.007
1112	ENSG00000070371	CLTCL1	chr22	-	19196265	19196656	19191303	19191435	19201328	19201493	1112	86,55	0,0	10,16	0,1	298	149	1	1	1.0,1.0	1.0,0.889	0.055
1113	ENSG00000070371	CLTCL1	chr22	-	19199733	19199841	19196265	19196656	19201328	19201493	1113	136108	1,0	18,26	0,0	257	149	1	1	0.987,1.0	1.0,1.0	-0.006
1114	ENSG00000070371	CLTCL1	chr22	-	19208153	19208311	19201328	19201493	19208921	19209114	1114	138163	4,2	23,16	0,0	298	149	0.0832932	0.482282	0.945,0.976	1.0,1.0	-0.04
1115	ENSG00000070371	CLTCL1	chr22	-	19225452	19225633	19223890	19224054	19226218	19226383	1115	119148	1,0	15,17	2,0	298	149	0.835323	1	0.983,1.0	0.789,1.0	0.097
1116	ENSG00000070371	CLTCL1	chr22	-	19233165	19233318	19232475	19232598	19233421	19233622	1116	120100	1,0	9,16	0,1	298	149	1	1	0.984,1.0	1.0,0.889	0.047
1117	ENSG00000070371	CLTCL1	chr22	-	19235695	19235869	19234508	19234706	19239274	19239388	1117	93105	0,1	14,18	0,0	298	149	1	1	1.0,0.981	1.0,1.0	-0.01
1118	ENSG00000070371	CLTCL1	chr22	-	19239274	19239388	19235695	19235869	19242774	19242936	1118	92,95	2,10	10,15	0,1	263	149	0.0149409	0.145896	0.963,0.843	1.0,0.895	-0.044
1119	ENSG00000070371	CLTCL1	chr22	-	19253958	19254227	19242774	19242936	19275622	19275830	1119	127116	2,0	19,15	0,0	298	149	1	1	0.969,1.0	1.0,1.0	-0.016
1120	ENSG00000070371	CLTCL1	chr22	-	19257804	19257867	19254033	19254227	19275622	19275830	1120	2,0	51,54	0,0	6,9	212	149	1	1	0.027,0.0	0.0,0.0	0.013
1121	ENSG00000070371	CLTCL1	chr22	-	19275622	19275830	19253958	19254227	19291599	19291661	1121	146,87	1,1	17,28	0,0	298	149	1	1	0.986,0.978	1.0,1.0	-0.018
1122	ENSG00000183628	DGCR6	chr22	+	18909979	18910098	18906564	18906725	18910171	18910272	1122	4,1	124,64	0,0	22,15	268	149	0.654571	1	0.018,0.009	0.0,0.0	0.013
1123	ENSG00000183628	DGCR6	chr22	+	18910171	18910272	18906564	18906725	18910887	18911028	1123	147,80	0,4	30,22	1,0	250	149	0.408241	1	1.0,0.923	0.947,1.0	-0.012
1125	ENSG00000184979	USP18	chr22	+	18161789	18161935	18160171	18160268	18167254	18167334	1125	108,45	0,0	30,39	0,1	295	149	1	1	1.0,1.0	1.0,0.952	0.024
1126	ENSG00000184979	USP18	chr22	+	18167254	18167334	18160171	18160268	18167889	18168036	1126	20,14	2,0	5,11	0,0	229	149	0.608698	1	0.867,1.0	1.0,1.0	-0.067
1127	ENSG00000215193	PEX26	chr22	+	18078295	18078606	18077919	18078047	18079873	18080014	1127	186,89	1,1	33,38	2,3	298	149	0.00701755	0.0855134	0.989,0.978	0.892,0.864	0.106
1128	ENSG00000215193	PEX26	chr22	+	18085111	18085258	18083436	18083732	18087971	18088460	1128	170165	19,8	65,68	9,6	296	149	0.442052	1	0.818,0.912	0.784,0.851	0.047
1129	ENSG00000093100	AC016026.1	chr22	-	17808843	17808937	17791201	17791301	17810702	17811497	1129	68,57	0,0	24,39	2,1	243	149	0.553748	1	1.0,1.0	0.88,0.96	0.08
1130	ENSG00000099968	BCL2L13	chr22	+	17655661	17655832	17638583	17638886	17683213	17683321	1130	227151	8,2	33,45	0,2	298	149	0.267379	1	0.934,0.974	1.0,0.918	-0.005
1132	ENSG00000099968	BCL2L13	chr22	+	17688985	17689142	17683213	17683321	17696140	17696210	1132	171138	0,1	32,25	2,1	298	149	0.174503	0.804346	1.0,0.986	0.889,0.926	0.086
1133	ENSG00000099968	BCL2L13	chr22	+	17688985	17689142	17683213	17683321	17702242	17702386	1133	120,99	8,2	20,20	0,0	298	149	0.00226944	0.0385497	0.882,0.961	1.0,1.0	-0.079
1135	ENSG00000099968	BCL2L13	chr22	+	17696140	17696210	17683213	17683321	17702242	17702386	1135	47,44	8,2	11,10	0,0	219	149	0.000671019	0.0165917	0.8,0.937	1.0,1.0	-0.131
1137	ENSG00000099968	BCL2L13	chr22	+	17696140	17696210	17688985	17689142	17702242	17702386	1137	143100	47,19	25,22	4,9	219	149	0.915547	1	0.674,0.782	0.81,0.624	0.011
1138	ENSG00000099968	BCL2L13	chr22	+	17696140	17696210	17688985	17689142	17726676	17730855	1138	63,30	3,5	10,8	0,4	219	149	0.674498	1	0.935,0.803	1.0,0.576	0.081
1140	ENSG00000099968	BCL2L13	chr22	+	17702242	17702386	17688985	17689142	17726676	17728699	1140	135,63	3,5	24,17	0,4	293	149	0.636555	1	0.958,0.865	1.0,0.684	0.069
1141	ENSG00000099968	BCL2L13	chr22	+	17702242	17702386	17696140	17696210	17726676	17728699	1141	172119	4,4	36,22	0,0	293	149	0.0201319	0.180398	0.956,0.938	1.0,1.0	-0.053
1149	ENSG00000069998	HDHD5	chr22	-	17138549	17138738	17137510	17138357	17141058	17141233	1149	268144	0,0	113110	0,1	298	149	1	1	1.0,1.0	1.0,0.982	0.009
1150	ENSG00000069998	HDHD5	chr22	-	17138549	17138738	17137510	17138357	17143097	17143131	1150	140,75	0,0	60,66	1,0	298	149	1	1	1.0,1.0	0.968,1.0	0.016
1151	ENSG00000069998	HDHD5	chr22	-	17141058	17141233	17137578	17138357	17143097	17143131	1151	104,42	0,0	31,41	1,0	298	149	1	1	1.0,1.0	0.939,1.0	0.03
1152	ENSG00000069998	HDHD5	chr22	-	17141058	17141233	17138549	17138738	17143097	17143131	1152	234111	2,1	86,85	2,1	298	149	0.680833	1	0.983,0.982	0.956,0.977	0.016
1153	ENSG00000069998	HDHD5	chr22	-	17143097	17143131	17138549	17138738	17145023	17145117	1153	24,8	5,2	12,7	3,1	183	149	0.718066	1	0.796,0.765	0.765,0.851	-0.028
1192	ENSG00000267858	MZF1-AS1	chr19	+	58568912	58568995	58559128	58559409	58570383	58570457	1192	6,7	1,0	1,3	1,0	232	149	1	1	0.794,1.0	0.391,1.0	0.202
1193	ENSG00000267858	MZF1-AS1	chr19	+	58570383	58570457	58559185	58559409	58571857	58571955	1193	1,1	0,0	0,2	0,1	223	149	1	1	1.0,1.0	NA,0.572	0.428
1194	ENSG00000267858	MZF1-AS1	chr19	+	58571857	58571955	58570383	58570457	58572577	58572823	1194	3,2	0,0	0,6	1,1	247	149	0.781575	1	1.0,1.0	0.0,0.784	0.608
1195	ENSG00000083807	SLC27A5	chr19	-	58481063	58481187	58479511	58480805	58483531	58483646	1195	0,2	0,0	0,1	4,1	273	149	1	1	NA,1.0	0.0,0.353	0.824
1196	ENSG00000083807	SLC27A5	chr19	-	58498784	58498915	58498332	58498691	58499122	58499220	1196	48,12	0,0	32,18	0,1	280	149	1	1	1.0,1.0	1.0,0.905	0.047
1197	ENSG00000171574	ZNF584	chr19	+	58409940	58410091	58408648	58409165	58415523	58415646	1197	43,30	20,16	5,11	3,4	298	149	0.823038	1	0.518,0.484	0.455,0.579	-0.016
1198	ENSG00000171574	ZNF584	chr19	+	58409964	58410091	58408776	58409165	58415523	58415646	1198	45,30	20,16	5,12	3,4	276	149	0.74713	1	0.548,0.503	0.474,0.618	-0.02
1199	ENSG00000171574	ZNF584	chr19	+	58410005	58410091	58401570	58401662	58415523	58415646	1199	22,21	4,6	5,6	2,0	235	149	0.130654	0.660076	0.777,0.689	0.613,1.0	-0.074
1200	ENSG00000171574	ZNF584	chr19	+	58410005	58410091	58408687	58409165	58415523	58415646	1200	48,34	20,16	16,14	3,4	235	149	0.112147	0.59262	0.603,0.574	0.772,0.689	-0.142
1201	ENSG00000171574	ZNF584	chr19	+	58415792	58415940	58415523	58415646	58416810	58417011	1201	9,2	49,34	8,1	11,18	297	149	0.203123	0.891548	0.084,0.029	0.267,0.027	-0.091
1202	ENSG00000171574	ZNF584	chr19	+	58415818	58415940	58415523	58415646	58416810	58417091	1202	8,1	49,34	8,1	11,18	271	149	0.123807	0.634926	0.082,0.016	0.286,0.03	-0.109
1204	ENSG00000174586	ZNF497	chr19	-	58358488	58358585	58354356	58357649	58362676	58362751	1204	0,2	2,0	0,0	2,0	246	149	1	1	0.0,1.0	0.0,NA	0.5
1206	ENSG00000198131	ZNF544	chr19	+	58230393	58230462	58229464	58229570	58243964	58244056	1206	154164	0,1	133,66	0,0	218	149	1	1	1.0,0.991	1.0,1.0	-0.004
1207	ENSG00000198131	ZNF544	chr19	+	58230393	58230497	58229464	58229570	58243964	58244056	1207	75,86	0,1	68,39	0,0	253	149	1	1	1.0,0.981	1.0,1.0	-0.01
1208	ENSG00000198131	ZNF544	chr19	+	58237248	58237334	58230393	58230462	58243964	58244056	1208	21,41	91,88	11,6	75,33	235	149	0.00882693	0.100526	0.128,0.228	0.085,0.103	0.084
1209	ENSG00000198131	ZNF544	chr19	+	58237248	58237334	58230393	58230497	58243964	58244056	1209	11,20	4,8	2,3	6,1	235	149	0.119902	0.62029	0.636,0.613	0.174,0.655	0.21
1210	ENSG00000198131	ZNF544	chr19	+	58243964	58244056	58230393	58230462	58246300	58246427	1210	160174	1,0	93,55	0,0	241	149	1	1	0.99,1.0	1.0,1.0	-0.005
1211	ENSG00000198131	ZNF544	chr19	+	58245786	58245869	58243964	58244056	58246300	58246427	1211	5,0	108147	0,1	59,37	232	149	0.891254	1	0.029,0.0	0.0,0.017	0.006
1214	ENSG00000198131	ZNF544	chr19	+	58276322	58276429	58246710	58246794	58277182	58277495	1214	2,2	12,7	0,1	4,0	256	149	0.316237	1	0.088,0.143	0.0,1.0	-0.385
1221	ENSG00000269343	ZNF587B	chr19	+	57820493	57820549	57819740	57819945	57839022	57839149	1221	47,43	26,19	56,41	14,19	205	149	0.218233	0.933543	0.568,0.622	0.744,0.611	-0.083
1222	ENSG00000268750	AC010522.1	chr19	+	57820493	57820549	57819718	57819945	57856103	57856233	1222	28,25	0,0	26,25	1,2	205	149	0.197902	0.87565	1.0,1.0	0.95,0.901	0.075
1223	ENSG00000268750	AC010522.1	chr19	+	57820493	57820549	57819718	57819945	57856106	57856233	1223	27,28	0,1	26,26	6,0	205	149	0.00675869	0.0836574	1.0,0.953	0.759,1.0	0.097
1224	ENSG00000268750	AC010522.1	chr19	+	57839022	57839149	57819718	57819945	57856103	57856233	1224	29,19	0,0	15,20	1,2	276	149	0.236175	0.983572	1.0,1.0	0.89,0.844	0.133
1225	ENSG00000268750	AC010522.1	chr19	+	57839022	57839149	57819718	57819945	57858575	57858641	1225	26,19	0,1	14,17	0,0	276	149	1	1	1.0,0.911	1.0,1.0	-0.044
1226	ENSG00000268750	AC010522.1	chr19	+	57839022	57839149	57820493	57820549	57856103	57856233	1226	24,12	2,0	30,24	0,5	276	149	0.156702	0.747822	0.866,1.0	1.0,0.722	0.072
1227	ENSG00000268750	AC010522.1	chr19	+	57856103	57856233	57819805	57819945	57858575	57858641	1227	11,11	0,1	14,12	0,0	279	149	1	1	1.0,0.855	1.0,1.0	-0.073
1228	ENSG00000268750	AC010522.1	chr19	+	57856103	57856233	57839022	57839149	57858575	57858641	1228	15,11	1,0	14,12	0,0	279	149	1	1	0.889,1.0	1.0,1.0	-0.055
1229	ENSG00000268750	AC010522.1	chr19	+	57856106	57856233	57819730	57819945	57858575	57858813	1229	9,10	0,1	15,8	0,0	276	149	1	1	1.0,0.844	1.0,1.0	-0.078
1230	ENSG00000083828	ZNF586	chr19	+	57774765	57774815	57769654	57769878	57776542	57776669	1230	0,0	27,17	4,0	11,16	199	149	0.062515	0.394406	0.0,0.0	0.214,0.0	-0.107
1231	ENSG00000083828	ZNF586	chr19	+	57776542	57776669	57769654	57769878	57778750	57780614	1231	42,19	0,3	21,18	0,3	276	149	0.827724	1	1.0,0.774	1.0,0.764	0.005
1232	ENSG00000083828	ZNF586	chr19	+	57776542	57776669	57769654	57769878	57790273	57790400	1232	25,14	6,4	11,11	2,0	276	149	0.0193632	0.175398	0.692,0.654	0.748,1.0	-0.201
1233	ENSG00000152443	ZNF776	chr19	+	57749156	57749331	57746821	57747091	57750784	57750845	1233	0,1	12,12	1,0	8,5	298	149	1	1	0.0,0.04	0.059,0.0	-0.009
1236	ENSG00000204519	ZNF551	chr19	+	57685261	57685385	57681976	57682244	57686480	57688028	1236	11,24	0,2	2,1	0,0	273	149	0.560525	1	1.0,0.868	1.0,1.0	-0.066
1237	ENSG00000121417	ZNF211	chr19	+	57633712	57633905	57633215	57633436	57634022	57634061	1237	2,5	1,1	2,0	3,0	298	149	1	1	0.5,0.714	0.25,NA	0.357
1238	ENSG00000121417	ZNF211	chr19	+	57633785	57633905	57633180	57633436	57634022	57634061	1238	2,3	1,1	0,1	3,0	269	149	0.0174109	0.162854	0.526,0.624	0.0,1.0	0.075
1239	ENSG00000121417	ZNF211	chr19	+	57634022	57634061	57633167	57633436	57634628	57634755	1239	3,1	1,2	3,0	1,0	188	149	1	1	0.704,0.284	0.704,NA	-0.21
1241	ENSG00000121417	ZNF211	chr19	+	57639911	57640067	57634628	57634755	57640703	57642279	1241	3,4	5,5	0,0	2,1	298	149	0.000367604	0.0107426	0.231,0.286	0.0,0.0	0.259
1244	ENSG00000269533	AC003002.3	chr19	+	57397047	57397174	57394187	57394223	57413595	57413636	1244	34,40	0,0	17,7	2,0	276	149	0.697322	1	1.0,1.0	0.821,1.0	0.09
1246	ENSG00000152433	ZNF547	chr19	+	57370972	57371094	57368543	57368579	57371781	57371908	1246	0,4	6,1	0,2	4,0	271	149	0.795284	1	0.0,0.687	0.0,1.0	-0.156
1247	ENSG00000131845	ZNF304	chr19	+	57352654	57352735	57351325	57351697	57353724	57353851	1247	4,5	1,12	1,0	6,3	230	149	0.000867402	0.0197354	0.722,0.213	0.097,0.0	0.419
1248	ENSG00000131845	ZNF304	chr19	+	57355270	57355411	57353724	57353851	57356029	57358780	1248	1,0	15,12	0,0	7,4	290	149	1	1	0.033,0.0	0.0,0.0	0.017
1263	ENSG00000063245	EPN1	chr19	+	55677549	55677734	55675244	55675435	55678526	55678855	1263	0,0	389169	1,0	262272	298	149	1	1	0.0,0.0	0.002,0.0	-0.001
1264	ENSG00000063245	EPN1	chr19	+	55677549	55677734	55676624	55677218	55678526	55678855	1264	19,16	75,22	8,3	25,42	298	149	0.0244134	0.205906	0.112,0.267	0.138,0.034	0.103
1265	ENSG00000063245	EPN1	chr19	+	55688869	55688994	55685395	55685645	55689296	55689371	1265	680420	3,0	431399	0,0	274	149	1	1	0.992,1.0	1.0,1.0	-0.004
1266	ENSG00000063245	EPN1	chr19	+	55689296	55689371	55688869	55688994	55689866	55689915	1266	583350	20,13	370344	47,42	224	149	1.02695e-08	2.59004e-06	0.951,0.947	0.84,0.845	0.106
1267	ENSG00000063244	U2AF2	chr19	+	55658861	55658981	55655108	55655153	55659209	55659345	1267	54,22	528242	10,26	375355	269	149	0.00200686	0.0353421	0.054,0.048	0.015,0.039	0.024
1268	ENSG00000063244	U2AF2	chr19	+	55660176	55660221	55659209	55659345	55660515	55660619	1268	426230	2,4	225245	4,0	194	149	1	1	0.994,0.978	0.977,1.0	-0.002
1269	ENSG00000063244	U2AF2	chr19	+	55662501	55662618	55661037	55661189	55663605	55663744	1269	604371	0,1	450417	0,0	266	149	1	1	1.0,0.995	1.0,1.0	-0.002
1273	ENSG00000108106	UBE2S	chr19	-	55404060	55404147	55401578	55401762	55404287	55404478	1273	60,22	1949904	28,22	977699	236	149	0.912158	1	0.019,0.015	0.018,0.019	-0.001
1274	ENSG00000108106	UBE2S	chr19	-	55404287	55404401	55401713	55401762	55406814	55406962	1274	1390673	2,0	736526	0,0	263	149	1	1	0.997,1.0	1.0,1.0	-0.002
1275	ENSG00000108106	UBE2S	chr19	-	55404287	55404478	55399744	55401762	55406814	55406962	1275	29981533	2,0	15781096	0,0	298	149	1	1	0.999,1.0	1.0,1.0	0
1282	ENSG00000105063	PPP6R1	chr19	-	55232074	55232211	55231801	55231982	55236642	55236821	1282	426225	0,0	287341	2,3	286	149	0.628922	1	1.0,1.0	0.987,0.983	0.015
1283	ENSG00000105063	PPP6R1	chr19	-	55241238	55241391	55240944	55241079	55241476	55241639	1283	586279	0,0	359395	2,5	298	149	0.695287	1	1.0,1.0	0.989,0.975	0.018
1284	ENSG00000105063	PPP6R1	chr19	-	55241476	55241639	55241238	55241391	55242165	55242279	1284	492230	0,0	302283	2,0	298	149	1	1	1.0,1.0	0.987,1.0	0.006
1287	ENSG00000131037	EPS8L1	chr19	+	55080771	55080854	55080391	55080541	55081230	55081492	1287	33,6	0,0	23,25	0,1	232	149	1	1	1.0,1.0	1.0,0.941	0.03
1288	ENSG00000131037	EPS8L1	chr19	+	55083766	55084642	55083615	55083644	55085840	55085892	1288	0,3	20,6	0,3	18,20	298	149	0.760451	1	0.0,0.2	0.0,0.07	0.065
1289	ENSG00000160439	RDH13	chr19	-	55048045	55048257	55047104	55047488	55048328	55048541	1289	35,17	83,27	8,7	47,37	298	149	0.00147735	0.0283796	0.174,0.239	0.078,0.086	0.124
1290	ENSG00000160439	RDH13	chr19	-	55050699	55051002	55048656	55048763	55056652	55056808	1290	0,0	63,47	3,4	28,25	298	149	0.00716643	0.0866878	0.0,0.0	0.051,0.074	-0.062
1291	ENSG00000160439	RDH13	chr19	-	55059156	55059275	55056652	55056808	55062967	55063086	1291	143109	4,2	80,90	4,1	268	149	0.877643	1	0.952,0.968	0.917,0.98	0.011
1294	ENSG00000160439	RDH13	chr19	-	55063863	55063999	55063270	55063371	55064295	55064412	1294	1,4	8,8	0,0	5,6	285	149	0.00689717	0.0847267	0.061,0.207	0.0,0.0	0.134
1311	ENSG00000167615	LENG8	chr19	+	54451289	54451382	54448886	54449310	54452092	54452267	1311	71,62	0,0	79,65	3,1	242	149	0.421142	1	1.0,1.0	0.942,0.976	0.041
1312	ENSG00000167615	LENG8	chr19	+	54451289	54451382	54449189	54449306	54452092	54452267	1312	104,87	0,0	91,82	1,2	242	149	0.433561	1	1.0,1.0	0.982,0.962	0.028
1313	ENSG00000167615	LENG8	chr19	+	54453545	54453656	54452650	54452752	54454429	54454682	1313	164104	9,5	108,84	21,18	260	149	1.34512e-05	0.000953593	0.913,0.923	0.747,0.728	0.18
1314	ENSG00000226696	LENG8-AS1	chr19	-	54445283	54445514	54444806	54445179	54448164	54448602	1314	2,0	1,0	0,1	0,0	298	149	1	1	0.5,NA	NA,1.0	-0.5
1315	ENSG00000226696	LENG8-AS1	chr19	-	54445920	54446031	54445283	54445514	54448164	54448602	1315	0,1	0,0	0,0	0,1	260	149	1	1	NA,1.0	NA,0.0	1
1321	ENSG00000186230	ZNF749	chr19	+	57441884	57442011	57435324	57435593	57443290	57447101	1321	20,10	5,4	3,3	0,3	276	149	0.762696	1	0.683,0.574	1.0,0.351	-0.047
1322	ENSG00000186230	ZNF749	chr19	+	57441884	57442011	57435346	57435667	57443290	57447101	1322	13,8	1,1	4,0	0,0	276	149	1	1	0.875,0.812	1.0,NA	-0.156
1324	ENSG00000170889	RPS9	chr19	+	54201486	54201609	54201132	54201281	54206275	54206462	1324	36952400	15,6	38603113	26,15	272	149	0.873477	1	0.993,0.995	0.988,0.991	0.004
1325	ENSG00000170889	RPS9	chr19	+	54201486	54201609	54201132	54201281	54207397	54207647	1325	19541256	0,0	19811546	0,2	272	149	1	1	1.0,1.0	1.0,0.998	0.001
1326	ENSG00000170889	RPS9	chr19	+	54206275	54206462	54201132	54201281	54207397	54207647	1326	23281373	0,0	23492058	0,2	298	149	1	1	1.0,1.0	1.0,0.998	0.001
1327	ENSG00000170889	RPS9	chr19	+	54206275	54206462	54201486	54201609	54206552	54206565	1327	18271225	0,0	19481633	2,0	298	149	1	1	1.0,1.0	0.998,1.0	0.001
1328	ENSG00000170889	RPS9	chr19	+	54206275	54206462	54201486	54201609	54207397	54207647	1328	40652544	8,28	42403655	35,38	298	149	0.0217625	0.189915	0.996,0.978	0.984,0.98	0.005
1329	ENSG00000170889	RPS9	chr19	+	54206275	54206724	54201159	54201281	54207397	54207644	1329	77,49	0,0	43,40	0,2	298	149	0.51083	1	1.0,1.0	1.0,0.909	0.045
1330	ENSG00000170889	RPS9	chr19	+	54206275	54206724	54201486	54201609	54207397	54207644	1330	18141220	8,28	19341637	35,38	298	149	0.0148981	0.14567	0.991,0.956	0.965,0.956	0.013
1331	ENSG00000170889	RPS9	chr19	+	54206552	54206724	54201486	54201609	54207397	54207522	1331	62,43	8,28	19,25	35,38	298	149	0.000451538	0.0124935	0.795,0.434	0.213,0.248	0.384
1332	ENSG00000170889	RPS9	chr19	+	54206552	54206724	54206275	54206462	54207397	54207522	1332	137,91	23131367	48,46	23232043	298	149	1.13011e-11	8.25058e-09	0.029,0.032	0.01,0.011	0.02
1333	ENSG00000125505	MBOAT7	chr19	-	54187160	54187287	54183520	54183680	54188216	54188278	1333	484272	11,5	584567	21,12	276	149	0.27804	1	0.96,0.967	0.938,0.962	0.014
1334	ENSG00000125505	MBOAT7	chr19	-	54188216	54188346	54183520	54183680	54189337	54189549	1334	15,5	0,0	24,13	1,0	279	149	1	1	1.0,1.0	0.928,1.0	0.036
1335	ENSG00000125505	MBOAT7	chr19	-	54188432	54188511	54188216	54188346	54189337	54189360	1335	305164	5,0	284296	7,3	228	149	0.26586	1	0.976,1.0	0.964,0.985	0.014
1336	ENSG00000105618	PRPF31	chr19	+	54128304	54128377	54128072	54128200	54129056	54129185	1336	166106	1,0	152181	0,0	222	149	1	1	0.991,1.0	1.0,1.0	-0.004
1337	ENSG00000105619	TFPT	chr19	-	54110050	54110121	54108325	54108395	54114441	54114700	1337	46,14	0,1	38,20	2,0	220	149	0.630868	1	1.0,0.905	0.928,1.0	-0.011
1338	ENSG00000170906	NDUFA3	chr19	+	54103113	54103188	54102727	54102888	54105933	54106011	1338	380146	0,0	239170	2,0	224	149	1	1	1.0,1.0	0.988,1.0	0.006
1339	ENSG00000170906	NDUFA3	chr19	+	54105596	54105703	54103113	54103188	54105933	54106011	1339	9,2	381143	7,6	236170	256	149	0.329741	1	0.014,0.008	0.017,0.02	-0.008
1340	ENSG00000170906	NDUFA3	chr19	+	54105933	54106011	54102876	54103188	54106810	54106961	1340	546208	5,1	341239	6,0	227	149	0.691936	1	0.986,0.993	0.974,1.0	0.003
1341	ENSG00000170906	NDUFA3	chr19	+	54106352	54106446	54105933	54106011	54106763	54106961	1341	16,5	0,0	9,14	2,2	243	149	0.00407279	0.0586657	1.0,1.0	0.734,0.811	0.228
1342	ENSG00000170906	NDUFA3	chr19	+	54106352	54106446	54105933	54106011	54106810	54106961	1342	46,19	381145	66,41	244166	243	149	0.000159146	0.00593964	0.069,0.074	0.142,0.132	-0.066
1343	ENSG00000170906	NDUFA3	chr19	+	54106810	54106978	54105933	54106011	54108439	54108704	1343	381147	0,1	244166	0,3	298	149	0.909353	1	1.0,0.987	1.0,0.965	0.011
1344	ENSG00000173276	ZBTB21	chr21	-	41992492	41994108	41986830	41991889	42002896	42002961	1344	3,13	0,1	2,3	0,0	298	149	1	1	1.0,0.867	1.0,1.0	-0.067
1345	ENSG00000173276	ZBTB21	chr21	-	42002349	42002503	41988636	41994108	42002896	42002961	1345	3,0	2,3	3,3	2,2	298	149	0.107398	0.57431	0.429,0.0	0.429,0.429	-0.214
1346	ENSG00000173276	ZBTB21	chr21	-	42002349	42002563	41993947	41994108	42002896	42002961	1346	6,2	2,3	5,3	2,2	298	149	0.685101	1	0.6,0.25	0.556,0.429	-0.068
1348	ENSG00000173276	ZBTB21	chr21	-	42002896	42002961	41986830	41994108	42010251	42010333	1348	0,3	9,4	2,2	1,0	214	149	0.000165452	0.00609962	0.0,0.343	0.582,1.0	-0.619
1356	ENSG00000130844	ZNF331	chr19	+	53539215	53539282	53522616	53522684	53555844	53555852	1356	28,34	0,1	6,1	0,0	216	149	1	1	1.0,0.959	1.0,1.0	-0.02
1358	ENSG00000130844	ZNF331	chr19	+	53539215	53539282	53538078	53538296	53555844	53555852	1358	61,61	0,1	9,5	0,0	216	149	1	1	1.0,0.977	1.0,1.0	-0.012
1359	ENSG00000130844	ZNF331	chr19	+	53555844	53555908	53522616	53522684	53569303	53569385	1359	23,38	1,0	1,8	0,0	213	149	1	1	0.941,1.0	1.0,1.0	-0.03
1360	ENSG00000130844	ZNF331	chr19	+	53555844	53555908	53539215	53539282	53563762	53563792	1360	36,27	0,0	4,3	2,0	213	149	0.542094	1	1.0,1.0	0.583,1.0	0.209
1361	ENSG00000130844	ZNF331	chr19	+	53555844	53555908	53539215	53539282	53569303	53569385	1361	82,87	2,3	10,13	0,0	213	149	0.118581	0.615563	0.966,0.953	1.0,1.0	-0.04
1362	ENSG00000130844	ZNF331	chr19	+	53563762	53563792	53539215	53539282	53569303	53569385	1362	0,0	2,3	5,1	0,0	179	149	1.79826e-10	8.90869e-08	0.0,0.0	1.0,1.0	-1
1363	ENSG00000130844	ZNF331	chr19	+	53563762	53563792	53555844	53555908	53569303	53569385	1363	3,7	57,86	4,2	9,11	179	149	0.0652047	0.40675	0.042,0.063	0.27,0.131	-0.148
1364	ENSG00000198346	ZNF813	chr19	+	53486631	53486758	53483749	53483837	53490374	53496255	1364	5,16	0,1	2,0	0,0	276	149	1	1	1.0,0.896	1.0,NA	-0.052
1369	ENSG00000213793	ZNF888	chr19	-	52917221	52917404	52915195	52915322	52917858	52917997	1369	0,6	6,14	1,0	1,1	298	149	0.0337647	0.257389	0.0,0.176	0.333,0.0	-0.079
1370	ENSG00000213793	ZNF888	chr19	-	52917858	52917931	52915195	52915322	52923368	52923481	1370	4,13	0,0	2,2	3,0	222	149	0.0311268	0.24426	1.0,1.0	0.309,1.0	0.346
1371	ENSG00000213793	ZNF888	chr19	-	52918818	52918937	52917858	52917931	52923368	52923481	1371	0,0	0,8	0,2	3,2	268	149	1	1	NA,0.0	0.0,0.357	-0.178
1372	ENSG00000213793	ZNF888	chr19	-	52918818	52918937	52917858	52917997	52923368	52923481	1372	0,0	0,3	1,0	4,0	268	149	1	1	NA,0.0	0.122,NA	-0.122
1373	ENSG00000182986	ZNF320	chr19	-	52888126	52888253	52876179	52881983	52890240	52890328	1373	13,42	0,0	16,14	2,0	276	149	0.860929	1	1.0,1.0	0.812,1.0	0.094
1374	ENSG00000182986	ZNF320	chr19	-	52891228	52891346	52890240	52890328	52893778	52893856	1374	11,30	0,0	9,6	0,1	267	149	1	1	1.0,1.0	1.0,0.77	0.115
1375	ENSG00000182986	ZNF320	chr19	-	52893383	52893619	52891228	52891346	52893778	52893856	1375	10,9	0,5	2,4	2,0	298	149	0.631254	1	1.0,0.474	0.333,1.0	0.071
1376	ENSG00000182986	ZNF320	chr19	-	52893383	52893619	52891228	52891346	52897519	52897655	1376	1,10	0,1	4,4	4,2	298	149	0.000307397	0.00949666	1.0,0.833	0.333,0.5	0.5
1377	ENSG00000182986	ZNF320	chr19	-	52893383	52893619	52891228	52891346	52897647	52897693	1377	2,6	1,1	1,4	2,3	298	149	0.052273	0.34894	0.5,0.75	0.2,0.4	0.325
1378	ENSG00000182986	ZNF320	chr19	-	52893778	52893856	52891228	52891346	52897509	52897650	1378	0,5	0,0	2,0	1,0	227	149	1	1	NA,1.0	0.568,NA	0.432
1379	ENSG00000182986	ZNF320	chr19	-	52893778	52893856	52891228	52891346	52897519	52897649	1379	2,5	0,1	2,1	4,2	227	149	5.90282e-05	0.00284965	1.0,0.766	0.247,0.247	0.636
1380	ENSG00000182986	ZNF320	chr19	-	52893778	52893856	52893383	52893619	52895338	52895435	1380	4,5	0,0	1,1	1,5	227	149	2.41413e-09	7.97313e-07	1.0,1.0	0.396,0.116	0.744
1381	ENSG00000182986	ZNF320	chr19	-	52893778	52893856	52893383	52893619	52897519	52897649	1381	8,3	1,4	2,2	4,1	227	149	0.231029	0.968864	0.84,0.33	0.247,0.568	0.177
1382	ENSG00000182986	ZNF320	chr19	-	52893778	52893927	52891228	52891346	52897519	52897654	1382	0,4	0,1	2,0	4,2	298	149	1	1	NA,0.667	0.2,0.0	0.567
1383	ENSG00000182986	ZNF320	chr19	-	52894125	52894220	52893778	52893856	52895338	52895435	1383	0,0	1,4	2,0	0,0	244	149	1	1	0.0,0.0	1.0,NA	-1
1384	ENSG00000182986	ZNF320	chr19	-	52895338	52895435	52893383	52893619	52897519	52897560	1384	2,3	1,4	1,5	4,1	246	149	0.939814	1	0.548,0.312	0.132,0.752	-0.012
1385	ENSG00000182986	ZNF320	chr19	-	52895338	52895435	52893383	52893619	52897647	52897693	1385	0,0	2,0	1,5	1,1	246	149	1	1	0.0,NA	0.377,0.752	-0.565
1386	ENSG00000182986	ZNF320	chr19	-	52895338	52895435	52893778	52893856	52897519	52897560	1386	3,6	5,3	0,0	1,2	246	149	1.65708e-05	0.00111402	0.267,0.548	0.0,0.0	0.408
1398	ENSG00000204611	ZNF616	chr19	-	52122359	52122457	52114789	52117024	52123922	52124049	1398	0,5	4,10	0,0	3,6	247	149	0.00544297	0.071792	0.0,0.232	0.0,0.0	0.116
1403	ENSG00000197619	ZNF615	chr19	-	52003696	52003900	52002154	52002281	52007292	52007330	1403	3,7	2,0	6,0	0,0	298	149	1	1	0.429,1.0	1.0,NA	-0.285
1404	ENSG00000197619	ZNF615	chr19	-	52003696	52003900	52002154	52002281	52008140	52008163	1404	3,7	2,4	7,0	2,2	298	149	0.405414	1	0.429,0.467	0.636,0.0	0.13
1408	ENSG00000197619	ZNF615	chr19	-	52007292	52007330	52002154	52002281	52008140	52008200	1408	2,0	2,4	0,0	2,2	187	149	0.514048	1	0.443,0.0	0.0,0.0	0.222
1412	ENSG00000176024	ZNF613	chr19	+	51927894	51927994	51927434	51927540	51929731	51929896	1412	0,7	4,3	0,0	1,4	249	149	0.00236626	0.0397856	0.0,0.583	0.0,0.0	0.291
1415	ENSG00000176024	ZNF613	chr19	+	51936027	51936235	51929731	51929896	51940208	51940335	1415	2,7	0,1	0,4	0,0	298	149	1	1	1.0,0.778	NA,1.0	-0.111
1417	ENSG00000182310	SPACA6	chr19	+	51703020	51703098	51702535	51702652	51703227	51703335	1417	3,5	1,0	7,6	0,0	227	149	1	1	0.663,1.0	1.0,1.0	-0.168
1426	ENSG00000062822	POLD1	chr19	+	50387659	50387804	50384372	50384390	50393974	50394063	1426	0,1	2,0	1,0	0,0	294	149	1	1	0.0,1.0	1.0,NA	-0.5
1427	ENSG00000062822	POLD1	chr19	+	50387659	50387804	50384372	50384390	50398850	50399053	1427	0,1	35,22	2,2	64,69	294	149	0.64377	1	0.0,0.023	0.016,0.014	-0.003
1429	ENSG00000062822	POLD1	chr19	+	50393974	50394063	50384372	50384390	50398850	50399053	1429	2,0	35,22	0,0	64,69	238	149	0.662703	1	0.035,0.0	0.0,0.0	0.018
1431	ENSG00000062822	POLD1	chr19	+	50395024	50395150	50384341	50384390	50398847	50399053	1431	0,0	3,2	1,0	4,14	275	149	1	1	0.0,0.0	0.119,0.0	-0.059
1432	ENSG00000062822	POLD1	chr19	+	50395024	50395150	50384341	50384390	50398850	50399053	1432	4,4	35,22	11,18	64,69	275	149	0.185646	0.83754	0.058,0.09	0.085,0.124	-0.031
1433	ENSG00000062822	POLD1	chr19	+	50395024	50395150	50393974	50394063	50398850	50399053	1433	4,4	2,0	8,18	0,0	275	149	0.473654	1	0.52,1.0	1.0,1.0	-0.24
1434	ENSG00000062822	POLD1	chr19	+	50410982	50411058	50409518	50409666	50413425	50413521	1434	0,4	72,32	0,0	99131	225	149	0.748898	1	0.0,0.076	0.0,0.0	0.038
1435	ENSG00000062822	POLD1	chr19	+	50415723	50415826	50415437	50415590	50416395	50416528	1435	169,98	2,0	243210	0,2	252	149	1	1	0.98,1.0	1.0,0.984	-0.002
1436	ENSG00000062822	POLD1	chr19	+	50416395	50416528	50415723	50415826	50416609	50416670	1436	140,92	0,0	228221	4,0	282	149	0.590139	1	1.0,1.0	0.968,1.0	0.016
1445	ENSG00000142528	ZNF473	chr19	+	50030891	50031091	50025892	50026122	50039160	50039287	1445	29,27	2,1	26,15	3,0	298	149	0.439971	1	0.879,0.931	0.812,1.0	-0.001
1446	ENSG00000142528	ZNF473	chr19	+	50031013	50031091	50025805	50026122	50039160	50039287	1446	14,16	2,1	11,9	3,0	227	149	0.563647	1	0.821,0.913	0.706,1.0	0.014
1450	ENSG00000039650	PNKP	chr19	-	49861607	49861695	49861252	49861510	49861771	49861776	1450	67,41	1,2	62,70	1,2	237	149	0.897984	1	0.977,0.928	0.975,0.957	-0.013
1451	ENSG00000039650	PNKP	chr19	-	49861771	49861881	49861607	49861695	49862043	49862105	1451	77,64	4,0	61,58	2,0	259	149	0.413951	1	0.917,1.0	0.946,1.0	-0.014
1458	ENSG00000039650	PNKP	chr19	-	49866398	49866445	49865126	49865426	49867053	49867204	1458	42,25	0,0	40,64	0,4	196	149	0.262212	1	1.0,1.0	1.0,0.924	0.038
1459	ENSG00000039650	PNKP	chr19	-	49866398	49866528	49865126	49865426	49867053	49867217	1459	30,17	0,0	20,25	0,4	279	149	0.0295457	0.235224	1.0,1.0	1.0,0.769	0.115
1460	ENSG00000039650	PNKP	chr19	-	49867468	49867532	49867195	49867217	49867678	49867701	1460	13,6	0,1	16,11	0,0	213	149	1	1	1.0,0.808	1.0,1.0	-0.096
1461	ENSG00000104973	MED25	chr19	+	49819171	49819296	49818570	49818616	49828448	49828547	1461	233171	14,3	215166	7,16	274	149	0.272399	1	0.901,0.969	0.944,0.849	0.039
1462	ENSG00000104973	MED25	chr19	+	49828448	49828547	49819171	49819296	49828969	49829015	1462	156130	1,1	174123	0,0	248	149	1	1	0.989,0.987	1.0,1.0	-0.012
1463	ENSG00000104973	MED25	chr19	+	49830087	49830218	49829785	49829948	49830510	49830598	1463	125,71	0,0	114119	1,0	280	149	1	1	1.0,1.0	0.984,1.0	0.008
1464	ENSG00000104973	MED25	chr19	+	49835533	49835605	49832883	49835177	49835726	49835945	1464	147,42	0,0	110,81	0,2	221	149	1	1	1.0,1.0	1.0,0.965	0.018
1465	ENSG00000104973	MED25	chr19	+	49836225	49836406	49835726	49835945	49838579	49840383	1465	28,18	1,0	31,22	0,0	298	149	1	1	0.933,1.0	1.0,1.0	-0.033
1466	ENSG00000010361	FUZ	chr19	-	49808114	49808159	49806884	49807374	49808413	49808491	1466	3,0	3,0	0,1	2,0	194	149	1	1	0.434,NA	0.0,1.0	-0.066
1467	ENSG00000010361	FUZ	chr19	-	49808716	49808823	49808573	49808638	49809162	49809258	1467	25,20	1,4	0,0	1,0	256	149	1	1	0.936,0.744	0.0,NA	0.84
1474	ENSG00000196961	AP2A1	chr19	+	49800960	49801058	49799967	49800150	49801389	49801621	1474	230161	1,0	156236	0,0	247	149	1	1	0.993,1.0	1.0,1.0	-0.004
1477	ENSG00000126457	PRMT1	chr19	+	49679871	49679925	49677271	49677316	49680486	49680588	1477	21,9	204139	87,94	269311	203	149	1.26831e-09	4.84811e-07	0.07,0.045	0.192,0.182	-0.13
1478	ENSG00000126457	PRMT1	chr19	+	49680486	49680588	49677151	49677316	49681909	49681979	1478	371234	2,1	486508	2,7	251	149	0.871719	1	0.991,0.993	0.993,0.977	0.007
1479	ENSG00000126457	PRMT1	chr19	+	49681909	49682065	49680486	49680588	49682195	49682249	1479	748449	0,1	1006885	0,0	298	149	1	1	1.0,0.996	1.0,1.0	-0.002
1480	ENSG00000126461	SCAF1	chr19	+	49645020	49645134	49642208	49642242	49645353	49645411	1480	61,58	1,2	90,96	2,2	263	149	0.856314	1	0.972,0.943	0.962,0.965	-0.006
1481	ENSG00000126461	SCAF1	chr19	+	49645020	49645134	49642208	49642242	49646107	49646202	1481	2,0	0,0	2,4	3,0	263	149	1	1	1.0,NA	0.274,1.0	0.363
1482	ENSG00000126461	SCAF1	chr19	+	49645353	49645411	49642208	49642242	49646107	49646202	1482	52,42	0,0	71,69	3,0	207	149	0.429883	1	1.0,1.0	0.945,1.0	0.028
1483	ENSG00000126461	SCAF1	chr19	+	49645353	49645411	49644829	49645134	49646107	49646202	1483	112,99	2,0	160164	0,2	207	149	1	1	0.976,1.0	1.0,0.983	-0.004
1484	ENSG00000126464	PRR12	chr19	+	49599271	49599938	49594696	49598013	49601490	49601918	1484	68,32	0,0	91,65	1,1	298	149	0.48007	1	1.0,1.0	0.978,0.97	0.026
1485	ENSG00000126464	PRR12	chr19	+	49614875	49615009	49614532	49614649	49615746	49616219	1485	83,48	0,0	98121	4,0	283	149	0.625035	1	1.0,1.0	0.928,1.0	0.036
1486	ENSG00000126464	PRR12	chr19	+	49621524	49621622	49620351	49620477	49624843	49624990	1486	93,62	0,0	142129	0,1	247	149	1	1	1.0,1.0	1.0,0.987	0.006
1487	ENSG00000142552	RCN3	chr19	+	49534192	49534301	49528466	49528714	49537032	49537132	1487	159,84	8,0	120113	7,2	258	149	0.886426	1	0.92,1.0	0.908,0.97	0.021
1488	ENSG00000142552	RCN3	chr19	+	49534192	49534395	49528466	49528714	49537032	49537205	1488	903488	8,0	613590	7,2	298	149	0.758799	1	0.983,1.0	0.978,0.993	0.006
1489	ENSG00000090554	FLT3LG	chr19	+	49478908	49479047	49476422	49476566	49480297	49480476	1489	3,0	1,1	1,4	0,1	288	149	0.0650623	0.406214	0.608,0.0	1.0,0.674	-0.533
1490	ENSG00000090554	FLT3LG	chr19	+	49478962	49479047	49476422	49476566	49480297	49480476	1490	3,0	1,1	3,3	0,1	234	149	0.12883	0.65348	0.656,0.0	1.0,0.656	-0.5
1495	ENSG00000104872	PIH1D1	chr19	-	49448000	49448062	49447709	49447908	49449474	49449520	1495	132111	14,4	213164	2,0	211	149	1.68659e-06	0.000188166	0.869,0.951	0.987,1.0	-0.084
1496	ENSG00000104872	PIH1D1	chr19	-	49450781	49450848	49448991	49449654	49453392	49453494	1496	58,34	0,2	74,63	0,0	216	149	0.611215	1	1.0,0.921	1.0,1.0	-0.039
1497	ENSG00000104872	PIH1D1	chr19	-	49451484	49451578	49450781	49450848	49453375	49453495	1497	50,33	0,1	49,58	0,0	243	149	1	1	1.0,0.953	1.0,1.0	-0.024
1498	ENSG00000104872	PIH1D1	chr19	-	49451484	49451578	49450781	49450848	49453392	49453494	1498	51,33	1,0	49,65	0,0	243	149	1	1	0.969,1.0	1.0,1.0	-0.016
1499	ENSG00000104872	PIH1D1	chr19	-	49451484	49451591	49450781	49450848	49453375	49453493	1499	55,36	0,1	68,70	0,0	256	149	1	1	1.0,0.954	1.0,1.0	-0.023
1500	ENSG00000104872	PIH1D1	chr19	-	49451484	49451591	49450781	49450848	49453392	49453494	1500	57,36	1,0	64,74	0,0	256	149	1	1	0.971,1.0	1.0,1.0	-0.014
1501	ENSG00000074219	TEAD2	chr19	-	49343230	49343398	49342437	49342590	49347189	49347363	1501	110,82	0,0	118,94	0,1	298	149	1	1	1.0,1.0	1.0,0.979	0.01
1502	ENSG00000074219	TEAD2	chr19	-	49348956	49349059	49348702	49348845	49351300	49351365	1502	0,0	33,19	2,1	37,24	252	149	0.42506	1	0.0,0.0	0.031,0.024	-0.028
1504	ENSG00000074219	TEAD2	chr19	-	49355302	49355419	49355147	49355206	49357251	49357255	1504	67,33	2,6	74,39	2,2	266	149	0.163846	0.772171	0.949,0.755	0.954,0.916	-0.083
1505	ENSG00000074219	TEAD2	chr19	-	49355311	49355419	49355147	49355206	49357251	49357314	1505	132,70	2,6	104,66	2,2	257	149	0.307522	1	0.975,0.871	0.968,0.95	-0.036
1506	ENSG00000074219	TEAD2	chr19	-	49355958	49355970	49355302	49355419	49357251	49357314	1506	38,14	66,36	11,12	57,25	161	149	0.101411	0.552862	0.348,0.265	0.152,0.308	0.077
1507	ENSG00000074219	TEAD2	chr19	-	49357251	49357314	49355147	49355206	49359434	49359499	1507	29,24	0,0	21,22	0,2	212	149	0.5959	1	1.0,1.0	1.0,0.885	0.057
1508	ENSG00000074219	TEAD2	chr19	-	49359843	49360081	49359434	49359499	49362372	49362457	1508	93,52	0,0	55,72	3,1	298	149	0.203465	0.892191	1.0,1.0	0.902,0.973	0.062
1509	ENSG00000130529	TRPM4	chr19	+	49166040	49166215	49158191	49158259	49168259	49168423	1509	4,10	4,0	16,12	2,3	298	149	0.844003	1	0.333,1.0	0.8,0.667	-0.067
1511	ENSG00000130529	TRPM4	chr19	+	49167916	49168097	49166040	49166215	49168259	49168423	1511	20,9	0,0	11,12	2,2	298	149	0.00158781	0.0298983	1.0,1.0	0.733,0.75	0.258
1515	ENSG00000130529	TRPM4	chr19	+	49181348	49181461	49172008	49172108	49182577	49182867	1515	11,7	0,2	6,5	3,1	262	149	0.0639801	0.400914	1.0,0.666	0.532,0.74	0.197
1517	ENSG00000130529	TRPM4	chr19	+	49196439	49196874	49190695	49190773	49200299	49200432	1517	17,13	0,0	9,11	0,1	298	149	1	1	1.0,1.0	1.0,0.846	0.077
1518	ENSG00000130529	TRPM4	chr19	+	49211014	49211087	49210600	49210842	49211163	49211269	1518	17,6	0,1	71,54	20,16	222	149	0.000176382	0.00641606	1.0,0.801	0.704,0.694	0.202
1522	ENSG00000177380	PPFIA3	chr19	+	49146165	49146192	49145942	49146005	49148082	49148258	1522	0,0	11,7	2,0	11,3	176	149	0.550857	1	0.0,0.0	0.133,0.0	-0.067
1524	ENSG00000183207	RUVBL2	chr19	+	48999318	48999373	48993561	48993902	49003278	49003334	1524	82,53	0,0	87,92	0,1	204	149	1	1	1.0,1.0	1.0,0.985	0.008
1526	ENSG00000183207	RUVBL2	chr19	+	49004206	49004418	49003278	49003334	49007017	49007147	1526	167120	4,0	130195	6,0	298	149	0.561667	1	0.954,1.0	0.915,1.0	0.019
1527	ENSG00000183207	RUVBL2	chr19	+	49004276	49004418	49003278	49003334	49007017	49007147	1527	298213	4,0	310354	6,0	291	149	0.675093	1	0.974,1.0	0.964,1.0	0.005
1528	ENSG00000183207	RUVBL2	chr19	+	49009775	49009871	49007301	49007368	49009972	49010066	1528	64,30	0,0	124,68	0,1	245	149	1	1	1.0,1.0	1.0,0.976	0.012
1529	ENSG00000183207	RUVBL2	chr19	+	49009775	49009882	49007301	49007368	49009972	49010066	1529	285159	0,0	544380	0,1	256	149	1	1	1.0,1.0	1.0,0.995	0.002
1530	ENSG00000183207	RUVBL2	chr19	+	49014483	49014603	49011191	49011310	49015020	49015150	1530	281189	0,0	440358	2,0	269	149	1	1	1.0,1.0	0.992,1.0	0.004
1532	ENSG00000087076	HSD17B14	chr19	-	48813432	48813552	48813017	48813348	48813662	48813730	1532	17,2	2,4	3,7	4,0	269	149	0.579564	1	0.825,0.217	0.293,1.0	-0.125
1533	ENSG00000087076	HSD17B14	chr19	-	48813455	48813552	48813017	48813348	48813662	48813730	1533	22,4	2,4	9,10	4,0	246	149	0.48178	1	0.869,0.377	0.577,1.0	-0.165
1534	ENSG00000087076	HSD17B14	chr19	-	48813662	48813730	48813108	48813348	48815036	48815072	1534	4,4	0,0	6,1	2,0	217	149	0.697667	1	1.0,1.0	0.673,1.0	0.163
1535	ENSG00000087076	HSD17B14	chr19	-	48831667	48831759	48815036	48815141	48832665	48832732	1535	6,1	11,2	7,0	4,0	241	149	1	1	0.252,0.236	0.52,NA	-0.276
1536	ENSG00000087076	HSD17B14	chr19	-	48832665	48832752	48815036	48815141	48834275	48834358	1536	7,2	0,0	4,0	0,1	236	149	1	1	1.0,1.0	1.0,0.0	0.5
1537	ENSG00000063180	CA11	chr19	-	48638239	48638293	48638021	48638144	48638887	48639053	1537	0,0	17,9	2,2	23,17	203	149	0.111646	0.590423	0.0,0.0	0.06,0.079	-0.07
1540	ENSG00000063177	RPL18	chr19	-	48616078	48616202	48615365	48615946	48616725	48616824	1540	31552075	1,0	51113708	0,1	273	149	1	1	0.999,1.0	1.0,1.0	0
1541	ENSG00000063177	RPL18	chr19	-	48616078	48616202	48615365	48615946	48617315	48617415	1541	1132783	0,0	17431350	0,4	273	149	1	1	1.0,1.0	1.0,0.995	0.002
1542	ENSG00000063177	RPL18	chr19	-	48616078	48616220	48615876	48615946	48616725	48616824	1542	1144789	1,0	17521363	0,1	291	149	1	1	0.998,1.0	1.0,0.999	-0.001
1543	ENSG00000063177	RPL18	chr19	-	48616725	48616824	48615365	48615946	48617315	48617415	1543	1271910	0,0	23091683	0,4	248	149	1	1	1.0,1.0	1.0,0.996	0.002
1544	ENSG00000063177	RPL18	chr19	-	48616725	48616824	48616078	48616202	48617315	48617415	1544	33022204	2,1	56914054	7,6	248	149	1	1	0.999,0.999	0.998,0.998	0.001
1545	ENSG00000063177	RPL18	chr19	-	48617315	48617415	48616078	48616202	48617790	48617877	1545	3,2	0,0	6,6	0,1	249	149	1	1	1.0,1.0	1.0,0.782	0.109
1546	ENSG00000063177	RPL18	chr19	-	48617315	48617423	48616078	48616202	48617790	48617797	1546	670547	0,0	1155900	0,1	257	149	1	1	1.0,1.0	1.0,0.998	0.001
1547	ENSG00000063177	RPL18	chr19	-	48617790	48617877	48616078	48617423	48619140	48619163	1547	1150906	0,0	20321478	2,0	236	149	1	1	1.0,1.0	0.998,1.0	0.001
1548	ENSG00000063177	RPL18	chr19	-	48617790	48617877	48617315	48617415	48619140	48619163	1548	2,4	0,0	4,8	0,1	236	149	1	1	1.0,1.0	1.0,0.835	0.083
1551	ENSG00000105443	CYTH2	chr19	+	48477716	48477719	48474837	48474949	48478068	48478145	1551	46,21	24,14	34,20	16,6	152	149	0.290568	1	0.653,0.595	0.676,0.766	-0.097
1552	ENSG00000105464	GRIN2D	chr19	+	48421784	48421945	48419584	48419814	48441768	48441956	1552	40,29	1,0	99,79	0,3	298	149	0.768632	1	0.952,1.0	1.0,0.929	0.011
1555	ENSG00000105483	CARD8	chr19	-	48218870	48219012	48215339	48215384	48221729	48221855	1555	13,12	1,4	1,3	0,0	291	149	0.000351565	0.0104426	0.869,0.606	1.0,1.0	-0.262
1558	ENSG00000105483	CARD8	chr19	-	48230437	48230697	48221729	48221855	48230776	48231006	1558	3,2	0,2	1,2	0,0	298	149	0.298593	1	1.0,0.333	1.0,1.0	-0.334
1561	ENSG00000105483	CARD8	chr19	-	48232452	48232493	48231659	48231810	48234402	48234543	1561	5,11	0,4	0,1	1,0	190	149	0.157853	0.752104	1.0,0.683	0.0,1.0	0.342
1562	ENSG00000105483	CARD8	chr19	-	48232452	48232789	48231659	48231810	48234402	48234543	1562	1,6	0,4	1,0	1,0	298	149	1	1	1.0,0.429	0.333,NA	0.382
1564	ENSG00000105483	CARD8	chr19	-	48238382	48238526	48233820	48234543	48240961	48241063	1564	8,11	2,3	5,1	0,0	293	149	0.00033673	0.0101099	0.67,0.651	1.0,1.0	-0.339
1565	ENSG00000105483	CARD8	chr19	-	48238382	48238532	48232452	48234543	48240961	48241063	1565	27,21	2,3	14,10	0,0	298	149	0.00278572	0.0447814	0.871,0.778	1.0,1.0	-0.175
1566	ENSG00000105483	CARD8	chr19	-	48242539	48242644	48240961	48241063	48249522	48249633	1566	0,4	16,11	1,0	10,6	254	149	0.105646	0.568334	0.0,0.176	0.055,0.0	0.06
1568	ENSG00000105483	CARD8	chr19	-	48249522	48249633	48240961	48241063	48249750	48249810	1568	25,21	0,3	13,10	7,1	260	149	0.0216527	0.189695	1.0,0.8	0.516,0.851	0.217
1569	ENSG00000185453	ZSWIM9	chr19	+	48182454	48182767	48171793	48172077	48194652	48195918	1569	19,24	0,1	27,38	0,4	298	149	0.058139	0.374984	1.0,0.923	1.0,0.826	0.048
1571	ENSG00000105373	NOP53	chr19	+	47746966	47747031	47745545	47745783	47750177	47750286	1571	250145	0,0	305285	2,0	214	149	1	1	1.0,1.0	0.991,1.0	0.004
1572	ENSG00000105373	NOP53	chr19	+	47755347	47755523	47752511	47754891	47755755	47755822	1572	288110	0,0	274289	0,2	298	149	1	1	1.0,1.0	1.0,0.986	0.007
1574	ENSG00000024422	EHD2	chr19	+	47716557	47717016	47713421	47713538	47718508	47718606	1574	235113	3,1	164178	4,13	298	149	0.00128437	0.0258452	0.975,0.983	0.953,0.873	0.066
1575	ENSG00000063169	BICRA	chr19	+	47670442	47670544	47609122	47609168	47673569	47673615	1575	19,14	1,0	18,9	0,0	251	149	1	1	0.919,1.0	1.0,1.0	-0.04
1576	ENSG00000063169	BICRA	chr19	+	47673569	47673615	47670442	47670544	47673719	47673762	1576	30,21	0,0	26,17	2,0	195	149	0.44256	1	1.0,1.0	0.909,1.0	0.045
1577	ENSG00000063169	BICRA	chr19	+	47681975	47682152	47679320	47681276	47694114	47694726	1577	14,3	1,0	9,10	4,0	298	149	0.0207569	0.184567	0.875,1.0	0.529,1.0	0.173
1581	ENSG00000134815	DHX34	chr19	+	47357865	47358120	47355038	47355350	47359967	47360070	1581	53,40	0,2	85,82	0,0	298	149	0.56532	1	1.0,0.909	1.0,1.0	-0.045
1582	ENSG00000134815	DHX34	chr19	+	47362475	47362693	47359967	47360070	47366980	47367155	1582	81,57	2,0	90,73	0,0	298	149	0.414916	1	0.953,1.0	1.0,1.0	-0.024
1583	ENSG00000134815	DHX34	chr19	+	47376914	47376989	47376442	47376560	47377099	47377206	1583	14,10	21,13	7,15	9,26	224	149	0.776835	1	0.307,0.338	0.341,0.277	0.013
1585	ENSG00000197405	C5AR1	chr19	+	47316468	47316583	47307368	47307510	47319780	47320186	1585	2,1	1,0	2,0	0,0	264	149	1	1	0.53,1.0	1.0,NA	-0.235
1586	ENSG00000105321	CCDC9	chr19	+	47258558	47258663	47258088	47258403	47260320	47260357	1586	58,70	0,0	32,47	1,0	254	149	1	1	1.0,1.0	0.949,1.0	0.026
1587	ENSG00000105321	CCDC9	chr19	+	47266610	47266792	47264772	47264946	47270406	47270453	1587	26,4	0,0	12,25	0,3	298	149	0.17256	0.798057	1.0,1.0	1.0,0.806	0.097
1588	ENSG00000105321	CCDC9	chr19	+	47272068	47272161	47271273	47271649	47273356	47273701	1588	29,26	2,0	7,9	0,0	242	149	0.530311	1	0.899,1.0	1.0,1.0	-0.05
1589	ENSG00000105327	BBC3	chr19	-	47226563	47226754	47220823	47221918	47230928	47231194	1589	46,17	3,2	11,23	0,1	298	149	0.0158618	0.15202	0.885,0.81	1.0,0.92	-0.112
1591	ENSG00000105327	BBC3	chr19	-	47228157	47228446	47226563	47226754	47230928	47231194	1591	12,7	12,3	7,5	1,8	298	149	0.782643	1	0.333,0.538	0.778,0.238	-0.073
1592	ENSG00000105327	BBC3	chr19	-	47228157	47228446	47226563	47226754	47232514	47232766	1592	11,5	2,0	7,5	2,4	298	149	0.0187278	0.171217	0.733,1.0	0.636,0.385	0.356
1593	ENSG00000142230	SAE1	chr19	+	47142510	47142611	47130829	47130858	47143493	47143605	1593	0,0	7,4	1,1	2,6	250	149	0.515569	1	0.0,0.0	0.23,0.09	-0.16
1594	ENSG00000142230	SAE1	chr19	+	47143493	47143605	47130828	47131028	47150201	47150375	1594	462373	0,0	350340	2,1	261	149	1	1	1.0,1.0	0.99,0.995	0.008
1595	ENSG00000142230	SAE1	chr19	+	47151995	47152053	47150201	47150375	47152897	47153040	1595	1,3	356311	0,4	264312	207	149	1	1	0.002,0.007	0.0,0.009	0
1596	ENSG00000142230	SAE1	chr19	+	47152897	47153040	47150201	47150375	47155113	47155177	1596	682566	0,0	481539	1,0	292	149	1	1	1.0,1.0	0.996,1.0	0.002
1599	ENSG00000142230	SAE1	chr19	+	47156986	47157181	47155113	47155213	47169817	47169923	1599	2,2	146170	2,1	110110	298	149	1	1	0.007,0.006	0.009,0.005	0
1600	ENSG00000142230	SAE1	chr19	+	47180145	47180303	47169817	47169923	47197232	47197377	1600	2,12	372292	0,1	223289	298	149	0.764258	1	0.003,0.02	0.0,0.002	0.01
1601	ENSG00000142230	SAE1	chr19	+	47180145	47180303	47169817	47169923	47203670	47203740	1601	6,7	15,12	0,1	8,4	298	149	0.000855542	0.0195618	0.167,0.226	0.0,0.111	0.141
1602	ENSG00000142230	SAE1	chr19	+	47197232	47197377	47169817	47169923	47203670	47203740	1602	640480	15,12	372529	8,4	294	149	0.0689488	0.424066	0.956,0.953	0.959,0.985	-0.018
1603	ENSG00000142230	SAE1	chr19	+	47197232	47197377	47180145	47180303	47203670	47203740	1603	269196	4,0	150242	0,0	294	149	0.581043	1	0.971,1.0	1.0,1.0	-0.014
1604	ENSG00000142230	SAE1	chr19	+	47203670	47203740	47169817	47169923	47209158	47210170	1604	82,60	2,0	47,49	0,0	219	149	0.736336	1	0.965,1.0	1.0,1.0	-0.018
1605	ENSG00000160007	ARHGAP35	chr19	+	46918487	46922356	46860996	46861209	46937263	46937408	1605	78,58	2,0	56,40	0,0	298	149	0.403368	1	0.951,1.0	1.0,1.0	-0.024
1606	ENSG00000160007	ARHGAP35	chr19	+	46937263	46937408	46860996	46861209	46987988	46988066	1606	77,77	0,1	61,73	0,0	294	149	1	1	1.0,0.975	1.0,1.0	-0.012
1607	ENSG00000105287	PRKD2	chr19	-	46681649	46681748	46678365	46678663	46689536	46689698	1607	45,44	0,0	61,78	0,2	248	149	0.542793	1	1.0,1.0	1.0,0.959	0.02
1610	ENSG00000105287	PRKD2	chr19	-	46704494	46704649	46704168	46704391	46710906	46711038	1610	106,54	2,0	193198	0,0	298	149	0.507379	1	0.964,1.0	1.0,1.0	-0.018
1611	ENSG00000105287	PRKD2	chr19	-	46713862	46714001	46710906	46711038	46716130	46716220	1611	72,39	0,0	79,82	1,3	288	149	0.371911	1	1.0,1.0	0.976,0.934	0.045
1612	ENSG00000160014	CALM3	chr19	+	46605826	46605857	46601275	46601437	46608196	46608327	1612	268,98	0,0	249298	0,2	180	149	1	1	1.0,1.0	1.0,0.992	0.004
1613	ENSG00000160014	CALM3	chr19	+	46605993	46606185	46605826	46605857	46608196	46608340	1613	6,3	221,88	9,7	211252	298	149	0.580724	1	0.013,0.017	0.021,0.014	-0.003
1617	ENSG00000124440	HIF3A	chr19	+	46312505	46312653	46312160	46312267	46320442	46320561	1617	2,0	1,0	6,0	0,0	297	149	1	1	0.501,NA	1.0,NA	-0.499
1619	ENSG00000124440	HIF3A	chr19	+	46329206	46329478	46325534	46325639	46331155	46331273	1619	2,0	0,0	0,2	2,0	298	149	1	1	1.0,NA	0.0,1.0	0.5
1620	ENSG00000268621	IGFL2-AS1	chr19	-	46190223	46190414	46189028	46189229	46198407	46198442	1620	26,28	0,3	7,4	1,0	298	149	0.276874	1	1.0,0.824	0.778,1.0	0.023
1621	ENSG00000268621	IGFL2-AS1	chr19	-	46190284	46190414	46189028	46189229	46198407	46198442	1621	37,31	0,3	7,6	1,0	279	149	0.380088	1	1.0,0.847	0.789,1.0	0.029
1622	ENSG00000268621	IGFL2-AS1	chr19	-	46195677	46195838	46189028	46189229	46198407	46198442	1622	52,40	0,3	12,7	1,0	298	149	0.477342	1	1.0,0.87	0.857,1.0	0.007
1623	ENSG00000268621	IGFL2-AS1	chr19	-	46195677	46195838	46189382	46190414	46198407	46198442	1623	54,41	25,28	13,9	6,4	298	149	0.592588	1	0.519,0.423	0.52,0.529	-0.053
1624	ENSG00000268621	IGFL2-AS1	chr19	-	46198407	46198442	46189028	46190414	46202839	46203083	1624	73,81	1,4	11,6	0,0	184	149	0.131291	0.662249	0.983,0.943	1.0,1.0	-0.037
1625	ENSG00000268621	IGFL2-AS1	chr19	-	46198407	46198442	46194852	46195838	46202839	46203083	1625	96,87	0,1	13,2	0,0	184	149	1	1	1.0,0.986	1.0,1.0	-0.007
1626	ENSG00000268621	IGFL2-AS1	chr19	-	46202534	46202734	46198286	46198442	46202839	46202929	1626	30,27	170189	20,26	26,13	298	149	3.49952e-08	7.62456e-06	0.081,0.067	0.278,0.5	-0.315
1627	ENSG00000269729	AC006262.2	chr19	-	46173933	46174052	46164577	46164651	46179485	46179537	1627	1,4	0,0	29,17	1,0	268	149	1	1	1.0,1.0	0.942,1.0	0.029
1628	ENSG00000269729	AC006262.2	chr19	-	46179485	46179537	46173933	46174052	46180604	46180647	1628	8,9	0,0	71,42	0,1	201	149	1	1	1.0,1.0	1.0,0.969	0.016
1629	ENSG00000185800	DMWD	chr19	-	45784640	45784715	45782946	45784290	45785593	45786871	1629	11,1	64,24	5,2	34,21	224	149	0.771993	1	0.103,0.027	0.089,0.06	-0.009
1630	ENSG00000268434	AC011530.1	chr19	-	45780213	45780381	45779777	45779869	45782192	45782250	1630	1,0	61,34	0,1	57,60	298	149	1	1	0.008,0.0	0.0,0.008	0
1635	ENSG00000125743	SNRPD2	chr19	-	45688386	45688466	45687459	45687727	45691886	45691917	1635	677500	2,0	990801	0,0	229	149	1	1	0.995,1.0	1.0,1.0	-0.002
1636	ENSG00000125743	SNRPD2	chr19	-	45688386	45688566	45687453	45687727	45691886	45691917	1636	16541249	2,0	26191935	0,0	298	149	1	1	0.998,1.0	1.0,1.0	-0.001
1637	ENSG00000125743	SNRPD2	chr19	-	45689232	45689347	45688386	45688566	45691886	45691941	1637	8,4	355227	16,6	519268	264	149	0.352278	1	0.013,0.01	0.017,0.012	-0.003
1638	ENSG00000125743	SNRPD2	chr19	-	45690571	45690667	45688386	45688566	45691886	45691940	1638	2,2	355227	2,4	519268	245	149	1	1	0.003,0.005	0.002,0.009	-0.001
1639	ENSG00000267757	EML2-AS1	chr19	+	45641878	45642072	45641690	45641766	45642224	45642840	1639	47,32	54,12	11,21	6,18	298	149	0.929802	1	0.303,0.571	0.478,0.368	0.014
1640	ENSG00000125744	RTN2	chr19	-	45488636	45488706	45488470	45488517	45488847	45488986	1640	31,11	0,0	14,10	1,0	219	149	1	1	1.0,1.0	0.905,1.0	0.047
1642	ENSG00000125744	RTN2	chr19	-	45489345	45489553	45488759	45488986	45494165	45494420	1642	29,6	1,0	17,23	0,0	298	149	1	1	0.935,1.0	1.0,1.0	-0.032
1643	ENSG00000125744	RTN2	chr19	-	45493159	45493378	45489345	45489553	45494165	45494420	1643	14,5	5,2	6,8	4,6	298	149	0.241074	0.996329	0.583,0.556	0.429,0.4	0.155
1647	ENSG00000104881	PPP1R13L	chr19	-	45382526	45382726	45379637	45380228	45385561	45385728	1647	182110	0,0	145184	1,0	298	149	1	1	1.0,1.0	0.986,1.0	0.007
1648	ENSG00000104881	PPP1R13L	chr19	-	45391879	45392340	45386048	45386180	45395435	45395886	1648	150,75	0,0	146161	0,1	298	149	1	1	1.0,1.0	1.0,0.988	0.006
1649	ENSG00000104881	PPP1R13L	chr19	-	45396544	45397058	45396337	45396436	45398004	45398147	1649	137,92	0,1	141148	0,0	298	149	1	1	1.0,0.979	1.0,1.0	-0.01
1650	ENSG00000104881	PPP1R13L	chr19	-	45398263	45398339	45398004	45398147	45404998	45405069	1650	159,99	0,0	154146	1,0	225	149	1	1	1.0,1.0	0.99,1.0	0.005
1651	ENSG00000104881	PPP1R13L	chr19	-	45401998	45402124	45398263	45398339	45404998	45405063	1651	4,3	69,47	4,6	79,73	275	149	0.777833	1	0.03,0.033	0.027,0.043	-0.003
1652	ENSG00000104881	PPP1R13L	chr19	-	45401998	45402124	45398263	45398339	45406291	45406349	1652	3,3	7,7	2,3	2,6	275	149	0.734699	1	0.188,0.188	0.351,0.213	-0.094
1653	ENSG00000104881	PPP1R13L	chr19	-	45404998	45405081	45398263	45398339	45406291	45406327	1653	69,41	7,7	73,62	2,6	232	149	0.0814353	0.474164	0.864,0.79	0.959,0.869	-0.087
1654	ENSG00000104866	PPP1R37	chr19	+	45138513	45138611	45093178	45093527	45140235	45140281	1654	109,57	5,2	33,29	3,3	247	149	0.257964	1	0.929,0.945	0.869,0.854	0.076
1655	ENSG00000104866	PPP1R37	chr19	+	45140235	45140281	45093178	45093527	45140505	45140606	1655	56,19	0,0	10,14	2,2	195	149	0.00940529	0.105181	1.0,1.0	0.793,0.842	0.182
1656	ENSG00000104866	PPP1R37	chr19	+	45141321	45141441	45140505	45140606	45142060	45142197	1656	161,81	0,0	39,38	0,1	269	149	1	1	1.0,1.0	1.0,0.955	0.022
1657	ENSG00000104866	PPP1R37	chr19	+	45143520	45143633	45142302	45142458	45144853	45144995	1657	174140	1,0	68,68	4,3	262	149	0.00201816	0.0354511	0.99,1.0	0.906,0.928	0.078
1658	ENSG00000142252	GEMIN7	chr19	+	45079906	45080029	45079257	45079279	45090106	45090537	1658	83,36	0,2	78,34	2,0	272	149	0.558167	1	1.0,0.908	0.955,1.0	-0.024
1659	ENSG00000142252	GEMIN7	chr19	+	45079906	45080029	45079259	45079377	45090106	45090537	1659	123,48	11,0	83,44	8,2	272	149	0.601031	1	0.86,1.0	0.85,0.923	0.043
1661	ENSG00000104856	RELB	chr19	+	45009813	45009822	45002948	45002996	45011935	45012229	1661	177,73	46,2	32,34	8,10	158	149	0.163518	0.77121	0.784,0.972	0.79,0.762	0.102
1662	ENSG00000104856	RELB	chr19	+	45011935	45012276	45002948	45002996	45022052	45022210	1662	164,59	0,0	40,32	0,1	298	149	1	1	1.0,1.0	1.0,0.941	0.03
1663	ENSG00000104856	RELB	chr19	+	45032533	45032749	45028887	45028992	45034243	45034312	1663	269178	4,1	60,44	0,0	298	149	0.87905	1	0.971,0.989	1.0,1.0	-0.02
1665	ENSG00000104853	CLPTM1	chr19	+	44961962	44962075	44955379	44955467	44973086	44973210	1665	684260	2,0	391356	1,0	262	149	1	1	0.995,1.0	0.996,1.0	0
1667	ENSG00000104853	CLPTM1	chr19	+	44991237	44991373	44990849	44990945	44992232	44992400	1667	379243	2,2	289287	4,0	285	149	0.935043	1	0.99,0.985	0.974,1.0	0.001
1669	ENSG00000130204	TOMM40	chr19	+	44892392	44892460	44891253	44891689	44892836	44892929	1669	747381	0,0	375382	0,5	217	149	1	1	1.0,1.0	1.0,0.981	0.01
1670	ENSG00000130204	TOMM40	chr19	+	44900729	44900852	44893960	44894066	44901027	44901104	1670	837494	0,0	524477	3,0	272	149	1	1	1.0,1.0	0.99,1.0	0.005
1671	ENSG00000130202	NECTIN2	chr19	+	44865270	44865660	44846174	44846613	44871852	44872149	1671	179,83	0,1	175124	0,0	298	149	1	1	1.0,0.976	1.0,1.0	-0.012
1674	ENSG00000069399	BCL3	chr19	+	44757645	44757723	44757326	44757415	44758245	44758413	1674	196112	0,0	139103	2,2	227	149	0.596594	1	1.0,1.0	0.979,0.971	0.025
1679	ENSG00000186567	CEACAM19	chr19	+	44671745	44671986	44671303	44671436	44672595	44672704	1679	2,6	1,1	1,3	0,0	298	149	0.590114	1	0.5,0.75	1.0,1.0	-0.375
1680	ENSG00000186567	CEACAM19	chr19	+	44671889	44671986	44671303	44671436	44672595	44672708	1680	2,4	1,1	1,1	0,0	246	149	0.409399	1	0.548,0.708	1.0,1.0	-0.372
1681	ENSG00000186567	CEACAM19	chr19	+	44673711	44673845	44672477	44672964	44676270	44676421	1681	9,12	2,0	1,1	0,3	283	149	0.0353408	0.264747	0.703,1.0	1.0,0.149	0.277
1682	ENSG00000186567	CEACAM19	chr19	+	44678852	44678936	44676270	44676421	44680287	44680334	1682	19,12	7,8	4,8	1,2	233	149	0.201093	0.885625	0.634,0.49	0.719,0.719	-0.157
1683	ENSG00000073008	PVR	chr19	+	44657761	44657910	44643797	44644175	44661291	44661323	1683	97,86	0,1	56,51	0,1	298	149	1	1	1.0,0.977	1.0,0.962	0.007
1684	ENSG00000073008	PVR	chr19	+	44657761	44657910	44653899	44654017	44661291	44661323	1684	72,82	3,1	35,29	2,1	298	149	0.822392	1	0.923,0.976	0.897,0.935	0.033
1685	ENSG00000073008	PVR	chr19	+	44658741	44658765	44657761	44657910	44661291	44661323	1685	76,59	23,30	47,46	12,19	173	149	0.546206	1	0.74,0.629	0.771,0.676	-0.039
1686	ENSG00000073008	PVR	chr19	+	44658741	44658900	44657761	44657910	44661291	44661323	1686	294191	23,30	144136	12,19	298	149	0.937002	1	0.865,0.761	0.857,0.782	-0.007
1687	ENSG00000073008	PVR	chr19	+	44661291	44661323	44658741	44658900	44661739	44661880	1687	226136	0,0	104119	0,1	181	149	1	1	1.0,1.0	1.0,0.99	0.005
1691	ENSG00000062370	ZNF112	chr19	-	44343253	44343302	44340415	44340542	44356625	44356674	1691	1,6	4,7	3,0	1,4	198	149	0.52567	1	0.158,0.392	0.693,0.0	-0.071
1693	ENSG00000131115	ZNF227	chr19	+	44217790	44217852	44213068	44213244	44228445	44228572	1693	15,18	15,4	6,5	0,5	211	149	0.439484	1	0.414,0.761	1.0,0.414	-0.119
1694	ENSG00000131115	ZNF227	chr19	+	44229732	44229816	44228445	44228572	44234701	44234835	1694	16,19	0,0	1,5	0,1	233	149	1	1	1.0,1.0	1.0,0.762	0.119
1696	ENSG00000263002	ZNF234	chr19	+	44149770	44149976	44148770	44148897	44150412	44150505	1696	1,2	3,6	0,0	9,5	298	149	0.361382	1	0.143,0.143	0.0,0.0	0.143
1697	ENSG00000256294	ZNF225	chr19	+	44114048	44114213	44113414	44113569	44115759	44115842	1697	0,0	0,2	2,6	3,1	298	149	1	1	NA,0.0	0.25,0.75	-0.5
1701	ENSG00000204920	ZNF155	chr19	+	43990023	43990112	43988458	43988558	43991547	43991674	1701	0,0	22,16	0,2	17,3	238	149	0.767146	1	0.0,0.0	0.0,0.294	-0.147
1702	ENSG00000124459	ZNF45	chr19	-	43931246	43931365	43925324	43925458	43932603	43932690	1702	7,10	0,4	0,3	0,0	268	149	1	1	1.0,0.582	NA,1.0	-0.209
1703	ENSG00000167637	ZNF283	chr19	+	43827775	43827940	43827373	43827444	43828201	43828281	1703	10,22	2,0	10,15	0,1	298	149	0.767794	1	0.714,1.0	1.0,0.882	-0.084
1704	ENSG00000167637	ZNF283	chr19	+	43831317	43831381	43828195	43828281	43835504	43835592	1704	7,24	0,1	3,6	0,0	213	149	1	1	1.0,0.944	1.0,1.0	-0.028
1705	ENSG00000167637	ZNF283	chr19	+	43833504	43833626	43831317	43831381	43835504	43835592	1705	6,6	6,20	0,2	4,4	271	149	0.0405986	0.292296	0.355,0.142	0.0,0.216	0.141
1706	ENSG00000167637	ZNF283	chr19	+	43835504	43835592	43831317	43831381	43846938	43848898	1706	4,8	0,1	3,4	0,0	237	149	1	1	1.0,0.834	1.0,1.0	-0.083
1708	ENSG00000105771	SMG9	chr19	-	43734388	43734495	43733625	43733733	43737596	43737682	1708	186128	1,0	29,35	0,1	256	149	1	1	0.991,1.0	1.0,0.953	0.019
1709	ENSG00000105771	SMG9	chr19	-	43739672	43740218	43738121	43738217	43747441	43747539	1709	10,0	0,0	3,0	1,0	298	149	1	1	1.0,NA	0.6,NA	0.4
1710	ENSG00000105771	SMG9	chr19	-	43740106	43740218	43737849	43738217	43747441	43747539	1710	41,20	0,0	7,3	1,0	261	149	1	1	1.0,1.0	0.8,1.0	0.1
1711	ENSG00000105771	SMG9	chr19	-	43744771	43744884	43739672	43740218	43747441	43747539	1711	374230	10,0	91,97	4,0	262	149	0.664636	1	0.955,1.0	0.928,1.0	0.014
1712	ENSG00000011422	PLAUR	chr19	-	43652224	43652371	43648578	43649143	43655438	43655573	1712	97,72	0,0	320300	0,2	296	149	1	1	1.0,1.0	1.0,0.987	0.006
1713	ENSG00000011422	PLAUR	chr19	-	43652224	43652371	43648578	43649143	43656478	43656640	1713	59,42	0,0	172161	1,0	296	149	1	1	1.0,1.0	0.989,1.0	0.006
1714	ENSG00000011422	PLAUR	chr19	-	43655438	43655573	43648578	43649143	43656478	43656573	1714	76,62	0,0	255209	1,0	284	149	1	1	1.0,1.0	0.993,1.0	0.004
1715	ENSG00000011422	PLAUR	chr19	-	43655438	43655573	43652224	43652371	43656478	43656573	1715	119,92	5,0	406344	3,0	284	149	0.14429	0.706328	0.926,1.0	0.986,1.0	-0.03
1716	ENSG00000011422	PLAUR	chr19	-	43656478	43656640	43655438	43655573	43665315	43665459	1716	162107	2,0	464421	2,2	298	149	1	1	0.976,1.0	0.991,0.991	-0.003
1718	ENSG00000073050	XRCC1	chr19	-	43546594	43546727	43546051	43546106	43546883	43546977	1718	139,92	0,0	43,55	0,3	282	149	0.656255	1	1.0,1.0	1.0,0.906	0.047
1719	ENSG00000073050	XRCC1	chr19	-	43546883	43546977	43546051	43546106	43551570	43551687	1719	96,43	0,0	23,28	1,0	243	149	1	1	1.0,1.0	0.934,1.0	0.033
1720	ENSG00000073050	XRCC1	chr19	-	43551570	43551687	43546051	43546106	43552016	43552275	1720	79,32	0,0	26,22	0,1	266	149	1	1	1.0,1.0	1.0,0.925	0.037
1721	ENSG00000073050	XRCC1	chr19	-	43552981	43553091	43552796	43552908	43553400	43553512	1721	140,78	4,0	34,47	1,0	259	149	1	1	0.953,1.0	0.951,1.0	0.001
1722	ENSG00000073050	XRCC1	chr19	-	43560909	43561020	43554645	43554804	43574909	43575002	1722	151111	2,2	74,60	0,0	260	149	0.633445	1	0.977,0.97	1.0,1.0	-0.026
1723	ENSG00000073050	XRCC1	chr19	-	43574909	43575002	43560909	43561020	43575407	43575506	1723	145,84	2,0	60,44	0,0	242	149	1	1	0.978,1.0	1.0,1.0	-0.011
1725	ENSG00000105755	ETHE1	chr19	-	43508774	43508864	43507627	43508060	43511436	43511566	1725	418309	0,0	162151	0,1	239	149	1	1	1.0,1.0	1.0,0.989	0.006
1726	ENSG00000105755	ETHE1	chr19	-	43511436	43511566	43508774	43508864	43526514	43526659	1726	271178	6,1	99,98	0,0	279	149	0.127668	0.649777	0.96,0.99	1.0,1.0	-0.025
1727	ENSG00000105755	ETHE1	chr19	-	43526200	43526349	43511436	43511566	43526514	43526659	1727	494311	31,23	177155	11,9	298	149	0.586284	1	0.888,0.871	0.889,0.896	-0.013
1728	ENSG00000105755	ETHE1	chr19	-	43526514	43526659	43511436	43511566	43526936	43527192	1728	42,25	0,0	23,14	3,0	294	149	0.173365	0.80098	1.0,1.0	0.795,1.0	0.103
1729	ENSG00000105755	ETHE1	chr19	-	43526514	43526659	43511436	43511566	43527096	43527201	1729	442184	5,2	135131	8,1	294	149	0.0537027	0.354987	0.978,0.979	0.895,0.985	0.038
1730	ENSG00000124466	LYPD3	chr19	-	43463598	43463769	43463125	43463287	43464324	43464456	1730	107,35	2,0	119,96	0,0	298	149	0.427687	1	0.964,1.0	1.0,1.0	-0.018
1733	ENSG00000079435	LIPE	chr19	-	42406160	42406388	42405384	42405561	42407173	42407468	1733	55,19	0,0	28,49	4,0	298	149	0.0593304	0.379784	1.0,1.0	0.778,1.0	0.111
1734	ENSG00000079435	LIPE	chr19	-	42407605	42407791	42407173	42407468	42407975	42408121	1734	43,36	0,0	52,66	2,0	298	149	0.451606	1	1.0,1.0	0.929,1.0	0.035
1736	ENSG00000213904	LIPE-AS1	chr19	+	42485095	42485223	42424268	42425204	42651086	42651181	1736	1,0	0,0	0,0	0,1	277	149	1	1	1.0,NA	NA,0.0	1
1738	ENSG00000079462	PAFAH1B3	chr19	-	42301949	42302039	42299916	42300287	42302231	42302292	1738	450277	0,0	156202	0,2	239	149	1	1	1.0,1.0	1.0,0.984	0.008
1739	ENSG00000076928	ARHGEF1	chr19	+	41892024	41892123	41884447	41884493	41892330	41892373	1739	63,45	0,0	47,22	1,0	248	149	1	1	1.0,1.0	0.966,1.0	0.017
1741	ENSG00000076928	ARHGEF1	chr19	+	41892602	41892849	41892024	41892373	41893273	41893303	1741	172110	0,2	105101	1,0	298	149	1	1	1.0,0.965	0.981,1.0	-0.008
1742	ENSG00000076928	ARHGEF1	chr19	+	41894625	41894661	41894450	41894547	41895348	41895373	1742	104,55	0,1	103,81	0,0	185	149	1	1	1.0,0.978	1.0,1.0	-0.011
1744	ENSG00000076928	ARHGEF1	chr19	+	41897314	41897326	41896376	41896482	41898441	41898587	1744	0,0	71,49	1,3	44,38	161	149	0.431052	1	0.0,0.0	0.021,0.068	-0.045
1745	ENSG00000076928	ARHGEF1	chr19	+	41897945	41898113	41896376	41896482	41898441	41898587	1745	14,15	71,49	7,8	44,38	298	149	0.356904	1	0.09,0.133	0.074,0.095	0.027
1746	ENSG00000076928	ARHGEF1	chr19	+	41897945	41898113	41897314	41897326	41898441	41898587	1746	20,24	0,0	16,15	0,3	298	149	0.126138	0.643587	1.0,1.0	1.0,0.714	0.143
1749	ENSG00000076928	ARHGEF1	chr19	+	41905174	41905261	41904948	41905036	41905759	41905827	1749	166108	5,0	102,61	8,1	236	149	0.041867	0.298872	0.954,1.0	0.89,0.975	0.044
1750	ENSG00000076928	ARHGEF1	chr19	+	41906456	41906620	41905938	41906025	41906702	41906803	1750	201107	3,3	133140	2,12	298	149	0.0357585	0.267155	0.971,0.947	0.971,0.854	0.046
1764	ENSG00000105341	DMAC2	chr19	-	41433271	41433434	41431318	41432408	41433536	41433673	1764	123,53	16,5	87,74	11,8	298	149	0.888042	1	0.794,0.841	0.798,0.822	0.007
1765	ENSG00000105341	DMAC2	chr19	-	41436391	41436472	41433439	41433673	41438217	41438414	1765	96,60	13,8	70,59	23,11	230	149	0.0409065	0.293953	0.827,0.829	0.663,0.777	0.108
1767	ENSG00000123810	B9D2	chr19	-	41362982	41363077	41357896	41358022	41363431	41363523	1767	2,1	14,6	0,0	18,12	244	149	0.162999	0.769399	0.08,0.092	0.0,0.0	0.086
1768	ENSG00000123810	B9D2	chr19	-	41363431	41363523	41357896	41358022	41363957	41364092	1768	37,10	2,0	29,33	1,0	241	149	1	1	0.92,1.0	0.947,1.0	-0.014
1769	ENSG00000167601	AXL	chr19	+	41238469	41238609	41237943	41238154	41239163	41239314	1769	194123	2,0	211234	5,9	289	149	0.00234262	0.0395159	0.98,1.0	0.956,0.931	0.046
1770	ENSG00000167601	AXL	chr19	+	41239693	41239720	41239163	41239314	41242882	41243015	1770	132,82	68,54	137172	67,56	176	149	0.0662886	0.410863	0.622,0.562	0.634,0.722	-0.086
1771	ENSG00000167601	AXL	chr19	+	41243615	41243707	41242882	41243015	41248513	41248609	1771	191149	0,0	217280	1,0	241	149	1	1	1.0,1.0	0.993,1.0	0.004
1772	ENSG00000167601	AXL	chr19	+	41248513	41248609	41243615	41243707	41252350	41252443	1772	74,52	2,0	96104	2,1	245	149	0.744367	1	0.957,1.0	0.967,0.984	0.003
1773	ENSG00000167601	AXL	chr19	+	41248742	41248820	41248513	41248609	41252350	41252443	1773	178175	1,0	206267	0,0	227	149	1	1	0.992,1.0	1.0,1.0	-0.004
1781	ENSG00000171570	RAB4B-EGLN2	chr19	+	40780018	40780099	40778270	40778391	40783777	40783840	1781	30,25	0,0	15,8	0,1	230	149	1	1	1.0,1.0	1.0,0.838	0.081
1782	ENSG00000171570	RAB4B-EGLN2	chr19	+	40780384	40780499	40780018	40780099	40783777	40783840	1782	64,56	1,0	18,19	3,0	264	149	0.180649	0.822216	0.973,1.0	0.772,1.0	0.1
1783	ENSG00000171570	RAB4B-EGLN2	chr19	+	40780384	40780499	40780018	40780099	40783920	40784075	1783	33,25	1,0	13,9	2,0	264	149	0.634248	1	0.949,1.0	0.786,1.0	0.081
1784	ENSG00000171570	RAB4B-EGLN2	chr19	+	40783777	40783840	40780018	40780099	40783920	40784075	1784	15,7	1,0	15,6	2,0	212	149	1	1	0.913,1.0	0.841,1.0	0.036
1785	ENSG00000171570	RAB4B-EGLN2	chr19	+	40783777	40783840	40780070	40780499	40783920	40784075	1785	49,37	4,0	22,17	5,3	212	149	0.0128526	0.131477	0.896,1.0	0.756,0.799	0.17
1786	ENSG00000171570	RAB4B-EGLN2	chr19	+	40783920	40784075	40780070	40780499	40786664	40786760	1786	66,39	0,0	20,25	2,0	298	149	0.931129	1	1.0,1.0	0.833,1.0	0.084
1787	ENSG00000171570	RAB4B-EGLN2	chr19	+	40806554	40806674	40800338	40801415	40807137	40807274	1787	372216	5,0	186185	2,1	269	149	0.797741	1	0.976,1.0	0.981,0.99	0.002
1788	ENSG00000171570	RAB4B-EGLN2	chr19	+	40807137	40807274	40800338	40801415	40807483	40807551	1788	154122	0,0	72,72	1,0	286	149	1	1	1.0,1.0	0.974,1.0	0.013
1789	ENSG00000171570	RAB4B-EGLN2	chr19	+	40807137	40807274	40806554	40806674	40807808	40808418	1789	206120	0,0	118,92	1,0	286	149	1	1	1.0,1.0	0.984,1.0	0.008
1790	ENSG00000171570	RAB4B-EGLN2	chr19	+	40807483	40807551	40807137	40807274	40807808	40808418	1790	227194	2,0	110109	0,0	217	149	1	1	0.987,1.0	1.0,1.0	-0.006
1791	ENSG00000077312	SNRPA	chr19	+	40757331	40757441	40751208	40751481	40759430	40759610	1791	68,73	1,0	49,51	1,0	259	149	1	1	0.975,1.0	0.966,1.0	0.005
1792	ENSG00000077312	SNRPA	chr19	+	40757331	40757504	40751202	40751481	40759430	40759610	1792	704414	1,0	541408	1,0	298	149	1	1	0.997,1.0	0.996,1.0	0
1793	ENSG00000077312	SNRPA	chr19	+	40757366	40757504	40750874	40751481	40759430	40759610	1793	446255	1,0	336256	1,0	287	149	1	1	0.996,1.0	0.994,1.0	0.001
1794	ENSG00000077312	SNRPA	chr19	+	40758783	40758869	40757331	40757504	40759430	40759579	1794	2,7	485279	0,0	387279	235	149	1	1	0.003,0.016	0.0,0.0	0.009
1795	ENSG00000123815	COQ8B	chr19	-	40695988	40696054	40692950	40693037	40700066	40700174	1795	81,40	0,0	35,46	0,1	215	149	1	1	1.0,1.0	1.0,0.97	0.015
1796	ENSG00000123815	COQ8B	chr19	-	40703714	40703855	40703540	40703622	40705095	40705181	1796	86,88	0,0	75,38	2,2	290	149	0.183331	0.829794	1.0,1.0	0.951,0.907	0.071
1797	ENSG00000123815	COQ8B	chr19	-	40705324	40705447	40705095	40705181	40710058	40710136	1797	153,82	0,2	62,71	0,0	272	149	1	1	1.0,0.957	1.0,1.0	-0.022
1798	ENSG00000123815	COQ8B	chr19	-	40710058	40710136	40704167	40705447	40714066	40714133	1798	128,57	0,2	62,73	0,0	227	149	1	1	1.0,0.949	1.0,1.0	-0.026
1799	ENSG00000123815	COQ8B	chr19	-	40714066	40714133	40710058	40710136	40714277	40714397	1799	152,73	0,0	58,62	0,6	216	149	0.0144856	0.14281	1.0,1.0	1.0,0.877	0.061
1800	ENSG00000123815	COQ8B	chr19	-	40714066	40714153	40710058	40710136	40714277	40714397	1800	52,19	0,0	19,24	0,6	236	149	0.000816101	0.0189834	1.0,1.0	1.0,0.716	0.142
1802	ENSG00000123815	COQ8B	chr19	-	40714530	40714635	40714277	40714397	40716586	40716885	1802	123,69	0,2	37,44	2,0	254	149	0.610043	1	1.0,0.953	0.916,1.0	0.018
1803	ENSG00000160460	SPTBN4	chr19	+	40523436	40523639	40519400	40520151	40529040	40529131	1803	6,0	0,0	3,17	0,2	298	149	1	1	1.0,NA	1.0,0.81	0.095
1805	ENSG00000167565	SERTAD3	chr19	-	40442322	40442515	40441805	40442086	40444214	40444275	1805	3,2	41,34	0,1	46,25	298	149	0.324249	1	0.035,0.029	0.0,0.02	0.022
1814	ENSG00000105204	DYRK1B	chr19	-	39826671	39826867	39826179	39826286	39827284	39827425	1814	42,16	0,0	39,25	2,0	298	149	0.444538	1	1.0,1.0	0.907,1.0	0.046
1815	ENSG00000105204	DYRK1B	chr19	-	39826671	39826987	39826179	39826286	39827284	39827425	1815	37,13	0,0	34,22	2,0	298	149	0.501675	1	1.0,1.0	0.895,1.0	0.052
1816	ENSG00000105204	DYRK1B	chr19	-	39826951	39826987	39826671	39826867	39827284	39827425	1816	0,0	6,3	4,0	5,3	185	149	0.0129017	0.131785	0.0,0.0	0.392,0.0	-0.196
1818	ENSG00000105197	TIMM50	chr19	+	39481882	39482033	39480411	39480961	39482884	39482916	1818	409262	0,0	212194	4,1	298	149	0.669058	1	1.0,1.0	0.964,0.99	0.023
1819	ENSG00000105197	TIMM50	chr19	+	39481882	39482033	39480411	39480961	39488060	39488186	1819	185102	6,10	78,68	0,4	298	149	0.0633205	0.397739	0.939,0.836	1.0,0.895	-0.06
1820	ENSG00000105197	TIMM50	chr19	+	39482884	39482916	39481882	39482033	39483134	39483156	1820	297219	1,0	178160	0,0	181	149	1	1	0.996,1.0	1.0,1.0	-0.002
1821	ENSG00000105197	TIMM50	chr19	+	39482884	39482963	39481882	39482033	39483134	39483156	1821	67,52	1,0	19,22	0,0	228	149	1	1	0.978,1.0	1.0,1.0	-0.011
1823	ENSG00000105197	TIMM50	chr19	+	39483134	39483156	39482884	39482916	39485687	39485807	1823	44,28	0,0	25,26	1,0	171	149	1	1	1.0,1.0	0.956,1.0	0.022
1824	ENSG00000105197	TIMM50	chr19	+	39485151	39485263	39483134	39483156	39485543	39485602	1824	1,3	210152	2,4	140119	261	149	0.737848	1	0.003,0.011	0.008,0.019	-0.007
1825	ENSG00000105197	TIMM50	chr19	+	39485543	39485602	39483134	39483156	39485687	39485807	1825	231186	5,0	152144	1,2	208	149	0.713652	1	0.971,1.0	0.991,0.981	0
1826	ENSG00000105197	TIMM50	chr19	+	39488538	39488645	39488005	39488217	39489718	39489768	1826	433303	0,0	253277	0,1	256	149	1	1	1.0,1.0	1.0,0.994	0.003
1827	ENSG00000090924	PLEKHG2	chr19	+	39418916	39419003	39418733	39418826	39420625	39420659	1827	64,29	0,0	33,46	0,1	236	149	1	1	1.0,1.0	1.0,0.967	0.016
1828	ENSG00000090924	PLEKHG2	chr19	+	39420948	39420996	39420750	39420852	39421074	39421113	1828	28,32	23,3	12,13	12,14	197	149	0.0435221	0.306971	0.479,0.89	0.431,0.413	0.263
1829	ENSG00000090924	PLEKHG2	chr19	+	39420948	39420996	39420750	39420852	39421282	39421299	1829	2,6	0,0	2,0	2,0	197	149	1	1	1.0,1.0	0.431,NA	0.569
1830	ENSG00000090924	PLEKHG2	chr19	+	39421074	39421113	39420750	39420852	39421282	39421299	1830	24,4	0,0	16,14	2,0	188	149	0.659764	1	1.0,1.0	0.864,1.0	0.068
1833	ENSG00000090924	PLEKHG2	chr19	+	39423732	39423761	39423427	39423653	39425237	39425512	1833	5,8	0,0	0,6	1,0	178	149	1	1	1.0,1.0	0.0,1.0	0.5
1834	ENSG00000090924	PLEKHG2	chr19	+	39423732	39424882	39422731	39423653	39425237	39425437	1834	32,33	0,0	17,21	1,0	298	149	1	1	1.0,1.0	0.895,1.0	0.052
1844	ENSG00000269547	AC011455.2	chr19	-	38915840	38915906	38915403	38915749	38916036	38916129	1844	52,18	0,0	52,37	0,1	215	149	1	1	1.0,1.0	1.0,0.962	0.019
1845	ENSG00000269547	AC011455.2	chr19	-	38918093	38918139	38917920	38918008	38918421	38918530	1845	53,48	0,0	53,66	0,6	195	149	0.0228865	0.196817	1.0,1.0	1.0,0.894	0.053
1846	ENSG00000104825	NFKBIB	chr19	+	38907220	38907309	38905201	38905535	38907398	38907649	1846	141102	0,4	92,61	0,0	238	149	0.633251	1	1.0,0.941	1.0,1.0	-0.03
1847	ENSG00000268083	AC008982.1	chr19	-	38831077	38831166	38817470	38817575	38831308	38831516	1847	699353	0,0	259167	2,0	238	149	1	1	1.0,1.0	0.988,1.0	0.006
1850	ENSG00000268083	AC008982.1	chr19	-	38838893	38839015	38838396	38838598	38840095	38840178	1850	1055585	4,1	707700	2,5	271	149	1	1	0.993,0.997	0.995,0.987	0.004
1851	ENSG00000182472	CAPN12	chr19	-	38733702	38733781	38731106	38731223	38734812	38734870	1851	3,0	0,0	6,2	1,0	228	149	1	1	1.0,NA	0.797,1.0	0.101
1853	ENSG00000182472	CAPN12	chr19	-	38734318	38734389	38733702	38733781	38734812	38734870	1853	0,0	3,0	3,0	0,0	220	149	1	1	0.0,NA	1.0,NA	-1
1855	ENSG00000182472	CAPN12	chr19	-	38734812	38734870	38733702	38733781	38735369	38735410	1855	3,0	0,0	0,0	0,1	207	149	1	1	1.0,NA	NA,0.0	1
1857	ENSG00000130244	FAM98C	chr19	+	38404712	38404806	38403664	38403694	38404907	38405113	1857	0,1	35,21	0,0	28,29	243	149	1	1	0.0,0.028	0.0,0.0	0.014
1858	ENSG00000130244	FAM98C	chr19	+	38404907	38405113	38403559	38403694	38406909	38407077	1858	36,21	0,1	28,30	0,3	298	149	0.280365	1	1.0,0.913	1.0,0.833	0.04
1859	ENSG00000130244	FAM98C	chr19	+	38405343	38405421	38404907	38405113	38405518	38405635	1859	60,24	0,1	41,32	0,0	227	149	1	1	1.0,0.94	1.0,1.0	-0.03
1860	ENSG00000130244	FAM98C	chr19	+	38405343	38405421	38404907	38405113	38406909	38407077	1860	21,11	1,0	20,11	0,1	227	149	1	1	0.932,1.0	1.0,0.878	0.027
1861	ENSG00000130244	FAM98C	chr19	+	38405518	38405635	38404907	38405113	38406909	38407077	1861	40,19	1,0	12,16	0,1	266	149	1	1	0.957,1.0	1.0,0.9	0.028
1863	ENSG00000130244	FAM98C	chr19	+	38405518	38405635	38405343	38405421	38406909	38407077	1863	81,31	0,0	35,37	1,0	266	149	1	1	1.0,1.0	0.951,1.0	0.024
1864	ENSG00000130244	FAM98C	chr19	+	38406909	38407077	38404907	38405113	38408750	38409040	1864	33,30	1,0	24,39	0,0	298	149	1	1	0.943,1.0	1.0,1.0	-0.028
1865	ENSG00000130244	FAM98C	chr19	+	38406909	38407077	38405518	38405635	38408750	38409040	1865	77,50	2,0	36,55	0,2	298	149	0.951811	1	0.951,1.0	1.0,0.932	0.01
1867	ENSG00000099341	PSMD8	chr19	+	38376159	38376454	38374769	38374961	38379239	38379363	1867	1110566	5,0	548449	0,2	298	149	1	1	0.991,1.0	1.0,0.991	0
1877	ENSG00000167645	YIF1B	chr19	-	38306913	38306990	38305113	38305507	38307427	38307521	1877	5,12	167,87	8,8	65,86	226	149	0.27751	1	0.019,0.083	0.075,0.058	-0.015
1878	ENSG00000167645	YIF1B	chr19	-	38307427	38307521	38303557	38305507	38307596	38307752	1878	225147	1,0	112126	2,0	243	149	1	1	0.993,1.0	0.972,1.0	0.01
1880	ENSG00000167645	YIF1B	chr19	-	38309223	38309328	38308978	38309057	38309404	38309643	1880	685343	2,3	307232	0,0	254	149	1	1	0.995,0.985	1.0,1.0	-0.01
1882	ENSG00000011332	DPF1	chr19	-	38217459	38217591	38216352	38216403	38217797	38217876	1882	3,2	0,0	7,7	1,2	281	149	0.0472715	0.326012	1.0,1.0	0.788,0.65	0.281
1883	ENSG00000105738	SIPA1L3	chr19	+	38029088	38029156	37907207	37907358	38081255	38081448	1883	59,26	0,4	26,28	0,3	217	149	0.88059	1	1.0,0.817	1.0,0.865	-0.024
1884	ENSG00000105738	SIPA1L3	chr19	+	38029088	38029156	37932345	37932692	38081255	38081448	1884	65,41	4,4	19,14	0,0	217	149	0.0024378	0.040709	0.918,0.876	1.0,1.0	-0.103
1885	ENSG00000105738	SIPA1L3	chr19	+	38142572	38142710	38141183	38141435	38152839	38152967	1885	82,43	0,0	39,24	0,2	287	149	0.920803	1	1.0,1.0	1.0,0.862	0.069
1886	ENSG00000105738	SIPA1L3	chr19	+	38182518	38182740	38164478	38164906	38192144	38192310	1886	240140	0,3	42,77	0,4	298	149	0.163564	0.77121	1.0,0.959	1.0,0.906	0.026
1887	ENSG00000105738	SIPA1L3	chr19	+	38182518	38182740	38173625	38173672	38192144	38192310	1887	237151	0,1	18,41	0,0	298	149	1	1	1.0,0.987	1.0,1.0	-0.006
1890	ENSG00000181666	ZNF875	chr19	+	37322184	37322232	37317886	37318186	37323532	37323570	1890	49,34	0,0	9,34	0,1	197	149	1	1	1.0,1.0	1.0,0.963	0.018
1891	ENSG00000181666	ZNF875	chr19	+	37324795	37324936	37324207	37324265	37347189	37347196	1891	13,11	1,6	4,4	0,1	290	149	0.00726816	0.087618	0.87,0.485	1.0,0.673	-0.159
1892	ENSG00000181666	ZNF875	chr19	+	37325153	37325274	37324795	37324936	37347189	37347316	1892	0,0	0,2	1,0	0,0	270	149	1	1	NA,0.0	1.0,NA	-1
1893	ENSG00000181666	ZNF875	chr19	+	37335168	37335257	37334655	37334782	37346422	37346492	1893	14,16	0,1	6,8	0,0	238	149	1	1	1.0,0.909	1.0,1.0	-0.045
1894	ENSG00000181666	ZNF875	chr19	+	37335168	37335257	37334655	37334782	37347189	37347316	1894	13,15	2,1	6,6	3,1	238	149	0.205527	0.897748	0.803,0.904	0.556,0.79	0.18
1895	ENSG00000181666	ZNF875	chr19	+	37335199	37335257	37334670	37334782	37347189	37347316	1895	2,2	2,1	1,2	3,1	207	149	0.421314	1	0.419,0.59	0.194,0.59	0.112
1896	ENSG00000181666	ZNF875	chr19	+	37344609	37344774	37335168	37335257	37347189	37347316	1896	1,3	3,1	2,0	1,2	298	149	0.192661	0.85968	0.143,0.6	0.5,0.0	0.121
1900	ENSG00000181666	ZNF875	chr19	+	37346422	37346492	37334656	37334782	37347189	37347316	1900	0,1	2,1	1,0	3,1	219	149	1	1	0.0,0.405	0.185,0.0	0.11
1901	ENSG00000181666	ZNF875	chr19	+	37346422	37346492	37335168	37335257	37347189	37347316	1901	4,2	3,1	2,4	1,2	219	149	0.758099	1	0.476,0.576	0.576,0.576	-0.05
1902	ENSG00000181666	ZNF875	chr19	+	37346422	37346492	37335168	37335257	37347231	37347316	1902	1,1	4,4	0,3	0,0	219	149	1	1	0.145,0.145	NA,1.0	-0.855
1904	ENSG00000181666	ZNF875	chr19	+	37347189	37347316	37324207	37324265	37347776	37347810	1904	21,40	0,0	17,11	0,1	276	149	1	1	1.0,1.0	1.0,0.856	0.072
1908	ENSG00000181666	ZNF875	chr19	+	37357961	37358039	37347562	37347872	37362105	37362174	1908	2,5	1,5	0,0	3,3	227	149	1.13067e-05	0.000841672	0.568,0.396	0.0,0.0	0.482
1909	ENSG00000181666	ZNF875	chr19	+	37357961	37358039	37347562	37347872	37362108	37364445	1909	3,8	8,6	0,0	5,9	227	149	8.85955e-06	0.00069694	0.198,0.467	0.0,0.0	0.333
1910	ENSG00000181666	ZNF875	chr19	+	37358540	37358661	37347776	37347872	37362108	37362274	1910	0,2	8,6	0,0	5,9	270	149	0.885296	1	0.0,0.155	0.0,0.0	0.077
1913	ENSG00000181666	ZNF875	chr19	+	37359425	37359546	37347776	37347872	37362108	37362146	1913	3,0	8,6	1,4	5,9	270	149	0.346967	1	0.171,0.0	0.099,0.197	-0.063
1918	ENSG00000188283	ZNF383	chr19	+	37219598	37219749	37217925	37218274	37224817	37224879	1918	3,5	2,4	0,0	5,3	298	149	1.40835e-05	0.000986652	0.429,0.385	0.0,0.0	0.407
1919	ENSG00000188283	ZNF383	chr19	+	37219598	37219749	37217925	37218274	37230408	37230462	1919	1,0	0,7	0,0	5,1	298	149	1	1	1.0,0.0	0.0,0.0	0.5
1920	ENSG00000188283	ZNF383	chr19	+	37224817	37224939	37217925	37218274	37230408	37230462	1920	12,11	0,7	8,3	5,1	271	149	0.247524	1	1.0,0.464	0.468,0.623	0.186
1923	ENSG00000196967	ZNF585A	chr19	-	37165594	37165696	37156228	37156355	37169838	37170054	1923	5,10	0,1	5,5	3,1	251	149	0.0037253	0.0551885	1.0,0.856	0.497,0.748	0.305
1925	ENSG00000267360	AC012309.1	chr19	-	37195880	37196027	37190023	37190150	37198938	37199054	1925	0,7	0,12	0,0	0,1	296	149	1	1	NA,0.227	NA,0.0	0.227
1926	ENSG00000267360	AC012309.1	chr19	-	37195880	37196027	37190023	37190150	37207039	37207254	1926	0,8	0,3	0,1	0,0	296	149	1	1	NA,0.573	NA,1.0	-0.427
1927	ENSG00000267360	AC012309.1	chr19	-	37198938	37199054	37190023	37190150	37207039	37207254	1927	0,13	0,3	0,2	0,0	265	149	1	1	NA,0.709	NA,1.0	-0.291
1928	ENSG00000267360	AC012309.1	chr19	-	37198938	37199054	37195880	37196027	37207039	37207254	1928	0,3	0,1	0,1	0,1	265	149	1	1	NA,0.628	NA,0.36	0.268
1941	ENSG00000233527	ZNF529-AS1	chr19	+	36577140	36577283	36574820	36574900	36580166	36581812	1941	25,14	1,0	1,1	0,0	292	149	1	1	0.927,1.0	1.0,1.0	-0.036
1944	ENSG00000254004	ZNF260	chr19	-	36518029	36518143	36511027	36515699	36525154	36525373	1944	0,2	5,21	0,0	4,3	263	149	0.292647	1	0.0,0.051	0.0,0.0	0.025
1945	ENSG00000254004	ZNF260	chr19	-	36525154	36525373	36510686	36515699	36528218	36528268	1945	28,58	1,0	7,8	0,0	298	149	1	1	0.933,1.0	1.0,1.0	-0.033
1946	ENSG00000167635	ZNF146	chr19	+	36218121	36218195	36215095	36215155	36228747	36228819	1946	26,54	0,3	8,8	1,1	223	149	0.308708	1	1.0,0.923	0.842,0.842	0.12
1947	ENSG00000167635	ZNF146	chr19	+	36218121	36218195	36215132	36215196	36228747	36228819	1947	46109	1,2	19,34	0,0	223	149	0.429138	1	0.968,0.973	1.0,1.0	-0.03
1949	ENSG00000196357	ZNF565	chr19	-	36201976	36202050	36194826	36195156	36214887	36215081	1949	5,6	0,2	1,0	0,0	223	149	1	1	1.0,0.667	1.0,NA	-0.166
1952	ENSG00000126247	CAPNS1	chr19	+	36142651	36142741	36142299	36142333	36142908	36142966	1952	11991035	1,1	11101006	3,2	239	149	1	1	0.999,0.998	0.996,0.997	0.002
1953	ENSG00000126247	CAPNS1	chr19	+	36142651	36142741	36142299	36142333	36145975	36146054	1953	75,67	0,1	70,76	0,0	239	149	1	1	1.0,0.977	1.0,1.0	-0.012
1954	ENSG00000126247	CAPNS1	chr19	+	36142908	36142966	36142651	36142741	36143063	36143128	1954	19371637	0,0	17101591	1,0	207	149	1	1	1.0,1.0	0.999,1.0	0
1955	ENSG00000126247	CAPNS1	chr19	+	36143063	36143128	36142651	36142741	36145805	36145840	1955	366315	0,0	409268	1,2	214	149	1	1	1.0,1.0	0.997,0.989	0.007
1956	ENSG00000126247	CAPNS1	chr19	+	36145805	36145874	36142651	36142741	36145975	36146054	1956	275274	3,0	240281	0,0	218	149	1	1	0.984,1.0	1.0,1.0	-0.008
1957	ENSG00000075702	WDR62	chr19	+	36058976	36059060	36058779	36058871	36059967	36060030	1957	1,0	64,40	0,0	23,28	233	149	1	1	0.01,0.0	0.0,0.0	0.005
1958	ENSG00000075702	WDR62	chr19	+	36071555	36071716	36067827	36068010	36073341	36073531	1958	89,44	1,0	33,26	0,0	298	149	1	1	0.978,1.0	1.0,1.0	-0.011
1959	ENSG00000075702	WDR62	chr19	+	36071555	36071716	36067827	36068010	36081432	36081570	1959	64,20	2,0	19,18	0,4	298	149	0.106823	0.572187	0.941,1.0	1.0,0.692	0.124
1960	ENSG00000075702	WDR62	chr19	+	36073341	36073531	36067827	36068010	36081432	36081570	1960	34,38	2,0	25,19	0,4	298	149	0.122527	0.63021	0.895,1.0	1.0,0.704	0.096
1961	ENSG00000075702	WDR62	chr19	+	36073341	36073531	36071555	36071716	36081432	36081570	1961	59,62	1,0	39,27	0,0	298	149	1	1	0.967,1.0	1.0,1.0	-0.016
1962	ENSG00000075702	WDR62	chr19	+	36075953	36075990	36073341	36073531	36081432	36081570	1962	0,0	33,38	1,0	25,19	186	149	1	1	0.0,0.0	0.031,0.0	-0.015
1963	ENSG00000075702	WDR62	chr19	+	36081793	36081935	36081432	36081570	36083062	36083241	1963	0,6	30,23	5,0	23,23	291	149	0.852955	1	0.0,0.118	0.1,0.0	0.009
1964	ENSG00000075702	WDR62	chr19	+	36090444	36090520	36089184	36089306	36092688	36092811	1964	36,19	4,1	19,6	0,0	225	149	0.00798696	0.0935725	0.856,0.926	1.0,1.0	-0.109
1965	ENSG00000075702	WDR62	chr19	+	36091199	36091311	36090444	36090520	36092688	36092811	1965	52,33	1,0	28,25	1,0	261	149	1	1	0.967,1.0	0.941,1.0	0.013
1966	ENSG00000075702	WDR62	chr19	+	36091401	36091465	36091199	36091311	36092688	36092811	1966	75,73	8,5	24,42	0,0	213	149	0.000140023	0.00544574	0.868,0.911	1.0,1.0	-0.111
1967	ENSG00000075702	WDR62	chr19	+	36092688	36092811	36091401	36091465	36094030	36094164	1967	96,91	2,0	28,42	0,0	272	149	1	1	0.963,1.0	1.0,1.0	-0.018
1968	ENSG00000075702	WDR62	chr19	+	36100747	36100875	36099398	36099617	36101213	36101317	1968	80,79	0,0	42,41	2,0	277	149	0.450166	1	1.0,1.0	0.919,1.0	0.04
1969	ENSG00000075702	WDR62	chr19	+	36101663	36101774	36101213	36101317	36102013	36102151	1969	118,50	2,9	27,41	3,7	260	149	0.18761	0.843842	0.971,0.761	0.838,0.77	0.062
1970	ENSG00000267698	AC002116.2	chr19	+	36016811	36016960	36014507	36014586	36019233	36019384	1970	36,26	1,0	32,46	3,0	298	149	0.48973	1	0.947,1.0	0.842,1.0	0.052
1973	ENSG00000181392	SYNE4	chr19	-	36006422	36006671	36005332	36005437	36006749	36006944	1973	4,1	0,0	0,0	1,1	298	149	5.18268e-09	1.5082e-06	1.0,1.0	0.0,0.0	1
1975	ENSG00000181392	SYNE4	chr19	-	36006601	36006671	36005332	36005437	36006749	36006944	1975	2,1	0,0	0,0	1,1	219	149	1.2257e-08	3.03608e-06	1.0,1.0	0.0,0.0	1
1978	ENSG00000167604	NFKBID	chr19	-	35890577	35890696	35890373	35890490	35895979	35896128	1978	0,2	24,13	0,0	17,10	268	149	0.699006	1	0.0,0.079	0.0,0.0	0.04
1979	ENSG00000167604	NFKBID	chr19	-	35897650	35897856	35896725	35897058	35898471	35898532	1979	48,13	1,0	20,22	4,2	298	149	0.000797827	0.0186941	0.96,1.0	0.714,0.846	0.2
1980	ENSG00000167604	NFKBID	chr19	-	35897650	35897856	35896912	35897103	35898471	35898532	1980	42,10	0,0	15,19	0,2	298	149	0.770111	1	1.0,1.0	1.0,0.826	0.087
1986	ENSG00000188223	AD000671.1	chr19	+	35752803	35752833	35752433	35752484	35752913	35752999	1986	35,22	1,0	23,24	0,0	179	149	1	1	0.967,1.0	1.0,1.0	-0.016
1987	ENSG00000188223	AD000671.1	chr19	+	35752913	35752999	35752803	35752833	35753086	35753253	1987	74,32	3,1	34,50	1,0	235	149	0.113346	0.597062	0.94,0.953	0.956,1.0	-0.032
1988	ENSG00000188223	AD000671.1	chr19	+	35753086	35753253	35752913	35752999	35754016	35754157	1988	88,40	1,0	35,60	0,0	298	149	1	1	0.978,1.0	1.0,1.0	-0.011
1990	ENSG00000161265	U2AF1L4	chr19	-	35743154	35743345	35742530	35742803	35743808	35743904	1990	19,5	29,12	0,0	3,4	298	149	5.61443e-05	0.00277481	0.247,0.172	0.0,0.0	0.209
1991	ENSG00000161265	U2AF1L4	chr19	-	35743295	35743345	35743154	35743208	35743808	35743904	1991	8,4	3,0	0,0	1,0	199	149	1	1	0.666,1.0	0.0,NA	0.833
1992	ENSG00000161265	U2AF1L4	chr19	-	35743808	35743904	35743154	35743345	35744069	35744145	1992	87,34	0,1	20,13	0,0	245	149	1	1	1.0,0.954	1.0,1.0	-0.023
1994	ENSG00000161265	U2AF1L4	chr19	-	35744625	35744692	35744322	35744421	35745124	35745157	1994	42,19	19,8	6,8	8,2	216	149	0.562146	1	0.604,0.621	0.341,0.734	0.075
1995	ENSG00000161265	U2AF1L4	chr19	-	35744625	35744738	35744069	35744421	35745124	35745176	1995	70,43	19,8	11,5	8,2	262	149	0.0682633	0.420784	0.677,0.753	0.439,0.587	0.202
1997	ENSG00000267120	AD000671.2	chr19	-	35739709	35740088	35739251	35739626	35740379	35740564	1997	6,17	0,0	9,5	3,0	298	149	0.0600385	0.383197	1.0,1.0	0.6,1.0	0.2
1998	ENSG00000267120	AD000671.2	chr19	-	35740379	35740564	35739709	35740088	35741023	35741228	1998	2,8	0,0	4,0	0,3	298	149	0.00545545	0.071911	1.0,1.0	1.0,0.0	0.5
1999	ENSG00000272333	KMT2B	chr19	+	35719468	35719541	35718018	35718381	35719783	35721804	1999	52,3	0,0	24,14	0,1	222	149	1	1	1.0,1.0	1.0,0.904	0.048
2000	ENSG00000272333	KMT2B	chr19	+	35737085	35737263	35735219	35736986	35737635	35737743	2000	101,41	2,0	101,88	0,0	298	149	0.424243	1	0.962,1.0	1.0,1.0	-0.019
2002	ENSG00000126267	COX6B1	chr19	+	35651232	35651349	35648322	35648403	35654570	35654671	2002	966682	0,1	1042730	7,2	266	149	1	1	1.0,0.997	0.988,0.995	0.007
2003	ENSG00000126267	COX6B1	chr19	+	35654570	35654671	35651232	35651349	35658593	35658726	2003	1345875	3,4	15341207	3,9	250	149	1	1	0.996,0.992	0.997,0.988	0.002
2004	ENSG00000161249	DMKN	chr19	-	35497646	35497681	35497219	35497538	35498597	35498763	2004	3,0	5,2	2,1	2,6	184	149	0.868676	1	0.327,0.0	0.447,0.119	-0.12
2005	ENSG00000161249	DMKN	chr19	-	35497646	35497681	35497219	35497538	35498715	35498763	2005	3,1	44,31	8,10	24,15	184	149	1.72805e-05	0.00114326	0.052,0.025	0.213,0.351	-0.243
2006	ENSG00000161249	DMKN	chr19	-	35498597	35498763	35497219	35497538	35498873	35498897	2006	34,15	0,0	17,10	2,0	298	149	0.757997	1	1.0,1.0	0.81,1.0	0.095
2007	ENSG00000161249	DMKN	chr19	-	35498715	35498763	35497219	35497538	35498873	35498897	2007	54,38	0,0	29,17	2,0	197	149	0.392884	1	1.0,1.0	0.916,1.0	0.042
2009	ENSG00000161249	DMKN	chr19	-	35500377	35500419	35499928	35500029	35500532	35500580	2009	4,3	34,23	0,3	18,8	191	149	0.497724	1	0.084,0.092	0.0,0.226	-0.025
2010	ENSG00000161249	DMKN	chr19	-	35502135	35502183	35499957	35500580	35505717	35505765	2010	26,6	2,7	16,2	3,0	197	149	0.22486	0.952012	0.908,0.393	0.801,1.0	-0.25
2011	ENSG00000161249	DMKN	chr19	-	35502829	35502886	35502135	35502183	35505717	35505765	2011	54,68	7,0	30,29	7,0	206	149	0.369069	1	0.848,1.0	0.756,1.0	0.046
2013	ENSG00000161249	DMKN	chr19	-	35505938	35505986	35505717	35505765	35510183	35510249	2013	116107	2,2	73,71	1,5	197	149	0.206226	0.900008	0.978,0.976	0.982,0.915	0.028
2015	ENSG00000161249	DMKN	chr19	-	35505938	35506049	35505717	35505765	35510183	35510231	2015	13,31	2,2	17,11	1,5	260	149	0.256081	1	0.788,0.899	0.907,0.558	0.111
2016	ENSG00000161249	DMKN	chr19	-	35506125	35506185	35505938	35505986	35507457	35507511	2016	4,3	0,0	2,0	2,4	209	149	4.75051e-09	1.40204e-06	1.0,1.0	0.416,0.0	0.792
2017	ENSG00000161249	DMKN	chr19	-	35506125	35506185	35505938	35505986	35508204	35508240	2017	5,1	10,7	3,0	0,3	209	149	0.847616	1	0.263,0.092	1.0,0.0	-0.323
2018	ENSG00000161249	DMKN	chr19	-	35506125	35506185	35505938	35505986	35509910	35509961	2018	4,1	24,18	2,0	19,18	209	149	0.13413	0.67225	0.106,0.038	0.07,0.0	0.037
2019	ENSG00000161249	DMKN	chr19	-	35506125	35506185	35505938	35505986	35510183	35510252	2019	4,2	103,77	4,0	62,60	209	149	0.795665	1	0.027,0.018	0.044,0.0	0.001
2021	ENSG00000161249	DMKN	chr19	-	35506478	35506665	35506125	35506185	35510183	35510398	2021	0,0	0,1	0,1	2,0	298	149	1	1	NA,0.0	0.0,1.0	-0.5
2023	ENSG00000161249	DMKN	chr19	-	35506509	35506665	35506125	35506185	35510183	35510252	2023	0,0	0,1	0,1	2,0	298	149	1	1	NA,0.0	0.0,1.0	-0.5
2024	ENSG00000161249	DMKN	chr19	-	35507457	35507511	35505938	35505986	35508204	35508240	2024	0,0	10,7	1,4	0,3	203	149	0.00010305	0.0043142	0.0,0.0	1.0,0.495	-0.748
2025	ENSG00000161249	DMKN	chr19	-	35507457	35507511	35505938	35505986	35509910	35509961	2025	0,0	24,18	2,2	19,18	203	149	0.123477	0.633665	0.0,0.0	0.072,0.075	-0.073
2026	ENSG00000161249	DMKN	chr19	-	35507457	35507511	35505938	35505986	35510183	35510211	2026	1,0	103,77	1,2	62,60	203	149	0.583766	1	0.007,0.0	0.012,0.024	-0.015
2027	ENSG00000161249	DMKN	chr19	-	35507457	35507511	35506125	35506185	35508204	35508240	2027	0,2	1,0	0,0	1,0	203	149	1	1	0.0,1.0	0.0,NA	0.5
2029	ENSG00000161249	DMKN	chr19	-	35507457	35507511	35506125	35506185	35510183	35510211	2029	1,0	0,1	0,0	2,0	203	149	1	1	1.0,0.0	0.0,NA	0.5
2030	ENSG00000161249	DMKN	chr19	-	35508204	35508240	35505938	35505986	35509910	35509961	2030	7,5	24,18	0,2	19,18	185	149	0.00168556	0.0312998	0.19,0.183	0.0,0.082	0.145
2031	ENSG00000161249	DMKN	chr19	-	35508204	35508240	35505938	35505986	35510183	35510211	2031	6,4	103,77	1,3	62,60	185	149	0.203171	0.891567	0.045,0.04	0.013,0.039	0.016
2033	ENSG00000161249	DMKN	chr19	-	35508204	35508240	35506125	35506185	35510183	35510211	2033	1,0	0,1	2,0	2,0	185	149	1	1	1.0,0.0	0.446,NA	0.054
2036	ENSG00000161249	DMKN	chr19	-	35508204	35508240	35507457	35507511	35509910	35509961	2036	2,2	0,0	0,2	1,0	185	149	1	1	1.0,1.0	0.0,1.0	0.5
2037	ENSG00000161249	DMKN	chr19	-	35508204	35508240	35507457	35507511	35510183	35510211	2037	0,2	1,0	1,2	0,0	185	149	1	1	0.0,1.0	1.0,1.0	-0.5
2038	ENSG00000161249	DMKN	chr19	-	35509910	35509961	35505717	35505765	35510183	35510211	2038	12,2	2,2	10,3	1,5	200	149	0.648414	1	0.817,0.427	0.882,0.309	0.026
2039	ENSG00000161249	DMKN	chr19	-	35509910	35509961	35505938	35505986	35510183	35510211	2039	32,20	103,77	29,21	62,60	200	149	0.166247	0.779305	0.188,0.162	0.258,0.207	-0.057
2040	ENSG00000161249	DMKN	chr19	-	35509910	35509961	35505938	35506049	35510183	35510211	2040	12,2	0,0	11,3	1,0	200	149	1	1	1.0,1.0	0.891,1.0	0.054
2041	ENSG00000161249	DMKN	chr19	-	35509910	35509961	35506125	35506185	35510183	35510211	2041	12,2	0,1	10,3	2,0	200	149	0.796619	1	1.0,0.598	0.788,1.0	-0.095
2042	ENSG00000161249	DMKN	chr19	-	35509910	35509961	35506478	35506665	35510183	35510211	2042	12,2	0,0	10,3	0,1	200	149	1	1	1.0,1.0	1.0,0.691	0.155
2043	ENSG00000161249	DMKN	chr19	-	35509910	35509961	35507457	35507511	35510183	35510211	2043	12,2	1,0	11,3	0,0	200	149	1	1	0.899,1.0	1.0,1.0	-0.05
2044	ENSG00000161249	DMKN	chr19	-	35509910	35509961	35508204	35508240	35510183	35510211	2044	18,5	5,2	10,3	1,1	200	149	0.0737645	0.443781	0.728,0.651	0.882,0.691	-0.097
2046	ENSG00000104859	CLASRP	chr19	+	45052070	45052168	45039520	45040311	45052790	45052853	2046	53,32	0,0	67,93	1,0	247	149	1	1	1.0,1.0	0.976,1.0	0.012
2047	ENSG00000104859	CLASRP	chr19	+	45056449	45056534	45040183	45040311	45057749	45057882	2047	10,8	0,2	17,19	0,0	234	149	0.675483	1	1.0,0.718	1.0,1.0	-0.141
2048	ENSG00000104859	CLASRP	chr19	+	45068014	45068058	45067336	45067594	45069065	45069124	2048	2,2	0,0	3,5	1,0	193	149	1	1	1.0,1.0	0.698,1.0	0.151
2050	ENSG00000089327	FXYD5	chr19	+	35156843	35156974	35155550	35155611	35157420	35157501	2050	2,4	167,65	0,0	207202	280	149	0.693748	1	0.006,0.032	0.0,0.0	0.019
2051	ENSG00000089327	FXYD5	chr19	+	35160708	35160801	35158343	35158400	35164155	35164245	2051	321173	2,1	394286	0,2	242	149	1	1	0.99,0.991	1.0,0.989	-0.004
2052	ENSG00000089327	FXYD5	chr19	+	35164155	35164245	35160708	35160801	35166141	35166171	2052	599351	5,5	724521	9,1	239	149	0.588442	1	0.987,0.978	0.98,0.997	-0.006
2055	ENSG00000089327	FXYD5	chr19	+	35166141	35166171	35164034	35164245	35166250	35166325	2055	606357	0,0	769560	1,0	179	149	1	1	1.0,1.0	0.998,1.0	0.001
2056	ENSG00000089327	FXYD5	chr19	+	35166250	35166325	35166141	35166171	35169565	35169633	2056	715423	1,3	930664	6,3	224	149	1	1	0.998,0.989	0.99,0.993	0.002
2057	ENSG00000089327	FXYD5	chr19	+	35166250	35166428	35166141	35166171	35169565	35169879	2057	210136	1,3	247170	6,3	298	149	0.179079	0.818135	0.991,0.958	0.954,0.966	0.014
2060	ENSG00000089356	FXYD3	chr19	+	35119167	35119251	35118529	35118599	35119362	35119416	2060	0,0	2,2	3,2	19,12	233	149	0.0203714	0.182152	0.0,0.0	0.092,0.096	-0.094
2061	ENSG00000089356	FXYD3	chr19	+	35119362	35119416	35118529	35118599	35121077	35121110	2061	3,2	0,1	24,19	0,0	203	149	1	1	1.0,0.595	1.0,1.0	-0.203
2062	ENSG00000089351	GRAMD1A	chr19	+	35009422	35009443	35009118	35009329	35009887	35009972	2062	150,91	1,0	83,63	0,0	170	149	1	1	0.992,1.0	1.0,1.0	-0.004
2063	ENSG00000089351	GRAMD1A	chr19	+	35013255	35013368	35011473	35011554	35013540	35013691	2063	164131	7,0	92,56	4,13	262	149	0.000989311	0.0215095	0.93,1.0	0.929,0.71	0.146
2064	ENSG00000089351	GRAMD1A	chr19	+	35014188	35014387	35013540	35013691	35015823	35015967	2064	373153	0,0	194169	1,1	298	149	1	1	1.0,1.0	0.99,0.988	0.011
2065	ENSG00000089351	GRAMD1A	chr19	+	35019190	35019309	35014968	35015967	35019390	35019533	2065	329156	0,0	153173	1,6	268	149	0.0578831	0.373913	1.0,1.0	0.988,0.941	0.036
2066	ENSG00000089351	GRAMD1A	chr19	+	35021950	35022038	35021690	35021864	35023235	35023343	2066	167,95	4,4	50,74	3,9	237	149	0.0175684	0.163541	0.963,0.937	0.913,0.838	0.075
2067	ENSG00000089351	GRAMD1A	chr19	+	35022899	35022911	35021950	35022038	35023235	35023343	2067	0,0	126,75	4,0	35,55	161	149	0.401382	1	0.0,0.0	0.096,0.0	-0.048
2068	ENSG00000180884	ZNF792	chr19	-	34960234	34960357	34956353	34959571	34960867	34960994	2068	3,3	0,0	11,19	2,0	272	149	0.727777	1	1.0,1.0	0.751,1.0	0.125
2072	ENSG00000266953	AC092073.1	chr19	+	34404929	34404990	34404648	34404815	34409160	34409236	2072	66,44	1,0	54,41	0,0	210	149	1	1	0.979,1.0	1.0,1.0	-0.01
2074	ENSG00000257103	LSM14A	chr19	+	34208928	34209051	34196633	34196763	34215123	34215300	2074	323323	0,0	177195	0,4	272	149	0.54372	1	1.0,1.0	1.0,0.964	0.018
2075	ENSG00000257103	LSM14A	chr19	+	34215123	34215300	34208195	34209051	34215595	34215661	2075	283375	19,40	158191	10,14	298	149	0.271814	1	0.882,0.824	0.888,0.872	-0.027
2076	ENSG00000257103	LSM14A	chr19	+	34219390	34219573	34215595	34215661	34219705	34219877	2076	114189	0,2	71,85	0,0	298	149	1	1	1.0,0.979	1.0,1.0	-0.01
2077	ENSG00000257103	LSM14A	chr19	+	34221506	34221738	34219705	34219877	34227364	34229279	2077	146227	0,1	128133	0,0	298	149	1	1	1.0,0.991	1.0,1.0	-0.004
2078	ENSG00000257103	LSM14A	chr19	+	34226407	34226464	34221349	34221738	34227364	34227617	2078	58102	45,83	37,39	60,48	206	149	0.00673844	0.0834564	0.482,0.471	0.308,0.37	0.138
2079	ENSG00000213965	NUDT19	chr19	+	32709184	32709392	32691960	32692674	32711751	32713796	2079	72,72	1,0	49,70	0,0	298	149	1	1	0.973,1.0	1.0,1.0	-0.014
2080	ENSG00000178904	DPY19L3	chr19	+	32467473	32467626	32464727	32464784	32468730	32468813	2080	1,0	2,6	0,5	1,2	298	149	0.0185682	0.170151	0.2,0.0	0.0,0.556	-0.178
2081	ENSG00000178904	DPY19L3	chr19	+	32467473	32468813	32464727	32464784	32477521	32477654	2081	3,10	0,4	3,5	0,0	298	149	0.00509335	0.0688836	1.0,0.556	1.0,1.0	-0.222
2082	ENSG00000178904	DPY19L3	chr19	+	32468730	32468813	32464727	32464784	32477521	32477654	2082	4,15	0,4	4,1	0,0	232	149	0.0106208	0.114189	1.0,0.707	1.0,1.0	-0.147
2085	ENSG00000168813	ZNF507	chr19	+	32347244	32347338	32345609	32345783	32352828	32354957	2085	26,69	0,7	9,12	2,0	243	149	0.262723	1	1.0,0.858	0.734,1.0	0.062
2087	ENSG00000100147	CCDC134	chr22	+	41808874	41808993	41800678	41800766	41809878	41810000	2087	35,19	2,0	47,49	0,0	268	149	0.43255	1	0.907,1.0	1.0,1.0	-0.046
2088	ENSG00000100147	CCDC134	chr22	+	41809878	41810000	41800678	41800766	41810206	41810291	2088	11,7	0,0	14,18	1,0	271	149	1	1	1.0,1.0	0.885,1.0	0.057
2089	ENSG00000100147	CCDC134	chr22	+	41810206	41810291	41800678	41800766	41813263	41813445	2089	8,1	2,0	8,12	0,0	234	149	0.827032	1	0.718,1.0	1.0,1.0	-0.141
2107	ENSG00000105176	URI1	chr19	+	29971192	29971227	29942238	29942664	29985222	29985301	2107	23,54	18,25	49,36	21,12	184	149	0.207345	0.902747	0.509,0.636	0.654,0.708	-0.109
2108	ENSG00000105176	URI1	chr19	+	29980158	29980250	29971192	29971227	29985222	29985301	2108	0,2	23,51	0,1	40,33	241	149	1	1	0.0,0.024	0.0,0.018	0.003
2109	ENSG00000105176	URI1	chr19	+	29980158	29980364	29971192	29971227	29985222	29985301	2109	0,2	23,51	1,0	40,33	298	149	1	1	0.0,0.019	0.012,0.0	0.003
2110	ENSG00000105176	URI1	chr19	+	30007469	30007638	30005650	30005708	30009004	30009019	2110	56110	0,0	82,96	0,1	298	149	1	1	1.0,1.0	1.0,0.98	0.01
2120	ENSG00000273032	DGCR9	chr22	+	18987756	18987900	18970524	18970658	18990719	18990924	2120	6,7	18,4	0,0	2,0	293	149	1	1	0.145,0.471	0.0,NA	0.308
2122	ENSG00000213096	ZNF254	chr19	+	24091900	24092015	24087175	24087337	24105939	24106066	2122	0,0	9,11	1,0	15,7	264	149	1	1	0.0,0.0	0.036,0.0	-0.018
2125	ENSG00000213096	ZNF254	chr19	+	24105939	24106066	24103746	24103867	24106547	24106643	2125	7,15	0,0	2,0	0,1	276	149	1	1	1.0,1.0	1.0,0.0	0.5
2126	ENSG00000213096	ZNF254	chr19	+	24106547	24106643	24087159	24087337	24126253	24126320	2126	5,8	2,2	4,0	0,0	245	149	1	1	0.603,0.709	1.0,NA	-0.344
2141	ENSG00000196705	ZNF431	chr19	+	21151078	21151198	21143550	21143643	21166334	21166461	2141	6,4	12,33	0,2	8,8	269	149	0.0532828	0.353075	0.217,0.063	0.0,0.122	0.079
2142	ENSG00000196705	ZNF431	chr19	+	21169802	21169882	21167570	21167666	21182622	21182660	2142	0,1	1,14	0,0	8,1	229	149	1	1	0.0,0.044	0.0,0.0	0.022
2145	ENSG00000160352	ZNF714	chr19	+	21083977	21084069	21082173	21082348	21098184	21098311	2145	16,24	0,7	25,24	2,0	241	149	0.0261694	0.21646	1.0,0.679	0.885,1.0	-0.103
2147	ENSG00000160352	ZNF714	chr19	+	21098811	21098910	21098184	21098311	21116828	21118477	2147	6,11	0,1	5,1	0,0	248	149	1	1	1.0,0.869	1.0,1.0	-0.066
2149	ENSG00000160352	ZNF714	chr19	+	21116806	21118885	21098811	21098910	21124960	21125094	2149	4,6	1,0	5,2	0,0	298	149	1	1	0.667,1.0	1.0,1.0	-0.166
2169	ENSG00000081665	ZNF506	chr19	-	19793833	19795660	19791561	19792484	19806030	19806126	2169	3,1	0,2	2,1	0,0	298	149	0.169975	0.789857	1.0,0.2	1.0,1.0	-0.4
2172	ENSG00000267419	AC011477.1	chr19	+	19788949	19789072	19786608	19786691	19789679	19789821	2172	0,4	0,2	0,1	0,1	272	149	1	1	NA,0.523	NA,0.354	0.169
2177	ENSG00000250067	YJEFN3	chr19	+	19535528	19535679	19535336	19535450	19537318	19537578	2177	17,16	1,0	8,26	1,2	298	149	0.0757422	0.451891	0.895,1.0	0.8,0.867	0.114
2178	ENSG00000186010	NDUFA13	chr19	+	19526024	19526260	19515735	19516332	19527280	19527352	2178	1202751	6,2	665435	0,0	298	149	1	1	0.99,0.995	1.0,1.0	-0.008
2179	ENSG00000186010	NDUFA13	chr19	+	19526181	19526260	19516224	19516332	19527280	19527352	2179	54222663	6,2	28211908	0,0	228	149	1	1	0.998,0.999	1.0,1.0	-0.002
2180	ENSG00000186010	NDUFA13	chr19	+	19527280	19527352	19526024	19526260	19527700	19527770	2180	38412011	2,0	20311364	0,1	221	149	1	1	0.999,1.0	1.0,0.999	0
2181	ENSG00000186010	NDUFA13	chr19	+	19527280	19527372	19526181	19526260	19527700	19527770	2181	24671083	2,0	1220774	0,1	241	149	1	1	0.999,1.0	1.0,0.998	0.001
2182	ENSG00000186010	NDUFA13	chr19	+	19527700	19527770	19527280	19527352	19528006	19528195	2182	25571519	0,1	14821132	0,0	219	149	1	1	1.0,0.999	1.0,1.0	0
2183	ENSG00000167491	GATAD2A	chr19	+	19427695	19427992	19386022	19386138	19436130	19436219	2183	22,4	16,12	22,7	2,5	298	149	0.0281721	0.227774	0.407,0.143	0.846,0.412	-0.354
2184	ENSG00000167491	GATAD2A	chr19	+	19427695	19427992	19386022	19386138	19465339	19465614	2184	17,7	52,12	15,12	13,24	298	149	0.101845	0.554372	0.14,0.226	0.366,0.2	-0.1
2185	ENSG00000167491	GATAD2A	chr19	+	19427695	19427992	19386022	19386138	19465344	19465614	2185	13,5	12,7	14,2	0,9	298	149	0.302788	1	0.351,0.263	1.0,0.1	-0.243
2186	ENSG00000167491	GATAD2A	chr19	+	19427695	19427992	19405837	19406019	19436130	19436219	2186	15,0	13,4	15,9	4,10	298	149	0.131703	0.663843	0.366,0.0	0.652,0.31	-0.298
2187	ENSG00000167491	GATAD2A	chr19	+	19427695	19427992	19405837	19406019	19465339	19465614	2187	10,3	23,3	8,14	24,12	298	149	0.640162	1	0.179,0.333	0.143,0.368	0.001
2188	ENSG00000167491	GATAD2A	chr19	+	19427695	19427992	19405837	19406019	19465344	19465614	2188	6,1	0,2	7,4	6,1	298	149	0.35652	1	1.0,0.2	0.368,0.667	0.082
2189	ENSG00000167491	GATAD2A	chr19	+	19436130	19436219	19385825	19386138	19465339	19465577	2189	19,14	52,12	2,8	13,24	238	149	0.0673044	0.416167	0.186,0.422	0.088,0.173	0.173
2190	ENSG00000167491	GATAD2A	chr19	+	19436130	19436219	19385825	19386138	19465344	19465614	2190	19,10	12,7	1,7	0,9	238	149	0.899085	1	0.498,0.472	1.0,0.327	-0.178
2191	ENSG00000167491	GATAD2A	chr19	+	19436130	19436219	19405837	19406019	19465339	19465577	2191	16,4	23,3	4,13	24,12	238	149	0.343295	1	0.303,0.455	0.094,0.404	0.13
2192	ENSG00000167491	GATAD2A	chr19	+	19436130	19436219	19405837	19406019	19465344	19465614	2192	10,0	0,2	4,5	6,1	238	149	0.748169	1	1.0,0.0	0.294,0.758	-0.026
2193	ENSG00000167491	GATAD2A	chr19	+	19436130	19436219	19427695	19427992	19465339	19465577	2193	13,2	4,3	10,7	4,10	238	149	0.621893	1	0.67,0.294	0.61,0.305	0.024
2194	ENSG00000167491	GATAD2A	chr19	+	19436130	19436219	19427695	19427992	19465344	19465614	2194	11,0	0,1	11,6	3,0	238	149	0.272207	1	1.0,0.0	0.697,1.0	-0.349
2195	ENSG00000167491	GATAD2A	chr19	+	19465339	19465614	19385832	19386138	19492305	19492416	2195	249134	2,0	188182	0,0	298	149	1	1	0.984,1.0	1.0,1.0	-0.008
2196	ENSG00000167491	GATAD2A	chr19	+	19465339	19465614	19405793	19406019	19492305	19492416	2196	220125	0,2	199170	0,0	298	149	1	1	1.0,0.969	1.0,1.0	-0.016
2197	ENSG00000167491	GATAD2A	chr19	+	19465344	19465614	19385970	19386138	19492305	19492316	2197	209129	2,0	175167	0,0	298	149	1	1	0.981,1.0	1.0,1.0	-0.01
2198	ENSG00000167491	GATAD2A	chr19	+	19465344	19465614	19405837	19406019	19492305	19492316	2198	197124	0,2	181159	0,0	298	149	1	1	1.0,0.969	1.0,1.0	-0.016
2199	ENSG00000167491	GATAD2A	chr19	+	19492305	19492438	19465339	19465614	19492580	19492596	2199	299235	1,0	280277	2,0	282	149	1	1	0.994,1.0	0.987,1.0	0.003
2200	ENSG00000167491	GATAD2A	chr19	+	19494293	19494383	19492580	19492712	19495753	19495885	2200	119,76	1,1	115110	1,0	239	149	1	1	0.987,0.979	0.986,1.0	-0.01
2201	ENSG00000167491	GATAD2A	chr19	+	19501968	19502043	19501117	19501416	19502330	19502526	2201	374199	6,3	279326	12,13	224	149	0.00690633	0.0847267	0.976,0.978	0.939,0.943	0.036
2203	ENSG00000064490	RFXANK	chr19	+	19197185	19197251	19196962	19197046	19197520	19197621	2203	142,84	31,22	43,53	21,12	215	149	0.266222	1	0.76,0.726	0.587,0.754	0.073
2204	ENSG00000064490	RFXANK	chr19	+	19198959	19199003	19198656	19198723	19199153	19199195	2204	1,0	179121	0,0	98,89	193	149	1	1	0.004,0.0	0.0,0.0	0.002
2205	ENSG00000064490	RFXANK	chr19	+	19200818	19200893	19199153	19199234	19201648	19201866	2205	2,0	191133	2,1	121127	224	149	1	1	0.007,0.0	0.011,0.005	-0.005
2206	ENSG00000064545	TMEM161A	chr19	-	19120991	19121166	19120764	19120861	19121307	19121421	2206	121,55	0,0	105119	2,0	298	149	1	1	1.0,1.0	0.963,1.0	0.018
2207	ENSG00000064545	TMEM161A	chr19	-	19121307	19121421	19120991	19121166	19121524	19121668	2207	82,54	0,2	77,77	5,0	263	149	0.217982	0.933203	1.0,0.939	0.897,1.0	0.021
2208	ENSG00000064545	TMEM161A	chr19	-	19121317	19121421	19120991	19121166	19121524	19121668	2208	21,21	0,2	21,19	5,0	253	149	0.0823983	0.478432	1.0,0.861	0.712,1.0	0.075
2209	ENSG00000064545	TMEM161A	chr19	-	19133129	19133210	19132351	19132754	19134783	19134887	2209	176120	0,2	148165	3,4	230	149	0.0882262	0.502938	1.0,0.975	0.97,0.964	0.021
2210	ENSG00000064545	TMEM161A	chr19	-	19133129	19133306	19132656	19132754	19134783	19134887	2210	33,23	0,2	35,26	3,4	298	149	0.0199084	0.178935	1.0,0.852	0.854,0.765	0.116
2211	ENSG00000064545	TMEM161A	chr19	-	19134783	19134887	19132879	19133210	19138425	19138447	2211	143107	2,0	116144	0,1	253	149	1	1	0.977,1.0	1.0,0.988	-0.006
2212	ENSG00000064545	TMEM161A	chr19	-	19134783	19134916	19133129	19133210	19138425	19138467	2212	95,64	2,0	58,97	0,1	282	149	0.541776	1	0.962,1.0	1.0,0.981	-0.009
2215	ENSG00000105676	ARMC6	chr19	+	19034130	19034238	19033602	19033930	19042710	19042877	2215	51,28	32,22	15,24	16,26	257	149	0.118408	0.615029	0.48,0.425	0.352,0.349	0.102
2216	ENSG00000105676	ARMC6	chr19	+	19034130	19034238	19033602	19033930	19042715	19042877	2216	29,17	0,1	12,17	0,0	257	149	1	1	1.0,0.908	1.0,1.0	-0.046
2217	ENSG00000105676	ARMC6	chr19	+	19034130	19034238	19033602	19033930	19051621	19051902	2217	27,16	0,1	11,18	0,1	257	149	1	1	1.0,0.903	1.0,0.913	-0.005
2218	ENSG00000105676	ARMC6	chr19	+	19034130	19034238	19033911	19034013	19037551	19037707	2218	15,6	2,0	0,4	0,0	257	149	1	1	0.813,1.0	NA,1.0	-0.094
2220	ENSG00000105676	ARMC6	chr19	+	19034130	19034238	19033911	19034013	19042710	19042877	2220	27,10	67,44	3,8	32,24	257	149	0.121054	0.624076	0.189,0.116	0.052,0.162	0.045
2223	ENSG00000105676	ARMC6	chr19	+	19037551	19037707	19033584	19033930	19042710	19042877	2223	4,1	32,22	0,0	16,26	298	149	0.143027	0.702129	0.059,0.022	0.0,0.0	0.04
2224	ENSG00000105676	ARMC6	chr19	+	19037551	19037707	19033911	19034013	19042710	19042877	2224	6,1	67,44	0,0	32,24	298	149	0.104932	0.565387	0.043,0.011	0.0,0.0	0.027
2225	ENSG00000105676	ARMC6	chr19	+	19037551	19037707	19034130	19034238	19042710	19042877	2225	14,4	24,13	0,2	6,8	298	149	0.00604413	0.076941	0.226,0.133	0.0,0.111	0.124
2230	ENSG00000105676	ARMC6	chr19	+	19042710	19042877	19033574	19033930	19051621	19052195	2230	32,22	0,1	16,26	0,1	298	149	1	1	1.0,0.917	1.0,0.929	-0.006
2232	ENSG00000105676	ARMC6	chr19	+	19042710	19042877	19034102	19034238	19051621	19052195	2232	24,13	0,0	6,8	0,2	298	149	0.651054	1	1.0,1.0	1.0,0.667	0.166
2234	ENSG00000105676	ARMC6	chr19	+	19055790	19055928	19055264	19055396	19057415	19057658	2234	227167	0,0	210157	2,2	287	149	0.540126	1	1.0,1.0	0.982,0.976	0.021
2235	ENSG00000105676	ARMC6	chr19	+	19055790	19055977	19055264	19055396	19057415	19058135	2235	121,92	0,0	106,82	2,2	298	149	0.430553	1	1.0,1.0	0.964,0.953	0.042
2236	ENSG00000051128	HOMER3	chr19	-	18931324	18931411	18929202	18929634	18931508	18931625	2236	109,76	0,0	89101	0,2	236	149	1	1	1.0,1.0	1.0,0.97	0.015
2237	ENSG00000051128	HOMER3	chr19	-	18934302	18934410	18932923	18933045	18938352	18938484	2237	201145	2,8	141175	6,4	257	149	0.889719	1	0.983,0.913	0.932,0.962	0.001
2238	ENSG00000051128	HOMER3	chr19	-	18938968	18939049	18938727	18938884	18940320	18940352	2238	24,27	0,0	20,28	3,0	230	149	0.296559	1	1.0,1.0	0.812,1.0	0.094
2239	ENSG00000051128	HOMER3	chr19	-	18940320	18940404	18938968	18939049	18941050	18941122	2239	0,2	165,42	0,4	40,59	233	149	0.712091	1	0.0,0.03	0.0,0.042	-0.006
2241	ENSG00000006015	REX1BD	chr19	+	18588994	18589077	18588724	18588900	18590853	18590933	2241	202,85	0,0	96,77	2,3	232	149	0.172632	0.798217	1.0,1.0	0.969,0.943	0.044
2242	ENSG00000006015	REX1BD	chr19	+	18588994	18589683	18588684	18588900	18590853	18590933	2242	529250	0,0	233251	2,3	298	149	0.703104	1	1.0,1.0	0.983,0.977	0.02
2243	ENSG00000006015	REX1BD	chr19	+	18589412	18589683	18588994	18589077	18590853	18590933	2243	624296	23,20	260286	27,12	298	149	0.133866	0.671377	0.931,0.881	0.828,0.923	0.031
2244	ENSG00000006015	REX1BD	chr19	+	18589412	18589683	18588994	18589077	18592107	18592336	2244	294136	0,3	109118	0,1	298	149	0.896048	1	1.0,0.958	1.0,0.983	-0.013
2245	ENSG00000006015	REX1BD	chr19	+	18589478	18589683	18588994	18589077	18590853	18590933	2245	393187	23,20	169185	27,12	298	149	0.2085	0.906257	0.895,0.824	0.758,0.885	0.038
2246	ENSG00000006015	REX1BD	chr19	+	18589478	18589683	18588994	18589077	18592107	18592336	2246	63,27	0,3	18,17	0,1	298	149	0.424621	1	1.0,0.818	1.0,0.895	-0.038
2247	ENSG00000006015	REX1BD	chr19	+	18590273	18590933	18588994	18589683	18592107	18592334	2247	117,44	1,0	38,42	0,0	298	149	1	1	0.983,1.0	1.0,1.0	-0.008
2248	ENSG00000006015	REX1BD	chr19	+	18590853	18590933	18588994	18589077	18592107	18592327	2248	137,64	0,3	64,54	0,1	229	149	0.502474	1	1.0,0.933	1.0,0.972	-0.019
2249	ENSG00000006015	REX1BD	chr19	+	18590853	18590933	18588994	18589683	18592088	18592336	2249	203,86	0,0	90,82	0,1	229	149	1	1	1.0,1.0	1.0,0.982	0.009
2250	ENSG00000006015	REX1BD	chr19	+	18590853	18590933	18588994	18589683	18592107	18592327	2250	445204	1,0	187201	0,0	229	149	1	1	0.997,1.0	1.0,1.0	-0.002
2251	ENSG00000105701	FKBP8	chr19	-	18533269	18533347	18532663	18532795	18537600	18537704	2251	677400	1,0	552469	0,1	227	149	1	1	0.998,1.0	1.0,0.997	0.001
2252	ENSG00000105701	FKBP8	chr19	-	18539550	18539720	18539370	18539459	18541678	18541995	2252	1258761	1,0	984859	0,2	298	149	1	1	0.998,1.0	1.0,0.995	0.001
2254	ENSG00000130517	PGPEP1	chr19	+	18348947	18349068	18342858	18342911	18355894	18356011	2254	15,4	39,24	5,4	38,31	270	149	0.0473613	0.326485	0.175,0.084	0.068,0.066	0.062
2255	ENSG00000130517	PGPEP1	chr19	+	18357382	18357615	18355894	18356011	18363390	18363998	2255	37,23	4,1	25,30	5,6	298	149	0.0718746	0.436577	0.822,0.92	0.714,0.714	0.157
2256	ENSG00000130517	PGPEP1	chr19	+	18357382	18357615	18355894	18356011	18363430	18363678	2256	23,18	0,0	16,20	0,1	298	149	1	1	1.0,1.0	1.0,0.909	0.045
2257	ENSG00000130517	PGPEP1	chr19	+	18358005	18358070	18357505	18357615	18363390	18369950	2257	0,0	14,5	0,2	10,12	214	149	0.544298	1	0.0,0.0	0.0,0.104	-0.052
2258	ENSG00000130517	PGPEP1	chr19	+	18358005	18358070	18357505	18357615	18369705	18369948	2258	0,0	1,0	0,1	2,1	214	149	1	1	0.0,NA	0.0,0.41	-0.205
2259	ENSG00000130520	LSM4	chr19	-	18310109	18310214	18309677	18309861	18312603	18312702	2259	4,1	686391	0,0	290297	254	149	1	1	0.003,0.001	0.0,0.0	0.002
2260	ENSG00000130520	LSM4	chr19	-	18316023	18316065	18312168	18312702	18323017	18323060	2260	1298415	4,0	446438	2,2	191	149	1	1	0.996,1.0	0.994,0.994	0.004
2262	ENSG00000105649	RAB3A	chr19	-	18202512	18202740	18200326	18200445	18203895	18204042	2262	25,15	0,0	34,26	2,0	298	149	0.522613	1	1.0,1.0	0.895,1.0	0.052
2263	ENSG00000105649	RAB3A	chr19	-	18202512	18202855	18200326	18200445	18203895	18204012	2263	8,8	0,0	15,12	2,0	298	149	0.946285	1	1.0,1.0	0.789,1.0	0.105
2264	ENSG00000268173	AC007192.1	chr19	+	18161053	18161185	18160918	18160969	18161278	18161495	2264	67,39	0,0	89,78	2,2	281	149	0.419245	1	1.0,1.0	0.959,0.954	0.044
2265	ENSG00000268173	AC007192.1	chr19	+	18161278	18161495	18161053	18161185	18161965	18162051	2265	45,9	0,0	34,18	1,1	298	149	0.904721	1	1.0,1.0	0.944,0.9	0.078
2266	ENSG00000268173	AC007192.1	chr19	+	18162966	18163147	18162407	18162506	18163262	18163388	2266	251190	0,1	302242	13,5	298	149	5.59595e-05	0.00276896	1.0,0.99	0.921,0.96	0.054
2267	ENSG00000268173	AC007192.1	chr19	+	18163262	18163388	18162407	18162506	18166159	18166302	2267	85,51	0,0	102,83	0,1	275	149	1	1	1.0,1.0	1.0,0.978	0.011
2268	ENSG00000268173	AC007192.1	chr19	+	18175604	18175697	18175310	18175385	18177139	18177292	2268	1394986	1,0	689695	0,0	242	149	1	1	0.999,1.0	1.0,1.0	0
2269	ENSG00000268173	AC007192.1	chr19	+	18177710	18177764	18177139	18177292	18177848	18178117	2269	1418895	1,0	668642	0,0	203	149	1	1	0.999,1.0	1.0,1.0	0
2270	ENSG00000099308	MAST3	chr19	+	18137238	18137361	18135739	18135841	18139014	18139124	2270	31,17	2,0	21,15	0,0	272	149	0.483525	1	0.895,1.0	1.0,1.0	-0.052
2271	ENSG00000099308	MAST3	chr19	+	18146880	18147017	18145742	18145865	18147442	18147624	2271	25,5	1,0	26,22	0,0	286	149	1	1	0.929,1.0	1.0,1.0	-0.035
2274	ENSG00000007080	CCDC124	chr19	+	17936409	17936579	17933014	17933048	17942655	17942845	2274	165112	1,2	170152	0,0	298	149	0.475313	1	0.988,0.966	1.0,1.0	-0.023
2275	ENSG00000105641	SLC5A5	chr19	+	17890885	17891001	17888330	17888455	17893712	17895174	2275	20,16	0,1	0,2	0,2	265	149	1	1	1.0,0.9	NA,0.36	0.59
2276	ENSG00000105640	RPL18A	chr19	+	17861292	17861307	17859931	17859974	17861424	17861472	2276	0,3	1,0	5,1	0,1	164	149	1	1	0.0,1.0	1.0,0.476	-0.238
2277	ENSG00000105640	RPL18A	chr19	+	17861292	17861307	17859931	17859974	17862093	17862223	2277	0,0	13,1	2,0	14,4	164	149	0.486183	1	0.0,0.0	0.115,0.0	-0.058
2278	ENSG00000105640	RPL18A	chr19	+	17861292	17861472	17859909	17859974	17862093	17862223	2278	68343835	13,1	73855915	14,4	298	149	1	1	0.996,0.999	0.996,0.999	0
2279	ENSG00000105640	RPL18A	chr19	+	17861424	17861472	17859931	17859974	17862093	17862223	2279	26441307	13,1	27431941	14,4	197	149	1	1	0.994,0.999	0.993,0.997	0.001
2280	ENSG00000105640	RPL18A	chr19	+	17861424	17861472	17861292	17861307	17862093	17862223	2280	26431310	0,0	27471941	1,0	197	149	1	1	1.0,1.0	1.0,1.0	0
2281	ENSG00000105640	RPL18A	chr19	+	17862093	17862223	17860762	17861472	17862917	17863009	2281	88584781	0,0	95407243	2,0	279	149	1	1	1.0,1.0	1.0,1.0	0
2286	ENSG00000130309	COLGALT1	chr19	+	17559310	17559421	17555648	17555973	17560347	17560465	2286	692369	2,0	470449	4,0	260	149	1	1	0.995,1.0	0.985,1.0	0.005
2287	ENSG00000130309	COLGALT1	chr19	+	17560347	17560465	17559310	17559421	17567405	17567540	2287	900517	1,0	646574	6,4	267	149	0.812362	1	0.998,1.0	0.984,0.988	0.013
2288	ENSG00000130309	COLGALT1	chr19	+	17572482	17572602	17568508	17568713	17577194	17577271	2288	852467	2,4	589596	2,1	269	149	1	1	0.996,0.985	0.994,0.997	-0.005
2289	ENSG00000141971	MVB12A	chr19	+	17420312	17420411	17420046	17420225	17420537	17420634	2289	259119	2,0	154134	0,0	248	149	1	1	0.987,1.0	1.0,1.0	-0.006
2290	ENSG00000141971	MVB12A	chr19	+	17422331	17422458	17420537	17420634	17423497	17423617	2290	201113	1,0	97,94	0,0	276	149	1	1	0.991,1.0	1.0,1.0	-0.004
2291	ENSG00000141971	MVB12A	chr19	+	17423497	17423617	17422284	17422458	17423692	17423799	2291	301143	0,0	122121	2,0	269	149	1	1	1.0,1.0	0.971,1.0	0.014
2292	ENSG00000141971	MVB12A	chr19	+	17424620	17424677	17424005	17424067	17424930	17424989	2292	156,66	6,4	49,65	5,0	206	149	0.742752	1	0.95,0.923	0.876,1.0	-0.001
2294	ENSG00000074855	ANO8	chr19	-	17327437	17327569	17327234	17327345	17327688	17327880	2294	108,93	2,2	22,32	4,1	281	149	0.0848808	0.488755	0.966,0.961	0.745,0.944	0.119
2295	ENSG00000074855	ANO8	chr19	-	17333421	17333554	17333100	17333239	17333689	17333800	2295	115,46	4,1	33,28	0,0	282	149	0.0509256	0.342583	0.938,0.96	1.0,1.0	-0.051
2296	ENSG00000130311	DDA1	chr19	+	17314337	17314389	17314022	17314103	17319545	17319725	2296	101,50	2,0	68,85	4,1	201	149	0.134622	0.674229	0.974,1.0	0.926,0.984	0.032
2297	ENSG00000130311	DDA1	chr19	+	17315933	17315995	17314337	17314389	17319545	17319725	2297	103,67	0,0	107,96	0,3	211	149	0.496933	1	1.0,1.0	1.0,0.958	0.021
2301	ENSG00000105393	BABAM1	chr19	+	17268755	17269091	17267385	17267527	17271596	17271655	2301	399197	0,0	328241	1,1	298	149	1	1	1.0,1.0	0.994,0.992	0.007
2302	ENSG00000105393	BABAM1	chr19	+	17268793	17269091	17267375	17267527	17271596	17271655	2302	453232	0,0	406331	1,1	298	149	1	1	1.0,1.0	0.995,0.994	0.006
2303	ENSG00000105393	BABAM1	chr19	+	17268793	17269091	17267375	17267527	17273903	17274024	2303	104,61	0,0	100111	1,0	298	149	1	1	1.0,1.0	0.98,1.0	0.01
2304	ENSG00000105393	BABAM1	chr19	+	17268801	17269091	17267442	17267527	17271596	17271655	2304	375183	0,0	311225	1,1	298	149	1	1	1.0,1.0	0.994,0.991	0.008
2305	ENSG00000105393	BABAM1	chr19	+	17271596	17271655	17267375	17267527	17273903	17273980	2305	69,44	0,0	77,61	1,0	208	149	1	1	1.0,1.0	0.982,1.0	0.009
2306	ENSG00000105393	BABAM1	chr19	+	17271596	17271655	17268684	17269091	17273903	17273980	2306	435226	24,12	383279	3,4	208	149	3.62125e-06	0.000344052	0.928,0.931	0.989,0.98	-0.055
2307	ENSG00000105393	BABAM1	chr19	+	17271596	17271655	17268684	17269091	17276494	17276624	2307	139,78	0,4	141,96	0,0	208	149	0.653111	1	1.0,0.933	1.0,1.0	-0.033
2308	ENSG00000105393	BABAM1	chr19	+	17273903	17274024	17268793	17269091	17276494	17276555	2308	47,16	0,4	9,9	0,0	270	149	0.0422676	0.300825	1.0,0.688	1.0,1.0	-0.156
2309	ENSG00000105393	BABAM1	chr19	+	17273903	17274024	17271596	17271655	17276494	17276555	2309	303139	7,4	223170	5,5	270	149	0.985849	1	0.96,0.95	0.961,0.949	0
2310	ENSG00000105393	BABAM1	chr19	+	17276494	17276624	17275800	17275825	17278844	17279048	2310	152,92	0,0	140125	1,0	279	149	1	1	1.0,1.0	0.987,1.0	0.006
2311	ENSG00000105393	BABAM1	chr19	+	17276822	17276909	17276427	17276624	17278844	17278984	2311	285165	4,0	247186	2,0	236	149	0.834871	1	0.978,1.0	0.987,1.0	-0.005
2312	ENSG00000105393	BABAM1	chr19	+	17277246	17277344	17276822	17276909	17278844	17279342	2312	2,0	217118	0,0	210155	247	149	1	1	0.006,0.0	0.0,0.0	0.003
2313	ENSG00000105393	BABAM1	chr19	+	17277383	17277479	17276813	17276909	17278844	17279342	2313	2,0	217118	1,2	210155	245	149	1	1	0.006,0.0	0.003,0.008	-0.002
2314	ENSG00000099330	OCEL1	chr19	+	17227839	17228005	17226692	17227199	17228255	17228309	2314	63,33	2,11	38,37	4,13	298	149	0.38699	1	0.94,0.6	0.826,0.587	0.064
2315	ENSG00000099330	OCEL1	chr19	+	17228802	17228915	17228253	17228309	17229008	17229215	2315	9,11	5,11	9,14	8,18	262	149	0.468801	1	0.506,0.363	0.39,0.307	0.086
2317	ENSG00000099331	MYO9B	chr19	+	17101659	17102557	17075780	17075874	17145396	17145491	2317	76,61	0,0	35,74	1,0	298	149	1	1	1.0,1.0	0.946,1.0	0.027
2318	ENSG00000099331	MYO9B	chr19	+	17145396	17145491	17101655	17102557	17152643	17152706	2318	77,69	0,0	39,77	0,1	244	149	1	1	1.0,1.0	1.0,0.979	0.01
2319	ENSG00000099331	MYO9B	chr19	+	17159394	17159484	17156908	17157038	17162349	17162466	2319	101,91	0,1	82,74	1,2	239	149	0.428223	1	1.0,0.983	0.981,0.958	0.022
2320	ENSG00000099331	MYO9B	chr19	+	17167942	17168064	17162987	17163122	17172335	17172477	2320	123,70	1,0	82,66	0,0	271	149	1	1	0.985,1.0	1.0,1.0	-0.008
2321	ENSG00000099331	MYO9B	chr19	+	17177796	17177886	17175662	17175741	17180926	17181040	2321	14,12	47,32	3,8	39,15	239	149	0.270261	1	0.157,0.189	0.046,0.25	0.025
2322	ENSG00000099331	MYO9B	chr19	+	17177796	17177886	17175662	17175741	17183828	17183868	2322	10,8	0,3	8,5	1,3	239	149	0.381447	1	1.0,0.624	0.833,0.51	0.141
2323	ENSG00000099331	MYO9B	chr19	+	17180926	17181040	17175662	17175741	17183828	17183868	2323	59,40	0,3	60,36	1,3	263	149	0.548864	1	1.0,0.883	0.971,0.872	0.02
2324	ENSG00000099331	MYO9B	chr19	+	17180926	17181040	17177796	17177886	17183828	17183868	2324	18,16	2,4	22,27	6,3	263	149	0.845569	1	0.836,0.694	0.675,0.836	0.009
2325	ENSG00000099331	MYO9B	chr19	+	17187934	17188045	17185920	17186001	17191096	17191219	2325	145,97	2,0	119132	0,0	260	149	1	1	0.976,1.0	1.0,1.0	-0.012
2326	ENSG00000099331	MYO9B	chr19	+	17198183	17198308	17197791	17197858	17200292	17200426	2326	118,91	1,0	55,66	0,0	274	149	1	1	0.985,1.0	1.0,1.0	-0.008
2328	ENSG00000127526	SLC35E1	chr19	-	16565036	16565132	16555151	16555397	16566531	16566657	2328	2,10	105,69	2,0	47,85	245	149	0.0104907	0.113496	0.011,0.081	0.025,0.0	0.034
2330	ENSG00000127526	SLC35E1	chr19	-	16571511	16571582	16568031	16568169	16571943	16572209	2330	121,46	0,0	69,76	2,2	220	149	0.519018	1	1.0,1.0	0.959,0.963	0.039
2331	ENSG00000085872	CHERP	chr19	-	16535451	16535636	16533010	16533148	16541869	16542043	2331	111,60	0,0	97100	0,2	298	149	0.785745	1	1.0,1.0	1.0,0.962	0.019
2333	ENSG00000105072	C19orf44	chr19	+	16503064	16503380	16500791	16501551	16506700	16506774	2333	24,14	3,0	18,8	0,1	298	149	0.175192	0.805766	0.8,1.0	1.0,0.8	0
2334	ENSG00000105072	C19orf44	chr19	+	16506700	16506774	16503064	16503380	16509498	16509675	2334	14,14	0,2	13,7	0,0	223	149	0.857659	1	1.0,0.824	1.0,1.0	-0.088
2342	ENSG00000105058	FAM32A	chr19	+	16190519	16190573	16185379	16185765	16190886	16191378	2342	92,67	1,11	49,65	0,0	203	149	0.000189778	0.00675446	0.985,0.817	1.0,1.0	-0.099
2346	ENSG00000167461	RAB8A	chr19	+	16118225	16118286	16111888	16112025	16121749	16121810	2346	177155	0,2	118134	0,4	210	149	0.557145	1	1.0,0.982	1.0,0.96	0.011
2347	ENSG00000167461	RAB8A	chr19	+	16118225	16118286	16111888	16112025	16125469	16125547	2347	59,67	0,0	35,50	1,0	210	149	1	1	1.0,1.0	0.961,1.0	0.02
2348	ENSG00000167461	RAB8A	chr19	+	16121749	16121810	16111888	16112025	16125469	16125547	2348	107,98	0,0	96,84	1,0	210	149	1	1	1.0,1.0	0.986,1.0	0.007
2349	ENSG00000167461	RAB8A	chr19	+	16121749	16121810	16118225	16118286	16125469	16125547	2349	227185	1,0	177164	0,0	210	149	1	1	0.994,1.0	1.0,1.0	-0.003
2373	ENSG00000011451	WIZ	chr19	-	15428109	15428508	15426981	15427533	15429585	15430089	2373	212120	38,22	113104	32,20	298	149	0.253737	1	0.736,0.732	0.638,0.722	0.054
2374	ENSG00000011451	WIZ	chr19	-	15428109	15428508	15426981	15427533	15431011	15431150	2374	65,53	0,0	36,32	0,1	298	149	1	1	1.0,1.0	1.0,0.941	0.03
2375	ENSG00000011451	WIZ	chr19	-	15429585	15430089	15426981	15427533	15431011	15431150	2375	145,67	0,0	88,63	0,1	298	149	1	1	1.0,1.0	1.0,0.969	0.016
2376	ENSG00000011451	WIZ	chr19	-	15429585	15430089	15426981	15427533	15432433	15432557	2376	40,23	2,1	34,29	6,6	298	149	0.00813887	0.0948715	0.909,0.92	0.739,0.707	0.192
2377	ENSG00000011451	WIZ	chr19	-	15429585	15430089	15426981	15427533	15436805	15437129	2377	38,23	0,0	32,20	1,0	298	149	1	1	1.0,1.0	0.941,1.0	0.03
2378	ENSG00000011451	WIZ	chr19	-	15429585	15430089	15428109	15428508	15431011	15431150	2378	254112	0,0	133116	0,1	298	149	1	1	1.0,1.0	1.0,0.983	0.008
2379	ENSG00000011451	WIZ	chr19	-	15431011	15431182	15426981	15427533	15432433	15432557	2379	41,13	2,1	10,11	6,6	298	149	4.1264e-05	0.00220998	0.911,0.867	0.455,0.478	0.422
2381	ENSG00000011451	WIZ	chr19	-	15431011	15431182	15429585	15430089	15432433	15432557	2381	148,58	2,1	66,53	2,9	298	149	0.00126468	0.0255576	0.974,0.967	0.943,0.746	0.126
2382	ENSG00000011451	WIZ	chr19	-	15431011	15431182	15429585	15430089	15436805	15437129	2382	107,45	0,1	56,43	0,0	298	149	1	1	1.0,0.957	1.0,1.0	-0.022
2383	ENSG00000011451	WIZ	chr19	-	15438577	15440715	15436805	15437129	15442675	15442748	2383	4,0	0,0	1,3	1,0	298	149	1	1	1.0,NA	0.333,1.0	0.334
2384	ENSG00000011451	WIZ	chr19	-	15442675	15442748	15436805	15437129	15448102	15448367	2384	3,0	3,0	2,0	0,0	222	149	1	1	0.402,NA	1.0,NA	-0.598
2385	ENSG00000105127	AKAP8	chr19	-	15369066	15369224	15368234	15368322	15370145	15370179	2385	5,4	23,14	4,6	13,33	298	149	0.87518	1	0.098,0.125	0.133,0.083	0.003
2386	ENSG00000105127	AKAP8	chr19	-	15373785	15374065	15372850	15373340	15374602	15374635	2386	138,54	2,0	152101	0,0	298	149	0.726641	1	0.972,1.0	1.0,1.0	-0.014
2388	ENSG00000105127	AKAP8	chr19	-	15376975	15377014	15374602	15374635	15379712	15379787	2388	90,37	2,1	88,64	2,2	188	149	0.761193	1	0.973,0.967	0.972,0.962	0.003
2389	ENSG00000141867	BRD4	chr19	-	15244709	15244762	15244230	15244600	15254151	15254262	2389	189115	0,0	125110	0,2	202	149	1	1	1.0,1.0	1.0,0.976	0.012
2390	ENSG00000141867	BRD4	chr19	-	15263419	15263548	15256963	15257173	15264403	15264766	2390	677417	0,0	218310	0,2	278	149	1	1	1.0,1.0	1.0,0.988	0.006
2391	ENSG00000141867	BRD4	chr19	-	15268153	15268240	15267513	15267551	15268904	15269042	2391	36,35	211227	22,9	129,83	236	149	0.56698	1	0.097,0.089	0.097,0.064	0.012
2392	ENSG00000141867	BRD4	chr19	-	15268153	15268281	15267415	15267551	15268904	15269042	2392	49,55	211227	30,14	129,83	277	149	0.455723	1	0.111,0.115	0.111,0.083	0.016
2394	ENSG00000074181	NOTCH3	chr19	-	15162464	15162562	15159037	15161714	15165367	15165515	2394	6,3	0,0	123125	2,1	247	149	0.514863	1	1.0,1.0	0.974,0.987	0.02
2396	ENSG00000074181	NOTCH3	chr19	-	15167248	15167411	15165786	15166091	15170085	15170150	2396	11,11	0,0	135143	0,2	298	149	1	1	1.0,1.0	1.0,0.973	0.014
2397	ENSG00000074181	NOTCH3	chr19	-	15184294	15184450	15181575	15181801	15184905	15185019	2397	5,5	0,0	66,93	8,11	298	149	0.000368923	0.0107736	1.0,1.0	0.805,0.809	0.193
2398	ENSG00000074181	NOTCH3	chr19	-	15185486	15185679	15185256	15185408	15186877	15186988	2398	22,10	0,0	170172	0,1	298	149	1	1	1.0,1.0	1.0,0.989	0.006
2399	ENSG00000074181	NOTCH3	chr19	-	15191744	15191867	15191423	15191657	15191959	15192298	2399	6,9	0,0	154158	3,2	272	149	0.330486	1	1.0,1.0	0.966,0.977	0.028
2400	ENSG00000105137	SYDE1	chr19	+	15111631	15111792	15111312	15111439	15112345	15112571	2400	160118	1,1	88,69	5,2	298	149	0.00592808	0.076022	0.988,0.983	0.898,0.945	0.064
2406	ENSG00000123136	DDX39A	chr19	-	14409535	14409645	14409302	14409447	14409741	14409873	2406	473335	0,0	502398	1,0	259	149	1	1	1.0,1.0	0.997,1.0	0.002
2407	ENSG00000123136	DDX39A	chr19	-	14410420	14410605	14409741	14410334	14410988	14411172	2407	46,22	183,87	21,14	184162	298	149	0.000122697	0.00493323	0.112,0.112	0.054,0.041	0.065
2408	ENSG00000123136	DDX39A	chr19	-	14410547	14410605	14409772	14410334	14410988	14411172	2408	15,15	183,87	7,5	184162	207	149	0.000477836	0.0130135	0.056,0.11	0.027,0.022	0.059
2414	ENSG00000123146	ADGRE5	chr19	+	14396341	14396473	14390923	14391079	14397657	14397804	2414	177,70	88,36	211182	59,50	281	149	0.00125322	0.0253655	0.516,0.508	0.655,0.659	-0.145
2415	ENSG00000123146	ADGRE5	chr19	+	14397076	14397223	14390923	14391079	14397657	14397804	2415	5,18	88,36	5,4	59,50	296	149	0.0353085	0.264678	0.028,0.201	0.041,0.039	0.075
2416	ENSG00000123146	ADGRE5	chr19	+	14397076	14397223	14396249	14396473	14397657	14397804	2416	92,78	120,35	51,42	148129	296	149	5.82156e-05	0.00282944	0.278,0.529	0.148,0.141	0.259
2418	ENSG00000123146	ADGRE5	chr19	+	14402596	14402862	14401652	14401760	14404382	14404562	2418	360275	0,0	346341	0,1	298	149	1	1	1.0,1.0	1.0,0.994	0.003
2419	ENSG00000123146	ADGRE5	chr19	+	14407060	14407229	14406868	14406960	14407907	14408009	2419	403212	0,1	310252	0,0	298	149	1	1	1.0,0.991	1.0,1.0	-0.004
2420	ENSG00000123146	ADGRE5	chr19	+	14407060	14407229	14406868	14406960	14408091	14408275	2420	217110	2,0	145112	1,0	298	149	1	1	0.982,1.0	0.986,1.0	-0.002
2421	ENSG00000123146	ADGRE5	chr19	+	14407907	14408009	14406868	14406960	14408091	14408275	2421	122,56	2,0	77,84	1,0	251	149	1	1	0.973,1.0	0.979,1.0	-0.003
2422	ENSG00000123146	ADGRE5	chr19	+	14407907	14408009	14407060	14407229	14408091	14408275	2422	308153	0,0	240229	1,5	251	149	0.633857	1	1.0,1.0	0.993,0.965	0.021
2426	ENSG00000105011	ASF1B	chr19	-	14126121	14126237	14121286	14121708	14136347	14136553	2426	133101	0,0	126,95	0,1	265	149	1	1	1.0,1.0	1.0,0.982	0.009
2431	ENSG00000132024	CC2D1A	chr19	+	13923332	13923455	13920749	13920922	13923547	13923606	2431	115,70	0,0	70,71	2,0	272	149	0.479077	1	1.0,1.0	0.95,1.0	0.025
2432	ENSG00000132016	C19orf57	chr19	-	13883307	13883400	13882354	13882952	13885960	13886055	2432	1,1	0,0	7,12	2,3	242	149	0.000728815	0.0176228	1.0,1.0	0.683,0.711	0.303
2434	ENSG00000132016	C19orf57	chr19	-	13895371	13895546	13893141	13893223	13904861	13904892	2434	3,6	1,0	12,25	1,1	298	149	0.224595	0.951395	0.6,1.0	0.857,0.926	-0.091
2435	ENSG00000132003	ZSWIM4	chr19	+	13812996	13813164	13809069	13809220	13814514	13814865	2435	83,82	2,0	62,35	0,0	298	149	0.534974	1	0.954,1.0	1.0,1.0	-0.023
2436	ENSG00000132003	ZSWIM4	chr19	+	13814514	13814865	13812996	13813164	13817215	13817353	2436	81,75	4,1	62,44	4,2	298	149	0.374694	1	0.91,0.974	0.886,0.917	0.04
2437	ENSG00000132003	ZSWIM4	chr19	+	13817721	13817976	13817215	13817353	13819356	13819492	2437	96,62	0,0	88,83	1,0	298	149	1	1	1.0,1.0	0.978,1.0	0.011
2438	ENSG00000132003	ZSWIM4	chr19	+	13819356	13819492	13817721	13817976	13823345	13823500	2438	96,33	0,0	94,74	1,0	285	149	1	1	1.0,1.0	0.98,1.0	0.01
2439	ENSG00000132003	ZSWIM4	chr19	+	13819356	13819492	13817721	13817976	13825549	13825713	2439	44,12	4,0	41,47	0,0	285	149	0.0414338	0.296819	0.852,1.0	1.0,1.0	-0.074
2440	ENSG00000132003	ZSWIM4	chr19	+	13823345	13823500	13817721	13817976	13825549	13825713	2440	37,21	4,0	27,39	0,0	298	149	0.0402686	0.290372	0.822,1.0	1.0,1.0	-0.089
2441	ENSG00000132003	ZSWIM4	chr19	+	13823345	13823500	13819356	13819492	13825549	13825713	2441	91,42	2,0	79,66	0,0	298	149	0.396488	1	0.958,1.0	1.0,1.0	-0.021
2442	ENSG00000104907	TRMT1	chr19	-	13109549	13109684	13109380	13109466	13109768	13109838	2442	297141	0,1	180175	0,0	284	149	1	1	1.0,0.987	1.0,1.0	-0.006
2443	ENSG00000104907	TRMT1	chr19	-	13109914	13110001	13109768	13109838	13110157	13110306	2443	193,94	19,10	93139	21,24	236	149	0.0139944	0.139254	0.865,0.856	0.737,0.785	0.1
2444	ENSG00000104907	TRMT1	chr19	-	13112704	13112817	13110157	13110306	13112895	13113011	2444	208118	0,1	147130	0,2	262	149	1	1	1.0,0.985	1.0,0.974	0.005
2445	ENSG00000104907	TRMT1	chr19	-	13112704	13112817	13110157	13110306	13112908	13113011	2445	84,25	4,3	43,50	0,1	262	149	0.00556894	0.0731521	0.923,0.826	1.0,0.966	-0.108
2446	ENSG00000104907	TRMT1	chr19	-	13115625	13115768	13115278	13115402	13115996	13116027	2446	134101	7,0	99,85	1,0	292	149	0.0233647	0.199565	0.907,1.0	0.981,1.0	-0.037
2448	ENSG00000104907	TRMT1	chr19	-	13115625	13115768	13115278	13115466	13115996	13116027	2448	327209	1,1	182159	5,0	292	149	0.481629	1	0.994,0.991	0.949,1.0	0.018
2449	ENSG00000104907	TRMT1	chr19	-	13115625	13115768	13115278	13115466	13116105	13116431	2449	193107	0,2	83,74	0,0	292	149	1	1	1.0,0.965	1.0,1.0	-0.018
2450	ENSG00000104907	TRMT1	chr19	-	13115625	13115768	13115278	13115466	13116145	13116340	2450	194108	20,8	83,74	5,5	292	149	0.251829	1	0.832,0.873	0.894,0.883	-0.036
2451	ENSG00000104907	TRMT1	chr19	-	13115996	13116052	13115625	13115768	13116145	13116340	2451	181130	1,1	138125	0,0	205	149	1	1	0.992,0.99	1.0,1.0	-0.009
2456	ENSG00000008441	NFIX	chr19	+	13073046	13073109	13024938	13025552	13073421	13073496	2456	216169	0,1	29,24	0,0	212	149	1	1	1.0,0.992	1.0,1.0	-0.004
2457	ENSG00000008441	NFIX	chr19	+	13078612	13078735	13075534	13075671	13081679	13081835	2457	270142	25,22	15,30	3,14	272	149	0.00995041	0.109655	0.855,0.78	0.733,0.54	0.181
2458	ENSG00000008441	NFIX	chr19	+	13087988	13088136	13081679	13081855	13090298	13090390	2458	9,2	129,78	2,2	21,17	297	149	0.593155	1	0.034,0.013	0.046,0.056	-0.028
2459	ENSG00000008441	NFIX	chr19	+	13090298	13090390	13081679	13081855	13094634	13094649	2459	211143	4,0	26,25	0,0	241	149	0.557363	1	0.97,1.0	1.0,1.0	-0.015
2461	ENSG00000179262	RAD23A	chr19	+	12948176	12948358	12947847	12948009	12948685	12948813	2461	885550	1,0	332290	0,0	298	149	1	1	0.998,1.0	1.0,1.0	-0.001
2462	ENSG00000179262	RAD23A	chr19	+	12948496	12948552	12948176	12948358	12948685	12948813	2462	867536	46,39	435323	1,0	205	149	9.9698e-14	1.0918e-10	0.932,0.909	0.997,1.0	-0.078
2463	ENSG00000179262	RAD23A	chr19	+	12948513	12948552	12948176	12948358	12948685	12948813	2463	137,75	46,39	40,43	1,0	188	149	6.09091e-12	4.72549e-09	0.702,0.604	0.969,1.0	-0.331
2468	ENSG00000179218	CALR	chr19	+	12939133	12939235	12938606	12938770	12940052	12940147	2468	1086975	0,0	13441804	2,0	251	149	1	1	1.0,1.0	0.997,1.0	0.002
2469	ENSG00000179218	CALR	chr19	+	12939427	12939631	12938577	12939235	12940052	12940147	2469	24201595	13,4	27412687	7,8	298	149	1	1	0.989,0.995	0.995,0.994	-0.002
2470	ENSG00000179115	FARSA	chr19	-	12928754	12928847	12928397	12928663	12930222	12930341	2470	296180	0,0	159221	0,1	242	149	1	1	1.0,1.0	1.0,0.993	0.004
2472	ENSG00000105607	GCDH	chr19	+	12891486	12891522	12891159	12891395	12891830	12891974	2472	138,89	0,0	75,58	2,0	185	149	1	1	1.0,1.0	0.968,1.0	0.016
2473	ENSG00000105607	GCDH	chr19	+	12891486	12891660	12891270	12891395	12891830	12891974	2473	51,44	0,0	38,25	2,0	298	149	0.459539	1	1.0,1.0	0.905,1.0	0.047
2474	ENSG00000105607	GCDH	chr19	+	12892115	12892178	12891486	12891974	12893482	12893653	2474	99,77	0,0	55,51	1,0	212	149	1	1	1.0,1.0	0.975,1.0	0.012
2477	ENSG00000105607	GCDH	chr19	+	12897302	12897428	12896909	12897013	12897702	12897863	2477	94,81	3,0	58,23	0,4	275	149	0.334124	1	0.944,1.0	1.0,0.757	0.093
2478	ENSG00000105612	DNASE2	chr19	-	12878669	12878834	12878037	12878579	12880801	12880880	2478	515357	0,0	184157	0,2	298	149	1	1	1.0,1.0	1.0,0.975	0.012
2479	ENSG00000105612	DNASE2	chr19	-	12880801	12880880	12878669	12878834	12880971	12881152	2479	310182	0,1	133,82	0,0	228	149	1	1	1.0,0.992	1.0,1.0	-0.004
2481	ENSG00000167815	PRDX2	chr19	-	12799858	12799989	12796822	12797166	12800176	12800299	2481	22451506	11,1	1299961	5,8	280	149	0.915343	1	0.991,0.999	0.993,0.985	0.006
2482	ENSG00000167815	PRDX2	chr19	-	12801158	12801270	12799858	12801069	12801739	12801787	2482	21391316	1,0	13221027	0,0	261	149	1	1	0.999,1.0	1.0,1.0	0
2483	ENSG00000123144	TRIR	chr19	-	12731343	12731421	12730639	12731068	12734312	12734684	2483	556352	0,0	378327	1,1	227	149	1	1	1.0,1.0	0.996,0.995	0.004
2484	ENSG00000123144	TRIR	chr19	-	12731343	12731557	12730639	12731068	12734312	12734657	2484	216104	0,0	111105	1,1	298	149	1	1	1.0,1.0	0.982,0.981	0.018
2485	ENSG00000105576	TNPO2	chr19	-	12705491	12705599	12705239	12705398	12705681	12705768	2485	203162	5,0	145130	0,2	257	149	0.502248	1	0.959,1.0	1.0,0.974	-0.007
2486	ENSG00000105576	TNPO2	chr19	-	12706009	12706109	12705681	12705768	12706195	12706282	2486	4,1	26,38	1,0	29,16	249	149	0.102754	0.556894	0.084,0.016	0.02,0.0	0.04
2487	ENSG00000105576	TNPO2	chr19	-	12706009	12706109	12705681	12705830	12706195	12706282	2487	0,1	1,0	2,0	4,0	249	149	1	1	0.0,1.0	0.23,NA	0.27
2488	ENSG00000132004	FBXW9	chr19	-	12691341	12691454	12691165	12691257	12694593	12694722	2488	8,5	4,2	18,23	2,0	262	149	0.000850879	0.0194766	0.532,0.587	0.837,1.0	-0.359
2489	ENSG00000132004	FBXW9	chr19	-	12694798	12694938	12694593	12694722	12696172	12696631	2489	28,9	2,2	24,20	0,2	289	149	0.125669	0.642219	0.878,0.699	1.0,0.838	-0.131
2490	ENSG00000095059	DHPS	chr19	-	12677107	12677211	12676016	12676078	12677290	12677396	2490	89,72	2,0	43,54	0,1	253	149	0.71322	1	0.963,1.0	1.0,0.97	-0.003
2491	ENSG00000095059	DHPS	chr19	-	12677107	12677211	12676016	12676105	12677290	12677396	2491	89,74	0,0	43,54	0,2	253	149	0.33718	1	1.0,1.0	1.0,0.941	0.03
2492	ENSG00000095059	DHPS	chr19	-	12677107	12677211	12676016	12676142	12677290	12677396	2492	144104	12,12	85,81	7,2	253	149	0.0967392	0.53569	0.876,0.836	0.877,0.96	-0.062
2493	ENSG00000095059	DHPS	chr19	-	12677290	12677396	12676016	12676142	12679456	12679520	2493	108,60	0,0	53,49	0,3	255	149	0.867559	1	1.0,1.0	1.0,0.905	0.047
2494	ENSG00000095059	DHPS	chr19	-	12679456	12679543	12677290	12677396	12679622	12679719	2494	183117	2,0	104110	0,0	236	149	1	1	0.983,1.0	1.0,1.0	-0.008
2495	ENSG00000095059	DHPS	chr19	-	12679800	12679922	12679622	12679719	12680160	12680220	2495	159113	2,0	112,84	0,0	271	149	1	1	0.978,1.0	1.0,1.0	-0.011
2496	ENSG00000095059	DHPS	chr19	-	12679800	12680030	12679456	12679719	12680160	12680325	2496	73,56	2,0	53,50	0,0	298	149	0.381315	1	0.948,1.0	1.0,1.0	-0.026
2504	ENSG00000196757	ZNF700	chr19	+	11947513	11947574	11946753	11947307	11948275	11950763	2504	8,30	0,2	3,6	0,0	210	149	0.357846	1	1.0,0.914	1.0,1.0	-0.043
2509	ENSG00000130165	ELOF1	chr19	-	11555173	11555253	11554231	11554365	11559190	11559236	2509	8,9	58,26	4,5	37,31	229	149	0.276455	1	0.082,0.184	0.066,0.095	0.053
2515	ENSG00000130159	ECSIT	chr19	-	11510616	11510660	11507990	11508048	11513055	11513168	2515	1,0	42,35	0,0	21,42	193	149	1	1	0.018,0.0	0.0,0.0	0.009
2519	ENSG00000130159	ECSIT	chr19	-	11519074	11519193	11513803	11514221	11529061	11529096	2519	148,70	1,2	65,63	1,0	268	149	0.463865	1	0.988,0.951	0.973,1.0	-0.017
2522	ENSG00000133460	SLC2A11	chr22	+	23857420	23857531	23856871	23856991	23862103	23862202	2522	7,4	1,6	0,2	0,0	260	149	1	1	0.8,0.276	NA,1.0	-0.462
2524	ENSG00000133460	SLC2A11	chr22	+	23877384	23877869	23877041	23877171	23882458	23882646	2524	9,6	11,5	0,0	2,2	298	149	5.06897e-05	0.00256931	0.29,0.375	0.0,0.0	0.333
2525	ENSG00000133460	SLC2A11	chr22	+	23877720	23877869	23877041	23877171	23882458	23882646	2525	9,9	11,5	2,0	2,2	298	149	0.0303855	0.240163	0.29,0.474	0.333,0.0	0.215
2526	ENSG00000133460	SLC2A11	chr22	+	23882458	23882646	23877041	23877171	23882758	23882869	2526	33,21	0,0	2,2	4,0	298	149	0.00524228	0.0701229	1.0,1.0	0.2,1.0	0.4
2527	ENSG00000133460	SLC2A11	chr22	+	23882494	23882646	23877041	23877171	23882758	23882952	2527	24,16	0,0	0,0	4,0	298	149	1	1	1.0,1.0	0.0,NA	1
2529	ENSG00000133460	SLC2A11	chr22	+	23883948	23884024	23883771	23883873	23884301	23884429	2529	6,2	0,0	0,2	2,0	225	149	0.0296398	0.235792	1.0,1.0	0.0,1.0	0.5
2530	ENSG00000100410	PHF5A	chr22	-	41468019	41468147	41467447	41467614	41468601	41468625	2530	7,10	1,4	2,0	0,0	277	149	1	1	0.79,0.574	1.0,NA	-0.318
2531	ENSG00000100410	PHF5A	chr22	-	41468123	41468147	41467447	41467614	41468601	41468692	2531	273180	1,4	193138	0,0	173	149	0.907081	1	0.996,0.975	1.0,1.0	-0.014
2532	ENSG00000130175	PRKCSH	chr19	+	11442385	11442515	11441239	11441357	11445388	11445473	2532	508423	2,0	581502	2,3	279	149	1	1	0.993,1.0	0.994,0.989	0.005
2533	ENSG00000130175	PRKCSH	chr19	+	11447073	11447160	11446271	11446350	11447438	11447597	2533	1313726	0,0	11231026	2,3	236	149	1	1	1.0,1.0	0.997,0.995	0.004
2534	ENSG00000130175	PRKCSH	chr19	+	11447692	11447789	11447438	11447618	11448221	11448291	2534	311166	0,2	269271	0,0	246	149	1	1	1.0,0.98	1.0,1.0	-0.01
2535	ENSG00000130175	PRKCSH	chr19	+	11447722	11447789	11447438	11447618	11448221	11448291	2535	253143	0,2	237230	0,0	216	149	1	1	1.0,0.98	1.0,1.0	-0.01
2536	ENSG00000130175	PRKCSH	chr19	+	11448221	11448291	11447438	11447618	11448539	11448629	2536	180,74	0,0	140122	0,2	219	149	1	1	1.0,1.0	1.0,0.976	0.012
2539	ENSG00000205517	RGL3	chr19	-	11394605	11394678	11394063	11394520	11397243	11397358	2539	3,0	12,16	1,0	5,5	222	149	0.448552	1	0.144,0.0	0.118,0.0	0.013
2540	ENSG00000205517	RGL3	chr19	-	11399854	11399951	11397444	11397597	11400039	11400108	2540	9,11	1,0	15,8	0,0	246	149	1	1	0.845,1.0	1.0,1.0	-0.078
2541	ENSG00000205517	RGL3	chr19	-	11399854	11399969	11397444	11397597	11400039	11400108	2541	7,6	1,0	7,6	0,0	264	149	1	1	0.798,1.0	1.0,1.0	-0.101
2542	ENSG00000205517	RGL3	chr19	-	11402010	11402541	11400201	11400297	11402649	11402706	2542	8,14	1,0	15,7	0,0	298	149	1	1	0.8,1.0	1.0,1.0	-0.1
2544	ENSG00000205517	RGL3	chr19	-	11411252	11411444	11406721	11406864	11415936	11416148	2544	2,2	17,7	0,0	4,1	298	149	0.0658778	0.409414	0.056,0.125	0.0,0.0	0.09
2546	ENSG00000205517	RGL3	chr19	-	11415936	11416148	11406721	11406864	11416613	11416662	2546	28,23	0,1	15,7	0,1	298	149	1	1	1.0,0.92	1.0,0.778	0.071
2547	ENSG00000205517	RGL3	chr19	-	11415946	11416148	11406721	11406864	11416613	11416667	2547	11,18	0,1	11,6	0,1	298	149	1	1	1.0,0.9	1.0,0.75	0.075
2548	ENSG00000183401	CCDC159	chr19	+	11346482	11346627	11345961	11346203	11349653	11349687	2548	3,2	0,1	1,0	0,0	294	149	1	1	1.0,0.503	1.0,NA	-0.248
2552	ENSG00000105518	TMEM205	chr19	-	11345251	11345415	11342775	11343120	11345519	11345628	2552	481287	0,0	224238	0,1	298	149	1	1	1.0,1.0	1.0,0.992	0.004
2553	ENSG00000105518	TMEM205	chr19	-	11345251	11345415	11342775	11343120	11346126	11346210	2553	292166	0,0	126141	0,2	298	149	1	1	1.0,1.0	1.0,0.972	0.014
2554	ENSG00000105518	TMEM205	chr19	-	11345519	11345628	11342849	11343120	11346126	11346300	2554	66,32	0,0	39,36	0,2	258	149	0.501987	1	1.0,1.0	1.0,0.912	0.044
2560	ENSG00000127616	SMARCA4	chr19	+	10977652	10977815	10961080	10961174	10984123	10984373	2560	0,0	6,4	2,0	7,10	298	149	0.825775	1	0.0,0.0	0.125,0.0	-0.062
2561	ENSG00000127616	SMARCA4	chr19	+	10980776	10980852	10960991	10961174	10984120	10984373	2561	1,4	29,5	1,2	7,27	225	149	0.558839	1	0.022,0.346	0.086,0.047	0.117
2562	ENSG00000127616	SMARCA4	chr19	+	10980776	10980852	10960991	10961174	10984123	10984373	2562	0,1	6,4	0,4	7,10	225	149	0.0551629	0.361595	0.0,0.142	0.0,0.209	-0.034
2564	ENSG00000127616	SMARCA4	chr19	+	10987665	10987924	10986904	10987003	10989316	10989443	2564	117,41	0,0	113164	1,0	298	149	1	1	1.0,1.0	0.983,1.0	0.008
2565	ENSG00000127616	SMARCA4	chr19	+	11007901	11008023	11003339	11003397	11012948	11013112	2565	47,40	0,0	38,59	0,3	271	149	0.674512	1	1.0,1.0	1.0,0.915	0.042
2566	ENSG00000127616	SMARCA4	chr19	+	11010380	11010531	11007901	11008023	11012948	11013112	2566	154110	0,0	161242	0,2	298	149	1	1	1.0,1.0	1.0,0.984	0.008
2567	ENSG00000127616	SMARCA4	chr19	+	11033766	11033865	11033081	11033517	11034122	11034146	2567	8,12	40,35	14,15	62,71	248	149	0.63806	1	0.107,0.171	0.119,0.113	0.023
2568	ENSG00000127616	SMARCA4	chr19	+	11033771	11033865	11033289	11033517	11034122	11034200	2568	0,4	40,35	1,2	62,71	243	149	0.465611	1	0.0,0.065	0.01,0.017	0.019
2570	ENSG00000127616	SMARCA4	chr19	+	11039457	11039553	11034913	11035132	11041306	11041560	2570	12,2	67,33	6,2	89137	245	149	0.00352569	0.0532166	0.098,0.036	0.039,0.009	0.043
2571	ENSG00000127616	SMARCA4	chr19	+	11047594	11047795	11041438	11041560	11058254	11058363	2571	2,0	46,28	0,0	59,44	298	149	1	1	0.021,0.0	0.0,0.0	0.011
2573	ENSG00000127616	SMARCA4	chr19	+	11058787	11058889	11058254	11058363	11059752	11059845	2573	114,73	31,24	203225	0,1	251	149	0	0	0.686,0.644	1.0,0.993	-0.331
2576	ENSG00000142453	CARM1	chr19	+	10908549	10908668	10908038	10908145	10909102	10909207	2576	0,3	133,87	0,1	106122	268	149	1	1	0.0,0.019	0.0,0.005	0.007
2577	ENSG00000142453	CARM1	chr19	+	10908549	10908747	10908038	10908145	10909102	10909207	2577	0,3	133,87	0,2	106122	298	149	1	1	0.0,0.017	0.0,0.008	0.005
2578	ENSG00000142453	CARM1	chr19	+	10912183	10912294	10909102	10909207	10913876	10913931	2578	230163	0,1	228215	0,0	260	149	1	1	1.0,0.989	1.0,1.0	-0.006
2579	ENSG00000142453	CARM1	chr19	+	10919832	10919966	10919594	10919680	10920435	10920573	2579	74,72	0,0	79,62	0,1	283	149	1	1	1.0,1.0	1.0,0.97	0.015
2580	ENSG00000142453	CARM1	chr19	+	10919876	10919966	10918985	10919680	10920435	10920573	2580	187140	0,0	153153	0,1	239	149	1	1	1.0,1.0	1.0,0.99	0.005
2582	ENSG00000142453	CARM1	chr19	+	10921374	10921443	10921049	10921127	10921614	10921900	2582	29,14	122,59	16,14	119,87	218	149	0.0727107	0.439696	0.14,0.14	0.084,0.099	0.049
2583	ENSG00000099203	TMED1	chr19	-	10834933	10835063	10833050	10833213	10835255	10835353	2583	47,41	0,0	28,38	2,0	279	149	0.713923	1	1.0,1.0	0.882,1.0	0.059
2584	ENSG00000099203	TMED1	chr19	-	10834933	10835117	10832066	10833213	10835255	10835353	2584	106,56	0,0	74,79	2,0	298	149	0.473164	1	1.0,1.0	0.949,1.0	0.026
2587	ENSG00000130402	ACTN4	chr19	+	38708116	38708195	38706043	38706131	38709394	38709423	2587	1299914	0,0	15841406	0,2	228	149	1	1	1.0,1.0	1.0,0.998	0.001
2588	ENSG00000130402	ACTN4	chr19	+	38710256	38710342	38709394	38709476	38714468	38714561	2588	990604	2,4	1221992	0,0	235	149	1	1	0.997,0.99	1.0,1.0	-0.006
2589	ENSG00000130402	ACTN4	chr19	+	38711275	38711361	38709394	38709476	38714468	38714561	2589	24,24	2,4	49,28	0,0	235	149	0.000592414	0.0152177	0.884,0.792	1.0,1.0	-0.162
2590	ENSG00000130402	ACTN4	chr19	+	38717926	38718074	38717085	38717316	38721537	38721688	2590	19241092	0,0	21832268	1,1	297	149	1	1	1.0,1.0	0.999,0.999	0.001
2591	ENSG00000130402	ACTN4	chr19	+	38723613	38723722	38721537	38721688	38723936	38724077	2591	1248741	0,0	15021655	0,3	258	149	1	1	1.0,1.0	1.0,0.997	0.002
2592	ENSG00000130402	ACTN4	chr19	+	38725723	38725903	38724430	38724565	38726956	38727103	2592	1255840	0,2	15881864	3,0	298	149	1	1	1.0,0.995	0.996,1.0	0
2593	ENSG00000130402	ACTN4	chr19	+	38727945	38728026	38726956	38727103	38728315	38728381	2593	747442	16,5	912952	47,38	230	149	6.76768e-05	0.00317509	0.968,0.983	0.926,0.942	0.042
2594	ENSG00000130402	ACTN4	chr19	+	38727945	38728026	38726956	38727103	38728995	38729154	2594	1521928	2,0	18601913	2,4	230	149	1	1	0.998,1.0	0.998,0.997	0.001
2595	ENSG00000130402	ACTN4	chr19	+	38728315	38728381	38726956	38727103	38728995	38729154	2595	21,8	2,0	58,47	2,4	215	149	0.266324	1	0.879,1.0	0.953,0.891	0.018
2596	ENSG00000130402	ACTN4	chr19	+	38728315	38728381	38727945	38728026	38728995	38729154	2596	9,4	798491	17,14	962972	215	149	0.937814	1	0.008,0.006	0.012,0.01	-0.004
2597	ENSG00000129351	ILF3	chr19	+	10666491	10666649	10654381	10654487	10670515	10670608	2597	17,4	147131	6,5	71,76	298	149	0.780549	1	0.055,0.015	0.041,0.032	-0.002
2599	ENSG00000129351	ILF3	chr19	+	10678612	10678704	10677162	10677310	10679096	10679170	2599	462374	0,1	255353	0,0	241	149	1	1	1.0,0.996	1.0,1.0	-0.002
2600	ENSG00000129351	ILF3	chr19	+	10679815	10679927	10679096	10679192	10680345	10680443	2600	527414	0,0	314410	0,1	261	149	1	1	1.0,1.0	1.0,0.996	0.002
2601	ENSG00000129351	ILF3	chr19	+	10680345	10680443	10679815	10679927	10681018	10681028	2601	525383	3,3	325398	6,0	247	149	0.723727	1	0.991,0.987	0.97,1.0	0.004
2602	ENSG00000129351	ILF3	chr19	+	10682536	10682704	10681218	10682192	10683124	10683262	2602	848611	0,0	550556	2,0	298	149	1	1	1.0,1.0	0.993,1.0	0.004
2603	ENSG00000129351	ILF3	chr19	+	10682536	10682704	10681218	10682192	10683136	10683262	2603	776556	0,0	518541	2,0	298	149	1	1	1.0,1.0	0.992,1.0	0.004
2604	ENSG00000129351	ILF3	chr19	+	10684415	10684476	10683916	10683970	10687345	10687708	2604	84,83	108,82	100,99	57,56	210	149	0.000188237	0.00671234	0.356,0.418	0.555,0.556	-0.169
2605	ENSG00000129351	ILF3	chr19	+	10687345	10687708	10683916	10683970	10688549	10688678	2605	248221	6,2	134150	6,7	298	149	0.0282328	0.228088	0.954,0.982	0.918,0.915	0.051
2606	ENSG00000129351	ILF3	chr19	+	10687345	10687708	10683916	10683970	10689178	10689312	2606	113,84	4,2	66,67	6,0	298	149	0.779795	1	0.934,0.955	0.846,1.0	0.021
2607	ENSG00000129351	ILF3	chr19	+	10688549	10688678	10683916	10683970	10689178	10689312	2607	233101	4,2	78,85	6,0	278	149	0.395466	1	0.969,0.964	0.874,1.0	0.029
2608	ENSG00000129351	ILF3	chr19	+	10688549	10688678	10685927	10687708	10689178	10689312	2608	366238	5,2	149172	9,11	278	149	4.01303e-05	0.002166	0.975,0.985	0.899,0.893	0.084
2612	ENSG00000129353	SLC44A2	chr19	+	10642896	10643021	10642366	10642451	10643278	10644130	2612	4,0	190121	0,0	6,10	274	149	1	1	0.011,0.0	0.0,0.0	0.005
2613	ENSG00000129354	AP1M2	chr19	-	10574416	10574492	10572670	10573088	10574903	10575029	2613	353270	0,0	217155	2,0	225	149	1	1	1.0,1.0	0.986,1.0	0.007
2614	ENSG00000129354	AP1M2	chr19	-	10574416	10574492	10572670	10573088	10577197	10577231	2614	121126	2,1	106,70	2,2	225	149	0.411941	1	0.976,0.988	0.972,0.959	0.016
2615	ENSG00000129354	AP1M2	chr19	-	10574903	10575029	10572670	10573088	10577197	10577272	2615	41,44	2,1	28,8	2,2	275	149	0.266199	1	0.917,0.96	0.884,0.684	0.154
2616	ENSG00000129354	AP1M2	chr19	-	10574903	10575029	10574357	10574492	10577197	10577272	2616	290195	13,5	167115	27,11	275	149	2.14122e-05	0.00134194	0.924,0.955	0.77,0.85	0.129
2619	ENSG00000130734	ATG4D	chr19	+	10546838	10547071	10544956	10545130	10547188	10547253	2619	106,58	1,0	19,14	0,4	298	149	0.0153805	0.148882	0.981,1.0	1.0,0.636	0.172
2620	ENSG00000130734	ATG4D	chr19	+	10546838	10547075	10544782	10545130	10548903	10549034	2620	104,52	15,5	18,14	2,2	298	149	0.808078	1	0.776,0.839	0.818,0.778	0.009
2621	ENSG00000130734	ATG4D	chr19	+	10546838	10547082	10545119	10545130	10547188	10547253	2621	107,55	1,0	19,14	0,4	298	149	0.0154868	0.149444	0.982,1.0	1.0,0.636	0.173
2622	ENSG00000130734	ATG4D	chr19	+	10546838	10547115	10544956	10545130	10547188	10547253	2622	163,71	1,0	27,26	0,4	298	149	0.031483	0.245665	0.988,1.0	1.0,0.765	0.111
2623	ENSG00000130734	ATG4D	chr19	+	10546838	10547253	10544956	10545130	10548903	10549034	2623	160,66	15,5	29,24	2,2	298	149	0.508091	1	0.842,0.868	0.879,0.857	-0.013
2624	ENSG00000130734	ATG4D	chr19	+	10547188	10547253	10544956	10545130	10548903	10549034	2624	56,13	15,5	10,9	2,2	214	149	0.411906	1	0.722,0.644	0.777,0.758	-0.085
2625	ENSG00000130734	ATG4D	chr19	+	10547188	10547253	10544956	10545130	10551896	10551975	2625	0,0	2,0	0,3	0,0	214	149	1	1	0.0,NA	NA,1.0	-1
2626	ENSG00000130734	ATG4D	chr19	+	10548903	10549034	10544956	10545130	10551896	10551975	2626	87,36	2,0	7,13	0,0	280	149	0.390232	1	0.959,1.0	1.0,1.0	-0.02
2627	ENSG00000130734	ATG4D	chr19	+	10548903	10549034	10546838	10547253	10551896	10551975	2627	177,62	0,0	23,31	0,2	280	149	0.531591	1	1.0,1.0	1.0,0.892	0.054
2630	ENSG00000079999	KEAP1	chr19	-	10489647	10489853	10489191	10489368	10491576	10491720	2630	185,84	6,0	103101	2,0	298	149	0.118374	0.615029	0.939,1.0	0.963,1.0	-0.012
2632	ENSG00000161847	RAVER1	chr19	-	10321047	10321259	10320654	10320951	10321530	10321618	2632	146,87	2,0	140148	0,0	298	149	1	1	0.973,1.0	1.0,1.0	-0.014
2633	ENSG00000161847	RAVER1	chr19	-	10323144	10323274	10321047	10322739	10323374	10323566	2633	196101	0,0	184215	1,0	279	149	1	1	1.0,1.0	0.99,1.0	0.005
2634	ENSG00000161847	RAVER1	chr19	-	10328641	10329052	10323505	10323566	10330459	10330526	2634	56,29	0,0	50,62	0,4	298	149	0.135624	0.677371	1.0,1.0	1.0,0.886	0.057
2635	ENSG00000161847	RAVER1	chr19	-	10328641	10329111	10323374	10323566	10330459	10330526	2635	110,55	0,0	99127	0,4	298	149	0.563379	1	1.0,1.0	1.0,0.941	0.03
2637	ENSG00000167807	AC011511.1	chr19	-	10315385	10315492	10310852	10310940	10315704	10315759	2637	152,95	1,0	64,52	0,0	256	149	1	1	0.989,1.0	1.0,1.0	-0.006
2638	ENSG00000130816	DNMT1	chr19	-	10134216	10134307	10133344	10133701	10135735	10135852	2638	296160	1,0	130211	7,5	240	149	0.000487146	0.0132238	0.995,1.0	0.92,0.963	0.056
2639	ENSG00000130816	DNMT1	chr19	-	10179880	10179982	10177318	10177367	10180186	10180234	2639	3,0	54,29	3,1	16,41	251	149	0.424903	1	0.032,0.0	0.1,0.014	-0.041
2640	ENSG00000130816	DNMT1	chr19	-	10180186	10180234	10177291	10177367	10180349	10180381	2640	56,32	62,67	18,48	45,41	197	149	0.884793	1	0.406,0.265	0.232,0.47	-0.015
2641	ENSG00000130816	DNMT1	chr19	-	10180349	10180569	10177291	10177367	10180777	10180836	2641	150139	2,0	115115	0,0	298	149	1	1	0.974,1.0	1.0,1.0	-0.013
2645	ENSG00000130813	SHFL	chr19	+	10089110	10089378	10087250	10087300	10089656	10089695	2645	1,0	17,17	2,2	33,30	298	149	0.519404	1	0.029,0.0	0.029,0.032	-0.016
2646	ENSG00000130813	SHFL	chr19	+	10091475	10091630	10091249	10091353	10092069	10093242	2646	62,13	1,0	45,21	0,0	298	149	1	1	0.969,1.0	1.0,1.0	-0.016
2647	ENSG00000130813	SHFL	chr19	+	10091583	10091630	10091249	10091353	10092069	10092325	2647	12,3	1,0	13,5	0,0	196	149	1	1	0.901,1.0	1.0,1.0	-0.049
2648	ENSG00000127445	PIN1	chr19	+	9836822	9836875	9835339	9835402	9838435	9838648	2648	6,2	156100	7,6	112101	202	149	0.123945	0.635439	0.028,0.015	0.044,0.042	-0.021
2650	ENSG00000127452	FBXL12	chr19	-	9813230	9813274	9810266	9811717	9814137	9814342	2650	1,0	5,6	0,0	2,0	193	149	1	1	0.134,0.0	0.0,NA	0.067
2651	ENSG00000127452	FBXL12	chr19	-	9813230	9813274	9810266	9811717	9818544	9818617	2651	6,4	20,12	6,5	10,10	193	149	0.288912	1	0.188,0.205	0.317,0.279	-0.102
2652	ENSG00000127452	FBXL12	chr19	-	9814137	9814339	9811155	9811717	9818544	9818813	2652	6,6	20,12	2,0	10,10	298	149	0.00718654	0.0867596	0.13,0.2	0.091,0.0	0.12
2653	ENSG00000127452	FBXL12	chr19	-	9814137	9814342	9811307	9811717	9818544	9818617	2653	9,14	20,12	4,2	10,10	298	149	0.0584452	0.376069	0.184,0.368	0.167,0.091	0.147
2654	ENSG00000127452	FBXL12	chr19	-	9814137	9814342	9813230	9813274	9818544	9818617	2654	5,8	6,4	2,2	6,5	298	149	0.0368485	0.272607	0.294,0.5	0.143,0.167	0.242
2656	ENSG00000127452	FBXL12	chr19	-	9818544	9818617	9810269	9811717	9818727	9818816	2656	33,22	0,0	11,14	1,4	222	149	0.000765029	0.0182023	1.0,1.0	0.881,0.701	0.209
2657	ENSG00000171466	ZNF562	chr19	-	9656546	9656653	9641806	9653881	9658008	9658135	2657	23,41	2,2	13,24	0,2	256	149	0.238956	0.990422	0.87,0.923	1.0,0.875	-0.041
2658	ENSG00000171466	ZNF562	chr19	-	9656546	9656653	9641806	9653881	9660719	9660874	2658	6,15	0,1	3,5	0,0	256	149	1	1	1.0,0.897	1.0,1.0	-0.051
2659	ENSG00000171466	ZNF562	chr19	-	9656546	9656653	9652712	9653878	9658008	9658135	2659	17,30	0,2	13,21	1,0	256	149	0.502221	1	1.0,0.897	0.883,1.0	0.007
2660	ENSG00000171466	ZNF562	chr19	-	9658008	9658135	9653707	9653881	9660719	9660874	2660	2,2	0,1	0,2	0,0	276	149	1	1	1.0,0.519	NA,1.0	-0.24
2661	ENSG00000171466	ZNF562	chr19	-	9658008	9658135	9656546	9656653	9659378	9659467	2661	30,47	0,3	17,28	2,2	276	149	0.305134	1	1.0,0.894	0.821,0.883	0.095
2662	ENSG00000171466	ZNF562	chr19	-	9658008	9658135	9656546	9656653	9660719	9660874	2662	18,25	1,0	13,21	1,0	276	149	1	1	0.907,1.0	0.875,1.0	0.016
2663	ENSG00000171466	ZNF562	chr19	-	9659378	9659467	9656546	9656653	9660719	9660821	2663	11,33	1,0	31,15	1,0	238	149	1	1	0.873,1.0	0.951,1.0	-0.039
2665	ENSG00000267106	ZNF561-AS1	chr19	+	9626783	9626860	9621486	9621645	9627715	9627806	2665	8,3	4,0	3,0	0,0	226	149	1	1	0.569,1.0	1.0,NA	-0.216
2666	ENSG00000267106	ZNF561-AS1	chr19	+	9626783	9626860	9621486	9621645	9632227	9632372	2666	12,4	3,7	6,0	0,1	226	149	0.0606722	0.386175	0.725,0.274	1.0,0.0	-0.001
2667	ENSG00000267106	ZNF561-AS1	chr19	+	9626783	9627806	9621511	9621645	9632227	9632417	2667	7,2	3,7	3,0	0,1	298	149	0.833481	1	0.538,0.125	1.0,0.0	-0.168
2669	ENSG00000267106	ZNF561-AS1	chr19	+	9627715	9627806	9621502	9621645	9632227	9632417	2669	4,0	3,7	0,0	0,1	240	149	1	1	0.453,0.0	NA,0.0	0.227
2670	ENSG00000267106	ZNF561-AS1	chr19	+	9627715	9627806	9626783	9626860	9632227	9632417	2670	3,1	5,2	0,0	3,0	240	149	1	1	0.271,0.237	0.0,NA	0.254
2671	ENSG00000197961	ZNF121	chr19	-	9567647	9567705	9560352	9567109	9568094	9568175	2671	6,10	13,42	5,5	13,14	207	149	0.818235	1	0.249,0.146	0.217,0.205	-0.013
2672	ENSG00000197961	ZNF121	chr19	-	9584185	9584348	9569001	9569082	9584460	9584497	2672	22,33	22,45	5,3	15,12	298	149	0.0063191	0.0796128	0.333,0.268	0.143,0.111	0.173
2675	ENSG00000130818	ZNF426	chr19	-	9535187	9535279	9533839	9533966	9536207	9536356	2675	17,22	0,3	23,3	1,0	241	149	0.596532	1	1.0,0.819	0.934,1.0	-0.058
2676	ENSG00000188629	ZNF177	chr19	+	9371609	9371752	9364861	9364948	9376315	9376423	2676	3,2	0,3	0,0	0,3	292	149	1	1	1.0,0.254	NA,0.0	0.627
2678	ENSG00000270011	ZNF559-ZNF177	chr19	+	9333014	9333113	9324694	9324780	9337795	9338017	2678	2,3	1,5	0,2	2,6	248	149	0.0454374	0.316828	0.546,0.265	0.0,0.167	0.322
2679	ENSG00000270011	ZNF559-ZNF177	chr19	+	9333014	9333113	9324694	9324780	9338493	9338582	2679	2,0	0,2	0,2	2,2	248	149	0.56846	1	1.0,0.0	0.0,0.375	0.312
2680	ENSG00000270011	ZNF559-ZNF177	chr19	+	9333014	9333113	9324694	9324780	9341101	9341184	2680	2,0	1,0	0,2	0,3	248	149	1	1	0.546,NA	NA,0.286	0.26
2681	ENSG00000270011	ZNF559-ZNF177	chr19	+	9337795	9337858	9324694	9324780	9338493	9338582	2681	1,7	0,2	4,7	2,2	212	149	0.175024	0.805284	1.0,0.711	0.584,0.711	0.208
2682	ENSG00000270011	ZNF559-ZNF177	chr19	+	9337795	9338017	9324694	9324780	9338493	9338582	2682	0,5	0,2	1,1	2,2	298	149	1	1	NA,0.556	0.2,0.2	0.356
2684	ENSG00000270011	ZNF559-ZNF177	chr19	+	9338493	9338582	9324694	9324780	9339192	9339319	2684	3,6	1,0	4,7	0,0	238	149	1	1	0.653,1.0	1.0,1.0	-0.173
2685	ENSG00000270011	ZNF559-ZNF177	chr19	+	9338493	9338582	9324694	9324780	9341101	9341184	2685	0,1	1,0	1,1	0,3	238	149	0.766746	1	0.0,1.0	1.0,0.173	-0.087
2687	ENSG00000270011	ZNF559-ZNF177	chr19	+	9339192	9339319	9324694	9324780	9341101	9341184	2687	4,9	1,0	4,1	0,3	276	149	0.0352886	0.264594	0.683,1.0	1.0,0.153	0.265
2689	ENSG00000270011	ZNF559-ZNF177	chr19	+	9341101	9341184	9324694	9324780	9364861	9364909	2689	0,1	0,1	0,2	0,0	232	149	1	1	NA,0.391	NA,1.0	-0.609
2695	ENSG00000130803	ZNF317	chr19	+	9157833	9158075	9157267	9157394	9158825	9158908	2695	28,17	4,3	8,10	8,9	298	149	0.000187434	0.0066929	0.778,0.739	0.333,0.357	0.413
2696	ENSG00000130803	ZNF317	chr19	+	9157979	9158075	9156611	9157394	9158825	9158908	2696	44,52	4,3	17,17	8,9	245	149	2.49968e-05	0.00150347	0.87,0.913	0.564,0.535	0.342
2697	ENSG00000167785	ZNF558	chr19	-	8830769	8830891	8825001	8825108	8831317	8831401	2697	7,9	7,12	0,1	4,2	271	149	0.000847548	0.0194324	0.355,0.292	0.0,0.216	0.216
2701	ENSG00000142303	ADAMTS10	chr19	-	8605622	8605809	8605011	8605358	8610643	8610681	2701	15,3	3,0	0,0	0,1	298	149	1	1	0.714,1.0	NA,0.0	0.857
2704	ENSG00000185236	RAB11B	chr19	+	8399862	8400058	8390359	8390456	8402085	8402279	2704	316178	0,1	323278	0,1	298	149	1	1	1.0,0.989	1.0,0.993	-0.002
2705	ENSG00000185236	RAB11B	chr19	+	8402484	8402565	8402085	8402279	8403412	8404434	2705	324229	0,0	360316	0,2	230	149	1	1	1.0,1.0	1.0,0.99	0.005
2706	ENSG00000167772	ANGPTL4	chr19	+	8369218	8369332	8366201	8366319	8371055	8371151	2706	2,3	0,0	17,9	4,2	263	149	0.000270016	0.00873688	1.0,1.0	0.707,0.718	0.288
2707	ENSG00000142459	EVI5L	chr19	+	7847731	7847921	7846495	7846679	7848920	7849145	2707	66,38	0,0	59,49	0,1	298	149	1	1	1.0,1.0	1.0,0.961	0.02
2708	ENSG00000142459	EVI5L	chr19	+	7857091	7857124	7856014	7856068	7858190	7858331	2708	2,9	11,24	11,0	7,12	182	149	0.966768	1	0.13,0.235	0.563,0.0	-0.099
2714	ENSG00000076826	CAMSAP3	chr19	+	7606776	7606809	7606475	7606571	7608125	7608264	2714	2,2	22,6	0,0	6,7	182	149	0.0424688	0.301844	0.069,0.214	0.0,0.0	0.142
2715	ENSG00000076826	CAMSAP3	chr19	+	7607820	7607868	7606475	7606571	7608125	7608264	2715	5,1	22,6	1,4	6,7	197	149	0.62655	1	0.147,0.112	0.112,0.302	-0.077
2716	ENSG00000076826	CAMSAP3	chr19	+	7607820	7607868	7606776	7606809	7608125	7608264	2716	0,0	2,2	1,0	0,0	197	149	1	1	0.0,0.0	1.0,NA	-1
2717	ENSG00000090674	MCOLN1	chr19	+	7524960	7525166	7522623	7522781	7526438	7526606	2717	293110	4,0	85,72	0,1	298	149	0.708374	1	0.973,1.0	1.0,0.973	0
2718	ENSG00000090674	MCOLN1	chr19	+	7527519	7527628	7526760	7526926	7527863	7527960	2718	176,85	2,0	74,73	1,0	258	149	1	1	0.981,1.0	0.977,1.0	0.002
2719	ENSG00000090674	MCOLN1	chr19	+	7533522	7533653	7530285	7530501	7533758	7533990	2719	242139	0,0	53,84	2,0	280	149	0.493297	1	1.0,1.0	0.934,1.0	0.033
2720	ENSG00000104880	ARHGEF18	chr19	+	7444203	7444454	7441911	7442052	7447042	7447168	2720	131100	0,1	96111	0,0	298	149	1	1	1.0,0.98	1.0,1.0	-0.01
2721	ENSG00000104880	ARHGEF18	chr19	+	7447042	7447168	7444203	7444454	7451148	7451266	2721	120,76	2,0	104124	0,0	275	149	1	1	0.97,1.0	1.0,1.0	-0.015
2722	ENSG00000104880	ARHGEF18	chr19	+	7468824	7469131	7467213	7467684	7469903	7470029	2722	240,99	1,0	126165	0,0	298	149	1	1	0.992,1.0	1.0,1.0	-0.004
2725	ENSG00000125731	SH2D3A	chr19	-	6760637	6760987	6757329	6759670	6763679	6763816	2725	79,39	4,1	71,56	3,0	298	149	0.287394	1	0.908,0.951	0.922,1.0	-0.032
2726	ENSG00000125731	SH2D3A	chr19	-	6763679	6763816	6760637	6760987	6767386	6767425	2726	63,33	0,1	64,54	0,3	286	149	1	1	1.0,0.945	1.0,0.904	0.02
2727	ENSG00000125734	GPR108	chr19	-	6731890	6731934	6731472	6731522	6732024	6732056	2727	314192	1,2	131130	0,0	193	149	1	1	0.996,0.987	1.0,1.0	-0.008
2729	ENSG00000125734	GPR108	chr19	-	6735539	6735704	6734182	6734307	6735907	6735958	2729	129,44	0,0	49,53	2,0	298	149	0.436927	1	1.0,1.0	0.925,1.0	0.037
2730	ENSG00000125734	GPR108	chr19	-	6735621	6735704	6734182	6734307	6735907	6735958	2730	291142	0,0	119125	2,0	232	149	1	1	1.0,1.0	0.974,1.0	0.013
2731	ENSG00000125734	GPR108	chr19	-	6735621	6735704	6734182	6734307	6736591	6736711	2731	98,47	0,2	43,41	1,0	232	149	0.785861	1	1.0,0.938	0.965,1.0	-0.013
2732	ENSG00000125734	GPR108	chr19	-	6735907	6735958	6734182	6734307	6736591	6736711	2732	41,25	0,2	29,18	1,0	200	149	1	1	1.0,0.903	0.956,1.0	-0.026
2733	ENSG00000125734	GPR108	chr19	-	6735907	6735958	6735373	6735704	6736591	6736711	2733	235119	1,0	103107	0,4	200	149	0.608315	1	0.994,1.0	1.0,0.952	0.021
2738	ENSG00000125648	SLC25A23	chr19	-	6438446	6438534	6436080	6436464	6444150	6444301	2738	4,10	0,1	1,4	4,0	237	149	0.0198014	0.178358	1.0,0.863	0.136,1.0	0.363
2742	ENSG00000125648	SLC25A23	chr19	-	6441978	6442159	6438446	6438534	6444150	6444301	2742	144108	3,9	111,99	0,3	298	149	0.0134948	0.135777	0.96,0.857	1.0,0.943	-0.063
2743	ENSG00000125648	SLC25A23	chr19	-	6444150	6444301	6440063	6442159	6452311	6452388	2743	297181	2,0	193194	0,2	298	149	1	1	0.987,1.0	1.0,0.98	0.004
2744	ENSG00000125648	SLC25A23	chr19	-	6452311	6452479	6444150	6444301	6453980	6454009	2744	221110	5,2	109140	9,8	298	149	0.00528058	0.0704911	0.957,0.965	0.858,0.897	0.084
2745	ENSG00000125648	SLC25A23	chr19	-	6452311	6452479	6444150	6444301	6454322	6454405	2745	155,74	0,3	83,98	2,1	298	149	0.886362	1	1.0,0.925	0.954,0.98	-0.004
2746	ENSG00000125648	SLC25A23	chr19	-	6453980	6454088	6444150	6444301	6454322	6454405	2746	37,43	0,3	37,44	2,1	257	149	0.648177	1	1.0,0.893	0.915,0.962	0.008
2747	ENSG00000125648	SLC25A23	chr19	-	6453980	6454088	6452311	6452479	6454322	6454405	2747	99,78	2,1	53,80	1,2	257	149	0.836977	1	0.966,0.978	0.968,0.959	0.008
2748	ENSG00000125648	SLC25A23	chr19	-	6455951	6456092	6454558	6454717	6456419	6456531	2748	4,2	117,97	1,4	73,87	290	149	0.889752	1	0.017,0.01	0.007,0.023	-0.001
2749	ENSG00000088247	KHSRP	chr19	-	6415379	6415457	6414456	6415301	6415533	6415695	2749	791422	2,0	179274	0,0	227	149	1	1	0.996,1.0	1.0,1.0	-0.002
2750	ENSG00000088247	KHSRP	chr19	-	6420072	6420144	6419202	6419260	6420421	6420471	2750	754497	0,2	224255	0,1	221	149	1	1	1.0,0.994	1.0,0.994	0
2751	ENSG00000088247	KHSRP	chr19	-	6420421	6420471	6420072	6420144	6421277	6421317	2751	748466	0,1	223258	0,0	199	149	1	1	1.0,0.997	1.0,1.0	-0.002
2752	ENSG00000130382	MLLT1	chr19	-	6226976	6227102	6222120	6222684	6230569	6230713	2752	52,34	13,8	29,43	0,7	275	149	0.0281291	0.227559	0.684,0.697	1.0,0.769	-0.194
2753	ENSG00000130382	MLLT1	chr19	-	6262227	6262310	6230569	6230713	6270578	6270759	2753	254132	0,1	84,91	0,0	232	149	1	1	1.0,0.988	1.0,1.0	-0.006
2754	ENSG00000130382	MLLT1	chr19	-	6270578	6270759	6262227	6262310	6279772	6279975	2754	254123	2,0	79,77	0,2	298	149	0.482139	1	0.984,1.0	1.0,0.951	0.016
2765	ENSG00000087903	RFX2	chr19	-	6008105	6008224	6007689	6007802	6010135	6010251	2765	51,38	1,1	27,9	0,2	268	149	0.266735	1	0.966,0.955	1.0,0.714	0.103
2766	ENSG00000087903	RFX2	chr19	-	6012985	6013105	6010135	6010251	6016089	6016271	2766	62,35	0,2	34,14	0,0	269	149	0.739746	1	1.0,0.906	1.0,1.0	-0.047
2767	ENSG00000087903	RFX2	chr19	-	6026162	6026237	6016089	6016271	6039979	6040241	2767	19,11	2,0	8,2	0,2	224	149	0.589601	1	0.863,1.0	1.0,0.399	0.232
2768	ENSG00000087903	RFX2	chr19	-	6026162	6026237	6016089	6016271	6110392	6110482	2768	7,2	2,1	1,1	0,4	224	149	0.13578	0.677909	0.7,0.571	1.0,0.143	0.064
2771	ENSG00000087903	RFX2	chr19	-	6044192	6044282	6039979	6040241	6047406	6047504	2771	24,15	1,0	8,7	0,0	239	149	1	1	0.937,1.0	1.0,1.0	-0.031
2773	ENSG00000087903	RFX2	chr19	-	6047406	6047504	6044192	6044282	6110392	6110446	2773	42,36	5,3	10,19	0,2	247	149	0.0882896	0.502999	0.835,0.879	1.0,0.851	-0.069
2775	ENSG00000267314	AC104532.1	chr19	+	5914220	5914309	5904840	5905081	5914384	5914489	2775	4,1	0,1	5,0	0,0	238	149	1	1	1.0,0.385	1.0,NA	-0.307
2776	ENSG00000174886	NDUFA11	chr19	-	5901334	5901454	5896904	5896997	5903611	5903754	2776	32,12	1245668	25,10	502435	269	149	0.0715537	0.435263	0.014,0.01	0.027,0.013	-0.008
2777	ENSG00000174917	MICOS13	chr19	-	5678774	5678902	5678420	5678648	5679344	5679396	2777	0,1	234141	0,0	135,97	277	149	1	1	0.0,0.004	0.0,0.0	0.002
2778	ENSG00000174917	MICOS13	chr19	-	5679344	5679396	5678421	5678648	5679585	5679763	2778	390212	0,2	180130	0,1	201	149	1	1	1.0,0.987	1.0,0.99	-0.001
2782	ENSG00000160633	SAFB	chr19	+	5648988	5649499	5648015	5648043	5649925	5649975	2782	156166	1,1	72,80	7,2	298	149	0.000385915	0.0111122	0.987,0.988	0.837,0.952	0.093
2783	ENSG00000160633	SAFB	chr19	+	5664396	5664439	5664021	5664159	5667045	5667164	2783	95,82	2,0	67,46	0,0	192	149	1	1	0.974,1.0	1.0,1.0	-0.013
2784	ENSG00000130254	SAFB2	chr19	-	5590277	5590408	5587867	5587980	5591747	5591793	2784	169,83	0,0	75107	0,1	280	149	1	1	1.0,1.0	1.0,0.983	0.008
2785	ENSG00000130254	SAFB2	chr19	-	5611119	5611630	5610638	5610688	5612539	5612567	2785	128,85	3,4	85,45	1,2	298	149	0.347412	1	0.955,0.914	0.977,0.918	-0.013
2786	ENSG00000130254	SAFB2	chr19	-	5616421	5616486	5616131	5616335	5621308	5621396	2786	42,25	0,1	21,10	0,0	214	149	1	1	1.0,0.946	1.0,1.0	-0.027
2787	ENSG00000105426	PTPRS	chr19	-	5216719	5216767	5215497	5215595	5218419	5218532	2787	32,30	220144	22,19	73,73	197	149	0.0559457	0.36531	0.099,0.136	0.186,0.164	-0.057
2788	ENSG00000105426	PTPRS	chr19	-	5218786	5218798	5218419	5218532	5219309	5219467	2788	188,84	157,92	48,50	56,62	161	149	0.179529	0.819439	0.526,0.458	0.442,0.427	0.057
2789	ENSG00000105426	PTPRS	chr19	-	5219309	5219467	5218786	5218798	5219938	5220154	2789	408216	1,0	123128	0,0	298	149	1	1	0.995,1.0	1.0,1.0	-0.002
2790	ENSG00000105426	PTPRS	chr19	-	5229315	5229342	5225726	5225844	5229490	5229684	2790	5,6	270154	2,0	99,99	176	149	0.143436	0.703389	0.015,0.032	0.017,0.0	0.015
2791	ENSG00000105426	PTPRS	chr19	-	5256107	5256119	5245775	5246045	5258016	5258127	2791	1,0	267163	0,2	92127	161	149	1	1	0.003,0.0	0.0,0.014	-0.005
2792	ENSG00000105426	PTPRS	chr19	-	5260804	5260822	5258016	5258127	5262963	5262972	2792	15,2	0,0	0,3	2,0	167	149	0.0945162	0.527061	1.0,1.0	0.0,1.0	0.5
2793	ENSG00000105426	PTPRS	chr19	-	5260804	5260822	5258016	5258127	5265007	5265196	2793	2,2	320182	9,3	86141	167	149	0.00128711	0.0258753	0.006,0.01	0.085,0.019	-0.044
2794	ENSG00000105426	PTPRS	chr19	-	5262963	5262972	5258016	5258127	5265007	5265196	2794	0,0	320182	2,0	86141	158	149	1	1	0.0,0.0	0.021,0.0	-0.011
2795	ENSG00000105426	PTPRS	chr19	-	5262963	5262972	5260804	5260822	5265007	5265196	2795	15,2	2,2	0,3	9,3	158	149	0.00180044	0.0328901	0.876,0.485	0.0,0.485	0.438
2797	ENSG00000127663	KDM4B	chr19	+	5032865	5033031	5016256	5016339	5039835	5040011	2797	81,50	3,4	39,37	0,2	298	149	0.067623	0.417703	0.931,0.862	1.0,0.902	-0.054
2798	ENSG00000127663	KDM4B	chr19	+	5071009	5071059	5047475	5047669	5077366	5077470	2798	58,35	7,2	18,25	1,0	199	149	0.00479897	0.0659308	0.861,0.929	0.931,1.0	-0.071
2799	ENSG00000127663	KDM4B	chr19	+	5077366	5077470	5070617	5071059	5082366	5082437	2799	97,52	1,0	25,31	1,0	253	149	1	1	0.983,1.0	0.936,1.0	0.024
2801	ENSG00000127663	KDM4B	chr19	+	5119117	5119219	5110621	5110818	5119652	5119682	2801	45,54	1,5	19,7	6,1	251	149	0.0271937	0.222676	0.964,0.865	0.653,0.806	0.185
2802	ENSG00000099326	MZF1	chr19	-	58570343	58570527	58569515	58569586	58570993	58571429	2802	36,30	0,0	38,38	0,2	298	149	0.515495	1	1.0,1.0	1.0,0.905	0.047
2803	ENSG00000099326	MZF1	chr19	-	58572549	58572719	58571199	58571429	58573054	58573311	2803	8,4	17,14	6,3	11,8	298	149	0.836356	1	0.19,0.125	0.214,0.158	-0.028
2804	ENSG00000099326	MZF1	chr19	-	58572549	58572719	58571199	58571429	58573372	58573575	2804	4,3	15,16	5,2	4,5	298	149	0.132122	0.664998	0.118,0.086	0.385,0.167	-0.174
2817	ENSG00000167674	HDGFL2	chr19	+	4496301	4496405	4494165	4494475	4497957	4498031	2817	41,33	0,0	22,47	0,1	253	149	1	1	1.0,1.0	1.0,0.965	0.018
2818	ENSG00000167674	HDGFL2	chr19	+	4499490	4499704	4498813	4498915	4501190	4501317	2818	205164	0,1	130112	0,1	298	149	1	1	1.0,0.988	1.0,0.982	0.003
2820	ENSG00000167671	UBXN6	chr19	-	4446048	4446197	4444998	4445623	4446499	4446620	2820	189104	2,0	87,90	0,0	298	149	1	1	0.979,1.0	1.0,1.0	-0.01
2821	ENSG00000167671	UBXN6	chr19	-	4446048	4446413	4445009	4445623	4446499	4446698	2821	345189	2,0	104145	0,0	298	149	1	1	0.989,1.0	1.0,1.0	-0.006
2822	ENSG00000167671	UBXN6	chr19	-	4446282	4446413	4446048	4446197	4446499	4446719	2822	457210	13,7	114164	23,11	280	149	3.99684e-05	0.0021617	0.949,0.941	0.725,0.888	0.138
2823	ENSG00000167671	UBXN6	chr19	-	4452363	4452492	4448317	4448415	4453457	4453522	2823	701318	1,0	246189	0,0	278	149	1	1	0.997,1.0	1.0,1.0	-0.002
2824	ENSG00000008382	MPND	chr19	+	4357950	4358172	4357514	4357585	4359162	4359223	2824	2,10	0,1	9,12	0,2	298	149	0.813437	1	1.0,0.833	1.0,0.75	0.041
2825	ENSG00000008382	MPND	chr19	+	4358082	4358172	4357514	4357585	4359162	4359255	2825	11,19	0,1	13,27	0,2	239	149	1	1	1.0,0.922	1.0,0.894	0.014
2829	ENSG00000126934	MAP2K2	chr19	-	4097278	4097343	4094452	4095449	4101018	4101047	2829	187,97	2,3	51,34	8,1	214	149	0.0032466	0.0500316	0.985,0.957	0.816,0.959	0.084
2830	ENSG00000126934	MAP2K2	chr19	-	4099200	4099414	4097278	4097343	4101018	4101143	2830	1537796	3,0	387329	8,5	298	149	0.002702	0.0438196	0.996,1.0	0.96,0.971	0.032
2831	ENSG00000126934	MAP2K2	chr19	-	4103411	4103484	4102375	4102453	4110508	4110655	2831	1,0	383272	0,0	128130	222	149	1	1	0.002,0.0	0.0,0.0	0.001
2832	ENSG00000126934	MAP2K2	chr19	-	4117418	4117629	4110508	4110655	4123783	4123815	2832	1231826	4,0	408400	1,0	298	149	1	1	0.994,1.0	0.995,1.0	-0.001
2834	ENSG00000105229	PIAS4	chr19	+	4028145	4028187	4024035	4024120	4028509	4028587	2834	83,53	0,0	46,39	0,2	191	149	0.393655	1	1.0,1.0	1.0,0.938	0.031
2835	ENSG00000167658	EEF2	chr19	-	3977427	3977610	3977214	3977347	3977818	3978172	2835	64763572	0,0	44794656	0,1	298	149	1	1	1.0,1.0	1.0,1.0	0
2836	ENSG00000167658	EEF2	chr19	-	3979807	3980066	3979328	3979436	3980513	3980709	2836	40662588	0,0	29413339	2,1	298	149	1	1	1.0,1.0	0.999,0.999	0.001
2837	ENSG00000167657	DAPK3	chr19	-	3963642	3963669	3961008	3961161	3963870	3963919	2837	94,48	2,2	85,66	1,0	176	149	0.817579	1	0.975,0.953	0.986,1.0	-0.029
2838	ENSG00000167657	DAPK3	chr19	-	3969673	3969829	3964630	3964991	3971021	3971123	2838	127,54	0,0	139116	0,1	298	149	1	1	1.0,1.0	1.0,0.983	0.008
2839	ENSG00000183617	MRPL54	chr19	+	3765165	3765331	3762681	3762818	3767260	3767565	2839	466304	0,2	275162	0,0	298	149	1	1	1.0,0.987	1.0,1.0	-0.006
2840	ENSG00000011132	APBA3	chr19	-	3753764	3753926	3752819	3752990	3754018	3754105	2840	111,34	9,0	33,35	3,2	298	149	0.667269	1	0.86,1.0	0.846,0.897	0.058
2841	ENSG00000186111	PIP5K1C	chr19	-	3633436	3633520	3630182	3633169	3638883	3639016	2841	17,7	12,3	2,8	10,7	233	149	0.0622992	0.393462	0.475,0.599	0.113,0.422	0.269
2842	ENSG00000186111	PIP5K1C	chr19	-	3642906	3642939	3641704	3641809	3643242	3643381	2842	77,35	3,3	33,30	1,1	182	149	0.185306	0.83655	0.955,0.905	0.964,0.961	-0.032
2843	ENSG00000186111	PIP5K1C	chr19	-	3648624	3648708	3647337	3647386	3653289	3653589	2843	44,38	0,0	16,16	0,2	233	149	0.791812	1	1.0,1.0	1.0,0.836	0.082
2844	ENSG00000186111	PIP5K1C	chr19	-	3651825	3652031	3648624	3648708	3653289	3653589	2844	170,92	0,0	70,52	0,1	298	149	1	1	1.0,1.0	1.0,0.963	0.018
2846	ENSG00000105325	FZR1	chr19	+	3527630	3527814	3526979	3527062	3530791	3530857	2846	163150	0,0	85,73	0,2	298	149	0.497895	1	1.0,1.0	1.0,0.948	0.026
2847	ENSG00000125912	NCLN	chr19	+	3192469	3192660	3185929	3186214	3193283	3193428	2847	217114	0,0	220254	1,1	298	149	1	1	1.0,1.0	0.991,0.992	0.008
2848	ENSG00000125912	NCLN	chr19	+	3193283	3193428	3185929	3186214	3196182	3196277	2848	113,82	0,0	141161	2,0	294	149	1	1	1.0,1.0	0.973,1.0	0.014
2857	ENSG00000005206	SPPL2B	chr19	+	2330296	2330419	2328683	2328775	2334601	2334721	2857	0,0	70,26	6,2	32,42	272	149	0.00466518	0.0646692	0.0,0.0	0.093,0.025	-0.059
2858	ENSG00000005206	SPPL2B	chr19	+	2334601	2334721	2328658	2328775	2337442	2337625	2858	93,39	0,0	45,60	1,0	269	149	1	1	1.0,1.0	0.961,1.0	0.02
2859	ENSG00000005206	SPPL2B	chr19	+	2337114	2337333	2334601	2334721	2337442	2337482	2859	0,1	34,19	0,0	14,24	298	149	1	1	0.0,0.026	0.0,0.0	0.013
2860	ENSG00000005206	SPPL2B	chr19	+	2337442	2337625	2328672	2328775	2338751	2338841	2860	36,20	1,1	13,15	0,1	298	149	0.24306	1	0.947,0.909	1.0,0.882	-0.013
2861	ENSG00000005206	SPPL2B	chr19	+	2337442	2337625	2328672	2328775	2338813	2338841	2861	0,0	4,0	1,0	1,0	298	149	1	1	0.0,NA	0.333,NA	-0.333
2863	ENSG00000104885	DOT1L	chr19	+	2193688	2193783	2191011	2191240	2194514	2194577	2863	77,61	0,0	29,36	1,0	244	149	1	1	1.0,1.0	0.947,1.0	0.026
2864	ENSG00000104885	DOT1L	chr19	+	2206728	2206797	2202699	2202779	2207573	2207680	2864	49,44	0,1	35,31	0,0	218	149	1	1	1.0,0.968	1.0,1.0	-0.016
2865	ENSG00000104885	DOT1L	chr19	+	2217771	2217918	2216954	2217090	2220107	2220222	2865	60,31	0,0	26,51	2,3	296	149	0.00539146	0.0713387	1.0,1.0	0.867,0.895	0.119
2866	ENSG00000104885	DOT1L	chr19	+	2220107	2220222	2217771	2217918	2221975	2222559	2866	69,42	2,0	38,53	0,0	264	149	0.369681	1	0.951,1.0	1.0,1.0	-0.024
2875	ENSG00000130270	ATP8B3	chr19	-	1810621	1810683	1809642	1809734	1811488	1811624	2875	22,12	0,0	18,2	2,0	211	149	0.522056	1	1.0,1.0	0.864,1.0	0.068
2876	ENSG00000130270	ATP8B3	chr19	-	1810621	1810683	1809642	1809734	1811600	1811884	2876	26,20	0,1	26,8	2,0	211	149	1	1	1.0,0.934	0.902,1.0	0.016
2877	ENSG00000071564	TCF3	chr19	-	1612206	1612430	1610964	1611849	1615284	1615821	2877	63,48	32,43	96,59	37,62	298	149	0.874464	1	0.496,0.358	0.565,0.322	-0.017
2878	ENSG00000071564	TCF3	chr19	-	1612206	1612433	1609289	1611849	1615284	1615485	2878	70,48	32,43	104,62	37,62	298	149	0.861149	1	0.522,0.358	0.584,0.333	-0.019
2879	ENSG00000071564	TCF3	chr19	-	1615284	1615485	1612206	1612433	1615685	1615798	2879	8,4	36,24	8,3	34,37	298	149	0.590842	1	0.1,0.077	0.105,0.039	0.017
2880	ENSG00000071564	TCF3	chr19	-	1615284	1615515	1612206	1612433	1615685	1615821	2880	8,2	36,24	9,4	34,37	298	149	0.80169	1	0.1,0.04	0.117,0.051	-0.014
2881	ENSG00000071564	TCF3	chr19	-	1615284	1615520	1612206	1612433	1615685	1615804	2881	44,21	36,24	56,43	34,37	298	149	0.321181	1	0.379,0.304	0.452,0.368	-0.069
2882	ENSG00000071564	TCF3	chr19	-	1619315	1619471	1619110	1619234	1619779	1619853	2882	186,73	0,1	143138	5,0	298	149	0.205138	0.896893	1.0,0.973	0.935,1.0	0.019
2883	ENSG00000071564	TCF3	chr19	-	1619315	1619474	1619110	1619234	1619779	1619853	2883	281108	0,1	240211	5,0	298	149	0.865712	1	1.0,0.982	0.96,1.0	0.011
2884	ENSG00000071564	TCF3	chr19	-	1631950	1632116	1627358	1627426	1646354	1646427	2884	27,7	38,17	8,16	16,29	298	149	0.718488	1	0.262,0.171	0.2,0.216	0.009
2885	ENSG00000071564	TCF3	chr19	-	1632037	1632116	1627358	1627426	1646354	1646427	2885	40,14	38,17	18,33	16,29	228	149	0.625591	1	0.408,0.35	0.424,0.426	-0.046
2886	ENSG00000071564	TCF3	chr19	-	1632331	1632405	1631950	1632116	1646354	1646427	2886	39,32	0,0	27,65	0,1	223	149	1	1	1.0,1.0	1.0,0.977	0.012
2887	ENSG00000185761	ADAMTSL5	chr19	-	1507997	1508109	1507556	1507643	1510149	1510258	2887	18,7	0,0	24,27	0,1	261	149	1	1	1.0,1.0	1.0,0.939	0.03
2888	ENSG00000185761	ADAMTSL5	chr19	-	1508442	1508570	1507997	1508109	1510149	1510258	2888	49,19	0,0	33,26	1,3	277	149	0.032307	0.249336	1.0,1.0	0.947,0.823	0.115
2889	ENSG00000185761	ADAMTSL5	chr19	-	1510367	1510428	1510149	1510258	1510638	1510730	2889	29,13	3,0	31,37	0,0	210	149	0.29122	1	0.873,1.0	1.0,1.0	-0.064
2890	ENSG00000185761	ADAMTSL5	chr19	-	1511624	1511727	1510844	1510917	1512962	1513019	2890	3,4	2,2	2,0	3,5	252	149	0.00396732	0.0577259	0.47,0.542	0.283,0.0	0.365
2891	ENSG00000185761	ADAMTSL5	chr19	-	1511624	1511772	1510844	1510917	1512962	1513019	2891	1,3	2,2	1,2	3,5	297	149	0.471743	1	0.201,0.429	0.143,0.167	0.16
2892	ENSG00000185761	ADAMTSL5	chr19	-	1511624	1511772	1510844	1511160	1512962	1513019	2892	0,2	5,2	2,4	1,1	297	149	0.00347233	0.0526979	0.0,0.334	0.501,0.667	-0.417
2893	ENSG00000115268	RPS15	chr19	+	1439605	1439826	1438806	1438892	1440018	1440253	2893	49,19	35932287	16,14	36852818	298	149	1	1	0.007,0.004	0.002,0.002	0.003
2894	ENSG00000115268	RPS15	chr19	+	1439605	1439826	1438806	1438892	1440025	1440049	2894	28,10	10,15	12,7	18,18	298	149	0.0569198	0.369488	0.583,0.25	0.25,0.163	0.21
2895	ENSG00000115268	RPS15	chr19	+	1439715	1439826	1438806	1438892	1440018	1440233	2895	17,5	35932287	4,7	36852818	260	149	1	1	0.003,0.001	0.001,0.001	0.001
2897	ENSG00000099622	CIRBP	chr19	+	1271120	1271246	1270927	1271036	1271328	1271467	2897	222143	3,1	70,49	3,0	275	149	0.717467	1	0.976,0.987	0.927,1.0	0.018
2898	ENSG00000099622	CIRBP	chr19	+	1271139	1271246	1270866	1271036	1271328	1271360	2898	443325	3,1	118,96	3,0	256	149	0.457973	1	0.988,0.995	0.958,1.0	0.013
2902	ENSG00000099622	CIRBP	chr19	+	1271550	1271632	1270927	1271467	1271980	1271995	2902	314206	1,0	82,63	0,1	231	149	1	1	0.995,1.0	1.0,0.976	0.01
2903	ENSG00000099622	CIRBP	chr19	+	1273493	1273715	1271980	1272051	1274306	1274440	2903	5,5	42,23	2,0	5,5	298	149	0.186413	0.840182	0.056,0.098	0.167,0.0	-0.007
2904	ENSG00000099622	CIRBP	chr19	+	1273600	1273715	1271980	1272051	1274306	1274440	2904	5,0	42,23	0,0	5,5	264	149	0.112652	0.594563	0.063,0.0	0.0,0.0	0.032
2905	ENSG00000167470	MIDN	chr19	+	1251561	1251649	1249887	1250529	1251838	1251901	2905	292171	0,0	260276	0,2	237	149	1	1	1.0,1.0	1.0,0.989	0.006
2906	ENSG00000167470	MIDN	chr19	+	1253953	1254082	1251838	1251901	1254166	1254302	2906	109,34	266115	70,73	226227	278	149	0.381954	1	0.18,0.137	0.142,0.147	0.014
2908	ENSG00000167468	GPX4	chr19	+	1106180	1106266	1105657	1105809	1106399	1106443	2908	344165	3,8	115,80	3,4	235	149	0.550712	1	0.986,0.929	0.96,0.927	0.014
2909	ENSG00000167468	GPX4	chr19	+	1106241	1106266	1105657	1105809	1106399	1106459	2909	20961061	3,8	714460	3,4	174	149	1	1	0.998,0.991	0.995,0.99	0.002
2912	ENSG00000099817	POLR2E	chr19	-	1093903	1094078	1091500	1091907	1095258	1095354	2912	850498	6,0	594547	4,1	298	149	1	1	0.986,1.0	0.987,0.996	0.001
2914	ENSG00000099949	LZTR1	chr22	+	20987503	20987583	20985840	20985897	20988009	20988113	2914	51,50	4,2	39,25	1,6	229	149	0.444886	1	0.892,0.942	0.962,0.731	0.071
2916	ENSG00000099949	LZTR1	chr22	+	20993661	20993754	20992793	20992904	20993923	20994019	2916	50,51	0,0	37,21	0,1	242	149	1	1	1.0,1.0	1.0,0.928	0.036
2917	ENSG00000099949	LZTR1	chr22	+	20995367	20995484	20994869	20995026	20995745	20995872	2917	2,0	25,30	0,0	21,11	266	149	0.80564	1	0.043,0.0	0.0,0.0	0.021
2918	ENSG00000099949	LZTR1	chr22	+	20996885	20996966	20995962	20996801	20997231	20997541	2918	88,61	0,0	22,26	0,1	230	149	1	1	1.0,1.0	1.0,0.944	0.028
2921	ENSG00000180448	ARHGAP45	chr19	+	1074798	1074879	1074613	1074724	1077856	1078045	2921	150,69	0,1	56,47	0,0	230	149	1	1	1.0,0.978	1.0,1.0	-0.011
2922	ENSG00000180448	ARHGAP45	chr19	+	1080463	1080547	1080254	1080379	1080681	1080786	2922	139125	1,0	66,73	0,0	233	149	1	1	0.989,1.0	1.0,1.0	-0.006
2923	ENSG00000064687	ABCA7	chr19	+	1041830	1041972	1041509	1041603	1042063	1042176	2923	40,22	0,0	12,28	0,1	291	149	1	1	1.0,1.0	1.0,0.935	0.032
2924	ENSG00000064687	ABCA7	chr19	+	1044576	1044744	1043724	1043841	1045001	1045231	2924	49,55	0,0	64,86	1,0	298	149	1	1	1.0,1.0	0.97,1.0	0.015
2925	ENSG00000064687	ABCA7	chr19	+	1050920	1051052	1049265	1049437	1051154	1051294	2925	45,10	1,0	37,27	0,0	281	149	1	1	0.96,1.0	1.0,1.0	-0.02
2926	ENSG00000064687	ABCA7	chr19	+	1054569	1054694	1054192	1054341	1054779	1054878	2926	52,24	0,0	32,37	2,1	274	149	0.202158	0.888624	1.0,1.0	0.897,0.953	0.075
2927	ENSG00000064687	ABCA7	chr19	+	1055096	1055351	1054779	1054878	1055906	1055939	2927	36,23	0,0	42,38	0,1	298	149	1	1	1.0,1.0	1.0,0.95	0.025
2928	ENSG00000064687	ABCA7	chr19	+	1057313	1057429	1056906	1057084	1058145	1058269	2928	27,18	0,2	36,20	0,0	265	149	0.853799	1	1.0,0.835	1.0,1.0	-0.083
2929	ENSG00000064687	ABCA7	chr19	+	1057914	1058059	1057039	1057429	1058145	1058269	2929	80,30	0,1	55,74	1,0	294	149	1	1	1.0,0.938	0.965,1.0	-0.013
2930	ENSG00000064687	ABCA7	chr19	+	1057968	1058059	1057313	1057429	1058145	1058269	2930	21,1	0,1	8,26	1,0	240	149	1	1	1.0,0.383	0.832,1.0	-0.224
2932	ENSG00000065268	WDR18	chr19	+	991954	992121	991226	991351	994212	994557	2932	108,69	0,0	131129	0,3	298	149	0.467678	1	1.0,1.0	1.0,0.956	0.022
2933	ENSG00000065268	WDR18	chr19	+	994019	994088	991954	992121	994212	994554	2933	115,62	5,0	92119	4,0	218	149	0.611194	1	0.94,1.0	0.94,1.0	0
2936	ENSG00000198858	R3HDM4	chr19	-	899600	899686	899439	899495	900060	900146	2936	46,55	0,0	54,52	1,0	235	149	1	1	1.0,1.0	0.972,1.0	0.014
2937	ENSG00000198858	R3HDM4	chr19	-	901419	901546	900828	900952	901975	902434	2937	50,16	0,1	36,39	3,1	276	149	0.0621125	0.392759	1.0,0.896	0.866,0.955	0.037
2938	ENSG00000198858	R3HDM4	chr19	-	901421	901546	900828	900952	901975	902067	2938	88,36	0,1	80,90	3,1	274	149	0.220193	0.9387	1.0,0.951	0.935,0.98	0.018
2939	ENSG00000198858	R3HDM4	chr19	-	902518	902627	901975	902434	913086	913204	2939	15,4	0,0	11,13	0,1	258	149	1	1	1.0,1.0	1.0,0.882	0.059
2940	ENSG00000099812	MISP	chr19	+	756889	758726	751111	751171	759908	760039	2940	407258	4,1	152205	0,0	298	149	0.636456	1	0.981,0.992	1.0,1.0	-0.014
2941	ENSG00000099812	MISP	chr19	+	759908	760039	751111	751171	761624	761663	2941	165,83	0,3	70,77	0,0	280	149	0.467803	1	1.0,0.936	1.0,1.0	-0.032
2942	ENSG00000099812	MISP	chr19	+	761624	761663	759908	760039	763500	764318	2942	298210	2,7	169151	4,4	188	149	0.614027	1	0.992,0.96	0.971,0.968	0.006
2943	ENSG00000070404	FSTL3	chr19	+	677791	677977	676391	676526	680273	680489	2943	1528687	0,4	796721	0,4	298	149	1	1	1.0,0.988	1.0,0.989	0
2944	ENSG00000070404	FSTL3	chr19	+	680273	680489	676391	676526	681332	681560	2944	169115	10,13	90,82	3,5	298	149	0.113214	0.596706	0.894,0.816	0.938,0.891	-0.059
2945	ENSG00000070404	FSTL3	chr19	+	680273	680489	676391	676526	681649	681771	2945	1,4	6,6	0,4	4,4	298	149	0.853984	1	0.077,0.25	0.0,0.333	-0.003
2946	ENSG00000070404	FSTL3	chr19	+	681332	681560	676391	676526	681649	681771	2946	324218	6,6	208191	4,4	298	149	0.710553	1	0.964,0.948	0.963,0.96	-0.006
2947	ENSG00000070404	FSTL3	chr19	+	681332	681560	680273	680489	681649	681771	2947	483316	1,0	295264	0,0	298	149	1	1	0.996,1.0	1.0,1.0	-0.002
2949	ENSG00000282508	LINC01002	chr19	-	204817	205076	203950	204065	205169	205227	2949	0,0	5,0	0,1	1,3	298	149	1	1	0.0,NA	0.0,0.143	-0.071
2951	ENSG00000282508	LINC01002	chr19	-	204843	205076	203961	204065	205169	205227	2951	0,1	5,0	4,0	1,3	298	149	0.194329	0.865132	0.0,1.0	0.667,0.0	0.166
2955	ENSG00000282508	LINC01002	chr19	-	209768	209866	208326	208391	211761	211866	2955	0,0	2,2	3,1	5,1	247	149	0.00455136	0.0635853	0.0,0.0	0.266,0.376	-0.321
2957	ENSG00000282508	LINC01002	chr19	-	223966	224048	221140	221205	229635	230164	2957	0,1	0,0	10,5	1,0	231	149	1	1	NA,1.0	0.866,1.0	0.067
2964	ENSG00000101161	PRPF6	chr20	+	64016722	64016845	64011284	64011503	64022756	64022878	2964	263199	0,2	244148	0,0	272	149	1	1	1.0,0.982	1.0,1.0	-0.009
2965	ENSG00000101161	PRPF6	chr20	+	64025938	64026058	64024554	64024693	64026981	64027158	2965	381250	1,7	254287	9,15	269	149	0.000880274	0.0199243	0.995,0.952	0.94,0.914	0.046
2966	ENSG00000101161	PRPF6	chr20	+	64028477	64028569	64027602	64027736	64029376	64029491	2966	323241	2,0	200267	0,0	241	149	1	1	0.99,1.0	1.0,1.0	-0.005
2967	ENSG00000101152	DNAJC5	chr20	+	63931108	63931182	63930850	63931022	63931464	63936031	2967	56,33	191,95	63,52	120113	223	149	0.018876	0.172222	0.164,0.188	0.26,0.235	-0.072
2968	ENSG00000101150	TPD52L2	chr20	+	63875815	63875875	63873667	63873816	63882718	63882820	2968	114,90	129,91	96,88	76,60	209	149	0.0351688	0.264029	0.387,0.414	0.474,0.511	-0.092
2969	ENSG00000101150	TPD52L2	chr20	+	63875815	63875875	63873667	63873816	63889189	63889238	2969	42,35	1,2	29,27	2,0	209	149	0.439066	1	0.968,0.926	0.912,1.0	-0.009
2970	ENSG00000101150	TPD52L2	chr20	+	63882718	63882820	63873667	63873816	63889189	63889238	2970	662356	1,2	344288	2,0	251	149	1	1	0.997,0.991	0.99,1.0	-0.001
2971	ENSG00000101150	TPD52L2	chr20	+	63882718	63882820	63875815	63875875	63889189	63889238	2971	607321	2,0	336293	0,0	251	149	1	1	0.994,1.0	1.0,1.0	-0.003
2973	ENSG00000101150	TPD52L2	chr20	+	63887563	63887605	63882718	63882820	63889189	63889238	2973	1,0	650350	2,0	354294	191	149	1	1	0.001,0.0	0.004,0.0	-0.002
2974	ENSG00000101150	TPD52L2	chr20	+	63889189	63889238	63882718	63882820	63889849	63890424	2974	1063586	7,2	604459	8,0	198	149	0.907959	1	0.991,0.995	0.983,1.0	0.001
2975	ENSG00000026036	RTEL1-TNFRSF6B	chr20	+	63680663	63680719	63679848	63679946	63685522	63685597	2975	54,40	2,1	26,56	0,0	205	149	0.535293	1	0.952,0.967	1.0,1.0	-0.04
2976	ENSG00000026036	RTEL1-TNFRSF6B	chr20	+	63688138	63688179	63686370	63688050	63688300	63688386	2976	109,67	2,0	55,46	0,0	190	149	1	1	0.977,1.0	1.0,1.0	-0.012
2977	ENSG00000026036	RTEL1-TNFRSF6B	chr20	+	63690086	63690210	63689749	63689865	63690293	63690441	2977	102,94	0,0	43,56	0,4	273	149	0.127895	0.650639	1.0,1.0	1.0,0.884	0.058
2978	ENSG00000026036	RTEL1-TNFRSF6B	chr20	+	63695327	63695480	63695065	63695221	63695777	63695854	2978	106,75	0,0	66,24	3,2	298	149	0.0087703	0.100183	1.0,1.0	0.917,0.857	0.113
2979	ENSG00000026036	RTEL1-TNFRSF6B	chr20	+	63695327	63695650	63695065	63695221	63695777	63697191	2979	96,49	0,0	42,22	3,2	298	149	0.00294692	0.0466285	1.0,1.0	0.875,0.846	0.139
2980	ENSG00000101213	PTK6	chr20	-	63532525	63532687	63530745	63530927	63533550	63533704	2980	440242	1,5	125115	2,0	298	149	0.596715	1	0.995,0.96	0.969,1.0	-0.007
2981	ENSG00000101213	PTK6	chr20	-	63534937	63535059	63534151	63534315	63537084	63537376	2981	214122	7,6	58,38	11,4	271	149	0.00146965	0.0282877	0.944,0.918	0.744,0.839	0.14
2987	ENSG00000101199	ARFGAP1	chr20	+	63273999	63274210	63272794	63272920	63275576	63275640	2987	0,2	46,23	6,0	43,34	298	149	0.11674	0.609331	0.0,0.042	0.065,0.0	-0.011
2988	ENSG00000101199	ARFGAP1	chr20	+	63276090	63276200	63275576	63275640	63276479	63276547	2988	171104	2,1	149151	2,5	259	149	0.144555	0.707127	0.98,0.984	0.977,0.946	0.02
2989	ENSG00000101199	ARFGAP1	chr20	+	63277204	63277305	63276479	63276651	63278116	63278203	2989	212142	3,0	180182	4,1	250	149	0.474903	1	0.977,1.0	0.964,0.991	0.011
2990	ENSG00000101199	ARFGAP1	chr20	+	63278898	63278995	63278116	63278203	63282818	63282851	2990	90,62	0,0	79,75	1,0	246	149	1	1	1.0,1.0	0.98,1.0	0.01
2991	ENSG00000101199	ARFGAP1	chr20	+	63279219	63279306	63278898	63278995	63281290	63281347	2991	1,2	74,68	0,3	90,72	236	149	1	1	0.008,0.018	0.0,0.026	0
2992	ENSG00000101199	ARFGAP1	chr20	+	63281290	63281347	63278898	63278995	63282818	63282851	2992	99,83	0,0	106,94	0,1	206	149	1	1	1.0,1.0	1.0,0.986	0.007
2993	ENSG00000101199	ARFGAP1	chr20	+	63282818	63282851	63281290	63281347	63284865	63284922	2993	86,69	1,4	89,80	0,0	182	149	0.22771	0.960465	0.986,0.934	1.0,1.0	-0.04
2994	ENSG00000101199	ARFGAP1	chr20	+	63283850	63283880	63282818	63282851	63284865	63284922	2994	1,0	74,61	0,0	73,71	179	149	1	1	0.011,0.0	0.0,0.0	0.005
2995	ENSG00000101199	ARFGAP1	chr20	+	63285979	63286218	63285653	63285713	63286365	63286442	2995	0,0	54,46	1,0	49,83	298	149	1	1	0.0,0.0	0.01,0.0	-0.005
2998	ENSG00000101197	BIRC7	chr20	+	63239357	63239610	63239161	63239233	63240255	63240495	2998	2,0	0,0	97114	0,1	298	149	1	1	1.0,NA	1.0,0.983	0.008
2999	ENSG00000101197	BIRC7	chr20	+	63239411	63239610	63239161	63239233	63240255	63240495	2999	2,0	0,0	82107	0,1	298	149	1	1	1.0,NA	1.0,0.982	0.009
3000	ENSG00000101194	SLC17A9	chr20	+	62953210	62953272	62952706	62952889	62956764	62956962	3000	0,0	45,18	8,1	22,45	211	149	0.000650483	0.0161897	0.0,0.0	0.204,0.015	-0.109
3001	ENSG00000101194	SLC17A9	chr20	+	62963272	62963369	62962623	62962754	62963583	62963680	3001	12,7	2,0	25,34	0,0	246	149	0.893041	1	0.784,1.0	1.0,1.0	-0.108
3003	ENSG00000101190	TCFL5	chr20	-	62854015	62854157	62841004	62842097	62857394	62857638	3003	73,57	0,0	79,88	1,2	291	149	0.444212	1	1.0,1.0	0.976,0.957	0.034
3004	ENSG00000101190	TCFL5	chr20	-	62854015	62854157	62841004	62842097	62860124	62860308	3004	26,15	1,0	39,30	0,0	291	149	1	1	0.93,1.0	1.0,1.0	-0.035
3005	ENSG00000101190	TCFL5	chr20	-	62857394	62857638	62841004	62842097	62859363	62859526	3005	35,22	1,0	32,29	0,0	298	149	1	1	0.946,1.0	1.0,1.0	-0.027
3006	ENSG00000101190	TCFL5	chr20	-	62859363	62859526	62841004	62842097	62860124	62860308	3006	46,34	1,0	30,40	0,0	298	149	1	1	0.958,1.0	1.0,1.0	-0.021
3007	ENSG00000171858	RPS21	chr20	+	62387842	62387914	62387610	62387674	62388308	62388364	3007	109279976	41,32	1076010393	26,25	221	149	1	1	0.994,0.995	0.996,0.996	-0.002
3008	ENSG00000171858	RPS21	chr20	+	62388308	62388364	62387842	62387914	62388456	62388520	3008	49705292	0,1	52205217	2,0	205	149	1	1	1.0,1.0	0.999,1.0	0
3009	ENSG00000130702	LAMA5	chr20	-	62310177	62310311	62309987	62310081	62310418	62310572	3009	1074698	0,2	699668	0,6	283	149	1	1	1.0,0.995	1.0,0.983	0.006
3010	ENSG00000130702	LAMA5	chr20	-	62310418	62310572	62310177	62310311	62310664	62310829	3010	535428	26,4	380396	10,7	298	149	0.245102	1	0.911,0.982	0.95,0.966	-0.011
3011	ENSG00000130702	LAMA5	chr20	-	62311613	62311784	62311400	62311536	62311919	62312050	3011	1096630	0,0	537673	1,0	298	149	1	1	1.0,1.0	0.996,1.0	0.002
3012	ENSG00000130702	LAMA5	chr20	-	62312887	62313010	62312631	62312780	62313087	62313250	3012	1316748	6,0	635728	0,1	272	149	1	1	0.992,1.0	1.0,0.997	-0.002
3013	ENSG00000130702	LAMA5	chr20	-	62314554	62314725	62314303	62314440	62314798	62314947	3013	1046726	0,0	645744	3,5	298	149	1	1	1.0,1.0	0.991,0.987	0.011
3014	ENSG00000130702	LAMA5	chr20	-	62317661	62317778	62317344	62317499	62318453	62318650	3014	1459689	0,2	764876	0,0	266	149	1	1	1.0,0.995	1.0,1.0	-0.002
3015	ENSG00000130702	LAMA5	chr20	-	62318842	62319013	62318453	62318650	62319683	62319795	3015	1234724	1,0	626736	0,7	298	149	0.907278	1	0.998,1.0	1.0,0.981	0.009
3016	ENSG00000130702	LAMA5	chr20	-	62319683	62319795	62318842	62319013	62320558	62320669	3016	841544	0,0	436550	2,0	261	149	1	1	1.0,1.0	0.992,1.0	0.004
3017	ENSG00000130702	LAMA5	chr20	-	62319683	62319795	62318842	62319013	62320738	62320890	3017	403261	1,0	209273	0,0	261	149	1	1	0.996,1.0	1.0,1.0	-0.002
3018	ENSG00000130702	LAMA5	chr20	-	62320558	62320669	62318842	62319013	62320738	62320890	3018	378260	1,0	159277	0,0	260	149	1	1	0.995,1.0	1.0,1.0	-0.002
3019	ENSG00000130702	LAMA5	chr20	-	62320558	62320669	62319683	62319795	62320738	62320890	3019	818548	3,5	382553	0,0	260	149	1	1	0.994,0.984	1.0,1.0	-0.011
3020	ENSG00000130702	LAMA5	chr20	-	62322018	62322168	62320738	62320890	62323455	62323670	3020	508286	0,0	269362	0,2	298	149	1	1	1.0,1.0	1.0,0.989	0.006
3021	ENSG00000130702	LAMA5	chr20	-	62322268	62322449	62322018	62322168	62322657	62322758	3021	1595707	0,0	692837	6,9	298	149	0.107503	0.574649	1.0,1.0	0.983,0.979	0.019
3022	ENSG00000130702	LAMA5	chr20	-	62322268	62322449	62322018	62322168	62323455	62323670	3022	587282	2,2	281376	22,12	298	149	2.51828e-09	8.18716e-07	0.993,0.986	0.865,0.94	0.087
3023	ENSG00000130702	LAMA5	chr20	-	62322657	62322758	62322018	62322168	62323455	62323670	3023	412212	2,2	175205	22,12	250	149	8.55568e-11	4.8113e-08	0.992,0.984	0.826,0.911	0.119
3024	ENSG00000130702	LAMA5	chr20	-	62322657	62322758	62322268	62322449	62323455	62323670	3024	1428637	9,0	600698	20,41	250	149	7.88258e-15	1.02508e-11	0.99,1.0	0.947,0.91	0.067
3025	ENSG00000130702	LAMA5	chr20	-	62323775	62323856	62323455	62323670	62324079	62324204	3025	700400	0,0	390383	1,0	230	149	1	1	1.0,1.0	0.996,1.0	0.002
3026	ENSG00000130702	LAMA5	chr20	-	62323775	62323856	62323455	62323670	62325315	62325546	3026	305144	0,0	149141	2,0	230	149	1	1	1.0,1.0	0.98,1.0	0.01
3027	ENSG00000130702	LAMA5	chr20	-	62324079	62324204	62323775	62323856	62324440	62324554	3027	1077681	1,0	614605	0,0	274	149	1	1	0.998,1.0	1.0,1.0	-0.001
3028	ENSG00000130702	LAMA5	chr20	-	62324440	62324554	62323775	62323856	62325315	62325546	3028	297177	4,0	176208	0,0	263	149	0.693763	1	0.977,1.0	1.0,1.0	-0.012
3029	ENSG00000130702	LAMA5	chr20	-	62325315	62325546	62324440	62324554	62326676	62326760	3029	880553	1,0	517572	1,2	298	149	1	1	0.998,1.0	0.996,0.993	0.005
3030	ENSG00000130702	LAMA5	chr20	-	62325315	62325546	62324440	62324554	62326864	62326966	3030	439255	1,0	264292	0,0	298	149	1	1	0.995,1.0	1.0,1.0	-0.002
3031	ENSG00000130702	LAMA5	chr20	-	62326676	62326760	62324440	62324554	62326864	62326966	3031	228153	1,0	126140	0,0	233	149	1	1	0.993,1.0	1.0,1.0	-0.004
3032	ENSG00000130702	LAMA5	chr20	-	62326676	62326760	62325315	62325546	62326864	62326966	3032	670451	4,1	382416	6,2	233	149	0.91287	1	0.991,0.997	0.976,0.993	0.01
3033	ENSG00000130702	LAMA5	chr20	-	62327865	62328010	62327528	62327669	62328240	62328445	3033	1818861	0,0	848899	0,2	294	149	1	1	1.0,1.0	1.0,0.996	0.002
3034	ENSG00000130702	LAMA5	chr20	-	62328240	62328445	62327865	62328010	62328843	62329055	3034	1332700	0,0	656691	2,1	298	149	1	1	1.0,1.0	0.994,0.997	0.004
3035	ENSG00000130702	LAMA5	chr20	-	62328843	62329055	62328240	62328445	62329137	62329253	3035	1154617	1,0	579628	2,2	298	149	1	1	0.998,1.0	0.993,0.994	0.005
3036	ENSG00000130702	LAMA5	chr20	-	62333563	62333706	62333374	62333481	62333900	62334039	3036	1475838	3,0	776823	0,0	292	149	1	1	0.996,1.0	1.0,1.0	-0.002
3037	ENSG00000130702	LAMA5	chr20	-	62333900	62334039	62333563	62333706	62334185	62334342	3037	1104638	0,1	621632	1,4	288	149	1	1	1.0,0.997	0.997,0.988	0.006
3038	ENSG00000130702	LAMA5	chr20	-	62336903	62336986	62336733	62336786	62337589	62337626	3038	0,0	507269	2,0	247304	232	149	1	1	0.0,0.0	0.005,0.0	-0.003
3039	ENSG00000130702	LAMA5	chr20	-	62337589	62337727	62336733	62336786	62337803	62337938	3039	1005546	12,6	472526	1,2	287	149	0.0319398	0.247883	0.978,0.979	0.996,0.993	-0.016
3040	ENSG00000130702	LAMA5	chr20	-	62337589	62337727	62336733	62336786	62338015	62338150	3040	488262	1,0	237289	2,0	287	149	1	1	0.996,1.0	0.984,1.0	0.006
3041	ENSG00000130702	LAMA5	chr20	-	62337803	62337938	62336733	62336786	62338015	62338150	3041	527293	1,0	292297	2,0	284	149	1	1	0.996,1.0	0.987,1.0	0.004
3042	ENSG00000130702	LAMA5	chr20	-	62337803	62337938	62337589	62337727	62338015	62338150	3042	1032572	1,3	527532	1,0	284	149	1	1	0.998,0.99	0.996,1.0	-0.004
3043	ENSG00000130702	LAMA5	chr20	-	62338467	62338608	62338231	62338369	62345817	62345877	3043	772541	8,2	508469	10,7	290	149	0.0356066	0.266355	0.98,0.993	0.963,0.972	0.019
3044	ENSG00000130702	LAMA5	chr20	-	62346080	62346215	62345817	62345877	62346681	62346800	3044	435312	0,0	300300	0,1	284	149	1	1	1.0,1.0	1.0,0.994	0.003
3045	ENSG00000130702	LAMA5	chr20	-	62346505	62346596	62346080	62346215	62346681	62346800	3045	905504	0,0	440465	0,1	240	149	1	1	1.0,1.0	1.0,0.997	0.002
3046	ENSG00000130702	LAMA5	chr20	-	62346681	62346800	62346505	62346596	62346912	62347028	3046	1059564	0,1	444556	0,0	268	149	1	1	1.0,0.997	1.0,1.0	-0.002
3047	ENSG00000130702	LAMA5	chr20	-	62350987	62351257	62346912	62347028	62351703	62351801	3047	41,47	630346	35,35	319300	298	149	0.323449	1	0.032,0.064	0.052,0.055	-0.005
3048	ENSG00000130702	LAMA5	chr20	-	62351908	62352079	62351703	62351801	62352241	62352360	3048	1513736	0,0	786718	1,0	298	149	1	1	1.0,1.0	0.997,1.0	0.002
3049	ENSG00000130702	LAMA5	chr20	-	62353133	62353251	62352241	62352360	62362399	62362552	3049	1196630	2,5	704678	0,1	267	149	1	1	0.997,0.986	1.0,0.997	-0.007
3050	ENSG00000101181	MTG2	chr20	+	62188789	62188805	62183050	62183057	62193415	62193624	3050	4,3	22,14	0,0	11,13	165	149	0.00089541	0.020111	0.141,0.162	0.0,0.0	0.151
3051	ENSG00000101181	MTG2	chr20	+	62193415	62193624	62183041	62183057	62195801	62195949	3051	215137	0,1	90,89	1,0	298	149	1	1	1.0,0.986	0.978,1.0	0.004
3052	ENSG00000101181	MTG2	chr20	+	62197851	62197967	62195801	62195949	62198633	62198852	3052	173,89	3,0	82,70	1,0	265	149	0.533213	1	0.97,1.0	0.979,1.0	-0.005
3054	ENSG00000101181	MTG2	chr20	+	62199118	62199257	62198633	62198852	62200682	62200751	3054	263125	0,1	94,97	0,0	288	149	1	1	1.0,0.985	1.0,1.0	-0.008
3055	ENSG00000101181	MTG2	chr20	+	62199118	62199283	62198677	62198852	62200682	62202767	3055	185,78	0,1	58,56	0,0	298	149	1	1	1.0,0.975	1.0,1.0	-0.012
3056	ENSG00000184402	SS18L1	chr20	+	62154280	62154465	62143794	62143889	62158671	62158942	3056	26,15	25,17	28,20	20,17	298	149	0.370009	1	0.342,0.306	0.412,0.37	-0.067
3057	ENSG00000184402	SS18L1	chr20	+	62158671	62158942	62154280	62154465	62159876	62159961	3057	6,4	1,2	10,5	2,0	298	149	0.168958	0.787966	0.75,0.5	0.714,1.0	-0.232
3058	ENSG00000184402	SS18L1	chr20	+	62163457	62163622	62162751	62162931	62164144	62164246	3058	63,65	0,0	42,42	2,0	298	149	0.485104	1	1.0,1.0	0.913,1.0	0.043
3059	ENSG00000184402	SS18L1	chr20	+	62174516	62174644	62172681	62172801	62179181	62179356	3059	24,27	3,0	15,19	1,0	277	149	0.265155	1	0.811,1.0	0.89,1.0	-0.04
3060	ENSG00000149657	LSM14B	chr20	+	62126225	62126439	62124616	62124780	62130218	62130296	3060	10,13	2,0	3,14	0,0	298	149	0.669151	1	0.714,1.0	1.0,1.0	-0.143
3061	ENSG00000149657	LSM14B	chr20	+	62126303	62126439	62124616	62124780	62130218	62130296	3061	119,90	2,0	61,83	0,0	285	149	1	1	0.969,1.0	1.0,1.0	-0.016
3062	ENSG00000149657	LSM14B	chr20	+	62127584	62127701	62126303	62126439	62129784	62129952	3062	219181	101,85	101126	26,30	266	149	0.00109311	0.0230089	0.548,0.544	0.685,0.702	-0.147
3063	ENSG00000149657	LSM14B	chr20	+	62127584	62127701	62126303	62126439	62130218	62130296	3063	147117	2,10	65,86	4,4	266	149	0.71236	1	0.976,0.868	0.901,0.923	0.01
3064	ENSG00000149657	LSM14B	chr20	+	62127584	62127701	62126303	62126439	62130529	62130691	3064	146114	2,0	57,79	0,0	266	149	1	1	0.976,1.0	1.0,1.0	-0.012
3065	ENSG00000149657	LSM14B	chr20	+	62129784	62129952	62126225	62126439	62130218	62130296	3065	199189	2,10	73,74	4,4	298	149	0.421463	1	0.98,0.904	0.901,0.902	0.04
3066	ENSG00000149657	LSM14B	chr20	+	62129784	62129952	62126225	62126439	62130529	62130605	3066	103,85	2,0	27,32	0,0	298	149	0.691058	1	0.963,1.0	1.0,1.0	-0.018
3067	ENSG00000149657	LSM14B	chr20	+	62129784	62129952	62127584	62127701	62130218	62130296	3067	175176	5,6	91,92	8,7	298	149	0.0218448	0.190246	0.946,0.936	0.85,0.868	0.082
3068	ENSG00000149657	LSM14B	chr20	+	62129784	62129952	62127584	62127701	62130529	62130605	3068	79,72	4,3	45,50	0,0	298	149	0.00378405	0.0557808	0.908,0.923	1.0,1.0	-0.085
3069	ENSG00000149657	LSM14B	chr20	+	62130218	62130296	62126225	62126439	62130529	62130666	3069	24,40	2,0	13,16	0,0	227	149	0.813975	1	0.887,1.0	1.0,1.0	-0.056
3070	ENSG00000149657	LSM14B	chr20	+	62130218	62130296	62127584	62127701	62130529	62130666	3070	27,36	4,3	17,19	0,0	227	149	0.000812529	0.0189214	0.816,0.887	1.0,1.0	-0.149
3071	ENSG00000149657	LSM14B	chr20	+	62130218	62130296	62129784	62129952	62130529	62130666	3071	120134	2,0	55,56	1,2	227	149	0.492849	1	0.975,1.0	0.973,0.948	0.027
3077	ENSG00000101166	PRELID3B	chr20	-	59037190	59037280	59036689	59036760	59038465	59038634	3077	144201	0,14	76,55	4,6	239	149	0.220584	0.939835	1.0,0.9	0.922,0.851	0.063
3078	ENSG00000101166	PRELID3B	chr20	-	59037190	59037299	59036689	59036760	59038465	59038634	3078	109135	0,14	54,45	4,6	258	149	0.256276	1	1.0,0.848	0.886,0.812	0.075
3079	ENSG00000101166	PRELID3B	chr20	-	59038465	59038634	59036689	59036760	59042698	59042732	3079	267276	0,0	116,85	2,4	298	149	0.029031	0.23237	1.0,1.0	0.967,0.914	0.059
3080	ENSG00000101160	CTSZ	chr20	-	58996638	58996801	58995184	58995759	58997602	58997753	3080	908512	5,3	470366	0,0	298	149	1	1	0.989,0.988	1.0,1.0	-0.012
3081	ENSG00000101160	CTSZ	chr20	-	59006321	59006485	59001464	59001644	59006985	59007230	3081	893448	1,0	450529	0,0	298	149	1	1	0.998,1.0	1.0,1.0	-0.001
3082	ENSG00000254995	STX16-NPEPL1	chr20	+	58659622	58659634	58651433	58652138	58667489	58667597	3082	46,66	16,33	17,15	24,23	161	149	4.32144e-05	0.00228504	0.727,0.649	0.396,0.376	0.302
3083	ENSG00000254995	STX16-NPEPL1	chr20	+	58659622	58659634	58651433	58652138	58667986	58668127	3083	2,3	1,2	0,1	0,0	161	149	1	1	0.649,0.581	NA,1.0	-0.385
3084	ENSG00000254995	STX16-NPEPL1	chr20	+	58667489	58667597	58651433	58652138	58667986	58668127	3084	129175	1,2	82,70	0,0	257	149	0.637308	1	0.987,0.981	1.0,1.0	-0.016
3085	ENSG00000254995	STX16-NPEPL1	chr20	+	58667489	58667597	58659622	58659634	58667986	58668127	3085	202270	0,0	96,76	2,0	257	149	0.826412	1	1.0,1.0	0.965,1.0	0.018
3086	ENSG00000254995	STX16-NPEPL1	chr20	+	58669290	58669453	58667986	58668127	58670511	58670603	3086	173273	6,15	41,63	17,27	298	149	3.65263e-14	4.34288e-11	0.935,0.901	0.547,0.538	0.376
3087	ENSG00000254995	STX16-NPEPL1	chr20	+	58671153	58671297	58670511	58670603	58673630	58673711	3087	129207	0,0	58,47	1,2	293	149	0.598991	1	1.0,1.0	0.967,0.923	0.055
3089	ENSG00000254995	STX16-NPEPL1	chr20	+	58691404	58691562	58673630	58673711	58691723	58691780	3089	4,0	0,2	4,0	0,0	298	149	1	1	1.0,0.0	1.0,NA	-0.5
3090	ENSG00000254995	STX16-NPEPL1	chr20	+	58705497	58705569	58701015	58701158	58707122	58707200	3090	5,8	157,61	1,4	45,55	221	149	0.421008	1	0.021,0.081	0.015,0.047	0.02
3091	ENSG00000124209	RAB22A	chr20	+	58343717	58343799	58311042	58311122	58353272	58353344	3091	163133	1,4	52,65	1,3	231	149	0.588849	1	0.991,0.955	0.971,0.933	0.021
3092	ENSG00000124209	RAB22A	chr20	+	58343717	58343799	58311042	58311122	58353431	58353538	3092	89,75	0,0	38,29	0,2	231	149	0.604464	1	1.0,1.0	1.0,0.903	0.048
3093	ENSG00000124209	RAB22A	chr20	+	58353272	58353344	58311042	58311122	58353431	58353538	3093	15,31	0,0	2,14	0,2	221	149	0.641432	1	1.0,1.0	1.0,0.825	0.088
3094	ENSG00000124209	RAB22A	chr20	+	58353272	58353344	58343717	58343799	58353431	58353538	3094	86,94	0,8	25,47	4,0	221	149	0.824719	1	1.0,0.888	0.808,1.0	0.04
3095	ENSG00000124209	RAB22A	chr20	+	58354155	58354265	58353431	58353538	58359605	58367507	3095	128135	2,1	55,57	0,0	259	149	0.518524	1	0.974,0.987	1.0,1.0	-0.02
3098	ENSG00000124224	PPP4R1L	chr20	-	58271362	58271505	58251756	58251864	58272768	58272825	3098	3,12	1,0	12,4	0,0	292	149	1	1	0.605,1.0	1.0,1.0	-0.198
3100	ENSG00000101146	RAE1	chr20	+	57354711	57354816	57354031	57354128	57356445	57356512	3100	398299	0,0	187155	0,3	254	149	0.918373	1	1.0,1.0	1.0,0.968	0.016
3103	ENSG00000087586	AURKA	chr20	-	56373407	56373556	56369664	56370659	56381432	56381571	3103	247278	1,2	135100	0,0	298	149	1	1	0.992,0.986	1.0,1.0	-0.011
3104	ENSG00000087586	AURKA	chr20	-	56388311	56388506	56388155	56388202	56390555	56390665	3104	0,2	54,55	0,0	37,17	298	149	1	1	0.0,0.018	0.0,0.0	0.009
3105	ENSG00000087586	AURKA	chr20	-	56388686	56388784	56388155	56388202	56390555	56390665	3105	92,67	54,55	13,5	37,17	247	149	5.88271e-07	8.13054e-05	0.507,0.424	0.175,0.151	0.303
3106	ENSG00000087586	AURKA	chr20	-	56388686	56388784	56388155	56388202	56391942	56392220	3106	37,22	23,30	6,0	26,38	247	149	2.64672e-08	5.88988e-06	0.492,0.307	0.122,0.0	0.338
3107	ENSG00000087586	AURKA	chr20	-	56388686	56388784	56388155	56388202	56392153	56392215	3107	35,22	17,15	6,0	12,15	247	149	1.42538e-05	0.000996108	0.554,0.469	0.232,0.0	0.396
3108	ENSG00000087586	AURKA	chr20	-	56388686	56388784	56388155	56388202	56392167	56392196	3108	35,22	30,31	6,0	32,20	247	149	2.81542e-07	4.43791e-05	0.413,0.3	0.102,0.0	0.305
3109	ENSG00000087586	AURKA	chr20	-	56390555	56390665	56388155	56388202	56391942	56392131	3109	72,90	23,30	35,33	26,38	259	149	7.49337e-05	0.00343452	0.643,0.633	0.436,0.333	0.254
3110	ENSG00000087586	AURKA	chr20	-	56390555	56390665	56388155	56388202	56392153	56392215	3110	42,51	17,15	25,15	12,15	259	149	0.0700687	0.429052	0.587,0.662	0.545,0.365	0.17
3111	ENSG00000087586	AURKA	chr20	-	56390555	56390665	56388155	56388202	56392167	56392202	3111	48,46	30,31	36,16	32,20	259	149	0.106505	0.571178	0.479,0.461	0.393,0.315	0.116
3112	ENSG00000087586	AURKA	chr20	-	56390555	56390665	56388686	56388784	56391942	56392131	3112	80,80	2,0	17,23	0,0	259	149	0.650207	1	0.958,1.0	1.0,1.0	-0.021
3118	ENSG00000171940	ZNF217	chr20	-	53571720	53571853	53567064	53569264	53575726	53577280	3118	43,95	0,11	49,24	3,1	282	149	0.541312	1	1.0,0.82	0.896,0.927	-0.002
3133	ENSG00000054793	ATP9A	chr20	-	51618661	51618806	51617489	51617554	51618953	51619043	3133	152178	0,1	22,32	0,0	294	149	1	1	1.0,0.989	1.0,1.0	-0.006
3134	ENSG00000054793	ATP9A	chr20	-	51656937	51657150	51639342	51639504	51669996	51670109	3134	258202	2,0	52,56	0,0	298	149	1	1	0.985,1.0	1.0,1.0	-0.008
3135	ENSG00000054793	ATP9A	chr20	-	51694007	51694102	51690738	51690819	51696092	51696144	3135	142181	0,1	37,40	4,0	244	149	0.0972361	0.53744	1.0,0.991	0.85,1.0	0.071
3136	ENSG00000054793	ATP9A	chr20	-	51725818	51725932	51712965	51713074	51768301	51768328	3136	43,71	2,0	6,13	0,0	263	149	0.572893	1	0.924,1.0	1.0,1.0	-0.038
3137	ENSG00000054793	ATP9A	chr20	-	51729833	51729978	51725818	51725932	51768301	51768328	3137	240194	0,0	41,62	0,1	294	149	1	1	1.0,1.0	1.0,0.969	0.016
3138	ENSG00000000419	DPM1	chr20	-	50940864	50940933	50936147	50936262	50942030	50942126	3138	139148	4,9	48,73	3,1	218	149	0.322659	1	0.96,0.918	0.916,0.98	-0.009
3139	ENSG00000000419	DPM1	chr20	-	50940864	50940955	50936147	50936262	50942030	50942126	3139	86,86	4,9	22,35	3,1	240	149	0.488568	1	0.93,0.856	0.82,0.956	0.005
3140	ENSG00000000419	DPM1	chr20	-	50941104	50941209	50940864	50940933	50942030	50942126	3140	29,23	62,79	10,8	27,43	254	149	0.207132	0.902321	0.215,0.146	0.178,0.098	0.042
3141	ENSG00000000419	DPM1	chr20	-	50941104	50941209	50940864	50940955	50942030	50942126	3141	4,9	0,5	2,1	1,0	254	149	0.0167285	0.158213	1.0,0.514	0.54,1.0	-0.013
3142	ENSG00000000419	DPM1	chr20	-	50941128	50941209	50940864	50940933	50942030	50942126	3142	31,61	62,79	9,5	27,43	230	149	0.000276958	0.00890675	0.245,0.333	0.178,0.07	0.165
3143	ENSG00000000419	DPM1	chr20	-	50941128	50941209	50940864	50940933	50945736	50945762	3143	14,26	0,1	1,1	0,0	230	149	1	1	1.0,0.944	1.0,1.0	-0.028
3144	ENSG00000000419	DPM1	chr20	-	50941128	50941209	50940864	50940955	50942030	50942126	3144	3,12	0,5	2,1	1,0	230	149	0.0158983	0.1523	1.0,0.609	0.564,1.0	0.022
3145	ENSG00000000419	DPM1	chr20	-	50942030	50942126	50940864	50940933	50945736	50945762	3145	142179	0,1	73,81	0,0	245	149	1	1	1.0,0.991	1.0,1.0	-0.004
3146	ENSG00000000419	DPM1	chr20	-	50942030	50942126	50941104	50941209	50945736	50945762	3146	109141	1,0	60,44	0,0	245	149	1	1	0.985,1.0	1.0,1.0	-0.008
3147	ENSG00000000419	DPM1	chr20	-	50945736	50945762	50942030	50942126	50945846	50945861	3147	110146	13,1	65,48	1,1	175	149	0.0113408	0.119964	0.878,0.992	0.982,0.976	-0.044
3148	ENSG00000000419	DPM1	chr20	-	50948628	50948662	50945846	50945923	50955185	50955285	3148	221272	0,0	98,99	1,0	183	149	1	1	1.0,1.0	0.988,1.0	0.006
3151	ENSG00000196396	PTPN1	chr20	+	50561362	50561453	50510382	50510590	50564968	50565069	3151	268242	0,1	133138	1,0	240	149	1	1	1.0,0.993	0.988,1.0	0.002
3152	ENSG00000124208	TMEM189-UBE2V1	chr20	-	50084128	50084254	50081123	50082914	50096671	50096820	3152	227184	0,3	216172	1,1	275	149	1	1	1.0,0.971	0.992,0.989	-0.005
3153	ENSG00000158480	SPATA2	chr20	-	49908154	49908592	49903390	49906845	49915379	49915529	3153	90,46	0,0	39,39	0,2	298	149	0.513218	1	1.0,1.0	1.0,0.907	0.046
3156	ENSG00000064607	SUGP2	chr19	-	18991339	18991553	18990892	18991149	18994365	18994486	3156	2,0	1,2	3,1	2,2	298	149	0.179084	0.818135	0.5,0.0	0.429,0.2	-0.065
3157	ENSG00000064607	SUGP2	chr19	-	18993637	18993740	18990887	18991149	18994365	18994486	3157	11,34	1,2	19,15	2,2	252	149	0.437673	1	0.867,0.91	0.849,0.816	0.056
3158	ENSG00000064607	SUGP2	chr19	-	18993647	18993740	18990889	18991149	18994365	18995280	3158	9,22	1,2	10,14	2,2	242	149	0.447755	1	0.847,0.871	0.755,0.812	0.075
3159	ENSG00000064607	SUGP2	chr19	-	18998923	18998985	18995143	18995280	19001612	19001674	3159	0,1	76,87	3,0	43,36	211	149	0.443339	1	0.0,0.008	0.047,0.0	-0.019
3160	ENSG00000064607	SUGP2	chr19	-	19001612	19001674	18994365	18995280	19004167	19004273	3160	131112	0,0	59,57	0,2	211	149	0.527997	1	1.0,1.0	1.0,0.953	0.024
3161	ENSG00000064607	SUGP2	chr19	-	19003495	19003608	19001612	19001674	19004167	19004269	3161	1,8	123,87	5,0	44,48	262	149	0.851845	1	0.005,0.05	0.061,0.0	-0.003
3162	ENSG00000064607	SUGP2	chr19	-	19007346	19007447	19004167	19004646	19008316	19008428	3162	0,1	55,81	0,0	37,38	250	149	1	1	0.0,0.007	0.0,0.0	0.004
3163	ENSG00000064607	SUGP2	chr19	-	19008316	19008428	19004167	19004646	19009854	19010342	3163	188168	0,2	100,91	0,0	261	149	1	1	1.0,0.98	1.0,1.0	-0.01
3165	ENSG00000124201	ZNFX1	chr20	-	49260462	49260577	49257416	49257664	49263333	49263483	3165	104118	0,0	94,85	2,0	264	149	0.885976	1	1.0,1.0	0.964,1.0	0.018
3166	ENSG00000124201	ZNFX1	chr20	-	49263333	49263483	49260462	49260577	49264715	49264864	3166	98112	5,1	78,73	7,5	298	149	0.0301571	0.238895	0.907,0.982	0.848,0.88	0.081
3167	ENSG00000124228	DDX27	chr20	+	49228714	49228888	49226429	49226535	49230198	49230349	3167	285243	0,0	154155	0,2	298	149	1	1	1.0,1.0	1.0,0.975	0.012
3168	ENSG00000124228	DDX27	chr20	+	49231022	49231115	49230198	49230349	49233305	49233405	3168	26,17	115103	15,9	37,60	242	149	0.533623	1	0.122,0.092	0.2,0.085	-0.036
3169	ENSG00000124228	DDX27	chr20	+	49238948	49239055	49233837	49236510	49239235	49239338	3169	135148	0,1	70,62	2,0	256	149	0.476951	1	1.0,0.989	0.953,1.0	0.018
3170	ENSG00000124198	ARFGEF2	chr20	+	48952704	48952884	48951322	48951469	48953555	48953790	3170	175296	0,0	70,53	1,0	298	149	1	1	1.0,1.0	0.972,1.0	0.014
3171	ENSG00000124198	ARFGEF2	chr20	+	48965871	48966023	48963829	48963898	48969146	48969277	3171	156305	2,1	53,62	2,1	298	149	0.824178	1	0.975,0.993	0.93,0.969	0.034
3172	ENSG00000124198	ARFGEF2	chr20	+	48974765	48974874	48973144	48973284	48976015	48976199	3172	55214	6,2	35,11	2,0	258	149	0.46711	1	0.841,0.984	0.91,1.0	-0.043
3173	ENSG00000124198	ARFGEF2	chr20	+	48998192	48998233	48995782	48995882	48998335	48998505	3173	60146	0,0	19,22	1,0	190	149	1	1	1.0,1.0	0.937,1.0	0.031
3174	ENSG00000124198	ARFGEF2	chr20	+	49023050	49023181	49018883	49018998	49025312	49025481	3174	109263	1,1	50,41	0,0	280	149	1	1	0.983,0.993	1.0,1.0	-0.012
3175	ENSG00000124198	ARFGEF2	chr20	+	49028529	49028668	49025312	49025481	49032048	49032166	3175	77252	0,2	29,11	0,0	288	149	1	1	1.0,0.985	1.0,1.0	-0.008
3176	ENSG00000124198	ARFGEF2	chr20	+	49032048	49032166	49028529	49028668	49033022	49036693	3176	63207	2,0	23,9	0,0	267	149	1	1	0.946,1.0	1.0,1.0	-0.027
3177	ENSG00000124151	NCOA3	chr20	+	47583182	47583261	47501886	47502019	47622228	47622330	3177	57158	2,5	28,25	0,0	228	149	0.0311705	0.244419	0.949,0.954	1.0,1.0	-0.048
3178	ENSG00000124151	NCOA3	chr20	+	47623910	47624083	47622228	47622330	47625380	47625481	3178	59179	6,4	48,19	0,2	298	149	0.0905387	0.511977	0.831,0.957	1.0,0.826	-0.019
3179	ENSG00000124151	NCOA3	chr20	+	47639924	47640051	47639576	47639822	47642212	47642384	3179	90147	2,0	32,14	0,0	276	149	1	1	0.96,1.0	1.0,1.0	-0.02
3180	ENSG00000101040	ZMYND8	chr20	-	47212641	47212725	47209213	47210897	47220257	47220324	3180	5,18	2,14	6,2	4,0	233	149	0.379655	1	0.615,0.451	0.49,1.0	-0.212
3184	ENSG00000101040	ZMYND8	chr20	-	47262287	47262428	47249286	47249439	47276313	47276795	3184	29,40	6,1	27,37	0,0	290	149	0.000299906	0.0093499	0.713,0.954	1.0,1.0	-0.167
3185	ENSG00000101040	ZMYND8	chr20	-	47290186	47290274	47287228	47287284	47291795	47291888	3185	14,25	0,0	23,20	0,3	237	149	0.252658	1	1.0,1.0	1.0,0.807	0.097
3187	ENSG00000101040	ZMYND8	chr20	-	47310055	47310204	47298728	47298947	47347855	47347926	3187	4,11	0,1	19,10	0,0	298	149	1	1	1.0,0.846	1.0,1.0	-0.077
3188	ENSG00000101040	ZMYND8	chr20	-	47347855	47347926	47310055	47310204	47356656	47356670	3188	0,2	0,0	13,7	3,0	220	149	1	1	NA,1.0	0.746,1.0	0.127
3197	ENSG00000062598	ELMO2	chr20	-	46371351	46371459	46368890	46370525	46371578	46371691	3197	87,47	2,0	21,24	0,0	257	149	0.485514	1	0.962,1.0	1.0,1.0	-0.019
3198	ENSG00000062598	ELMO2	chr20	-	46387337	46387431	46386123	46386275	46389038	46389220	3198	27,17	1,0	18,12	0,2	243	149	0.433885	1	0.943,1.0	1.0,0.786	0.079
3199	ENSG00000062598	ELMO2	chr20	-	46387337	46387437	46386123	46386275	46389038	46389220	3199	58,53	1,0	35,27	0,2	249	149	0.657245	1	0.972,1.0	1.0,0.89	0.041
3200	ENSG00000062598	ELMO2	chr20	-	46393528	46393601	46393092	46393143	46394048	46394089	3200	63,37	3,4	34,30	4,2	222	149	0.724706	1	0.934,0.861	0.851,0.91	0.017
3201	ENSG00000062598	ELMO2	chr20	-	46398696	46398771	46394404	46394503	46406547	46406559	3201	26,9	12,3	10,5	1,0	224	149	0.000241039	0.00809571	0.59,0.666	0.869,1.0	-0.306
3202	ENSG00000062598	ELMO2	chr20	-	46398696	46398771	46394404	46394532	46406547	46406559	3202	43,20	18,3	10,23	4,8	224	149	0.728155	1	0.614,0.816	0.624,0.657	0.074
3206	ENSG00000100982	PCIF1	chr20	+	45939214	45939339	45938980	45939123	45940474	45940612	3206	129127	1,0	50,53	0,0	274	149	1	1	0.986,1.0	1.0,1.0	-0.007
3207	ENSG00000100982	PCIF1	chr20	+	45947072	45947166	45946199	45946384	45947262	45947438	3207	130,78	0,0	79,44	0,1	243	149	1	1	1.0,1.0	1.0,0.964	0.018
3208	ENSG00000100979	PLTP	chr20	-	45909515	45909671	45907840	45907904	45909941	45910070	3208	26,5	2,0	4,7	1,0	298	149	0.511453	1	0.867,1.0	0.667,1.0	0.1
3210	ENSG00000064601	CTSA	chr20	+	45891915	45892027	45891375	45891762	45892397	45892484	3210	742370	2,0	105155	0,0	261	149	1	1	0.995,1.0	1.0,1.0	-0.002
3211	ENSG00000064601	CTSA	chr20	+	45892272	45892323	45891568	45892027	45892397	45892454	3211	1492838	10,9	281315	0,1	200	149	0.948084	1	0.991,0.986	1.0,0.996	-0.01
3212	ENSG00000064601	CTSA	chr20	+	45893219	45893311	45892724	45892880	45893987	45894072	3212	1318770	0,4	223155	0,3	241	149	0.919536	1	1.0,0.992	1.0,0.97	0.011
3213	ENSG00000064601	CTSA	chr20	+	45897716	45897806	45896964	45897040	45898004	45898109	3213	22001409	1,0	319406	0,0	239	149	1	1	0.999,1.0	1.0,1.0	0
3214	ENSG00000101473	ACOT8	chr20	-	45843526	45843721	45841720	45841956	45844262	45844420	3214	91,54	0,0	25,19	0,2	298	149	0.921485	1	1.0,1.0	1.0,0.826	0.087
3215	ENSG00000101473	ACOT8	chr20	-	45843526	45843772	45841725	45841956	45844262	45844420	3215	43,33	0,0	7,17	0,2	298	149	0.724708	1	1.0,1.0	1.0,0.81	0.095
3216	ENSG00000101473	ACOT8	chr20	-	45848449	45848675	45842022	45844420	45857187	45857371	3216	118,97	1,0	25,25	0,0	298	149	1	1	0.983,1.0	1.0,1.0	-0.008
3217	ENSG00000101473	ACOT8	chr20	-	45853922	45853979	45848532	45848675	45855158	45855292	3217	1,0	70,38	0,0	29,12	206	149	1	1	0.01,0.0	0.0,0.0	0.005
3218	ENSG00000101473	ACOT8	chr20	-	45853922	45853979	45848532	45848675	45857187	45857405	3218	0,0	19,14	0,2	4,4	206	149	0.700205	1	0.0,0.0	0.0,0.266	-0.133
3219	ENSG00000101473	ACOT8	chr20	-	45853922	45853984	45848449	45848675	45855158	45855292	3219	2,3	70,38	0,2	29,12	211	149	0.338258	1	0.02,0.053	0.0,0.105	-0.016
3220	ENSG00000101473	ACOT8	chr20	-	45855158	45855292	45848449	45848675	45856782	45856924	3220	57,36	4,0	28,11	0,0	283	149	0.0864908	0.495762	0.882,1.0	1.0,1.0	-0.059
3221	ENSG00000101473	ACOT8	chr20	-	45855158	45855292	45848449	45848675	45857187	45857196	3221	126,81	19,14	61,35	4,4	283	149	0.0620486	0.392475	0.777,0.753	0.889,0.822	-0.09
3222	ENSG00000101473	ACOT8	chr20	-	45855158	45855292	45853421	45853979	45857187	45857196	3222	61,44	0,0	33,23	0,2	283	149	0.846756	1	1.0,1.0	1.0,0.858	0.071
3224	ENSG00000100330	MTMR3	chr22	+	29957035	29957088	29883154	29883359	29978441	29978531	3224	21,11	0,0	3,5	2,0	202	149	0.477287	1	1.0,1.0	0.525,1.0	0.238
3225	ENSG00000100330	MTMR3	chr22	+	29970975	29971062	29883196	29883359	29978441	29978531	3225	7,8	0,0	11,8	2,0	236	149	0.919604	1	1.0,1.0	0.776,1.0	0.112
3226	ENSG00000100330	MTMR3	chr22	+	29970975	29971062	29957035	29957088	29978441	29978531	3226	12,17	7,1	20,10	0,0	236	149	7.48905e-05	0.00343452	0.52,0.915	1.0,1.0	-0.282
3227	ENSG00000100330	MTMR3	chr22	+	29988479	29988562	29978935	29979052	29991503	29991628	3227	14,19	0,0	15,21	3,0	232	149	0.197353	0.874339	1.0,1.0	0.763,1.0	0.119
3228	ENSG00000100330	MTMR3	chr22	+	30022028	30022139	30019479	30020884	30022608	30022697	3228	58,30	5,3	21,13	4,1	260	149	0.701572	1	0.869,0.851	0.751,0.882	0.043
3229	ENSG00000100330	MTMR3	chr22	+	30023456	30023483	30022608	30022697	30025629	30026037	3229	12,1	25,18	3,1	33,12	176	149	0.044562	0.312399	0.289,0.045	0.071,0.066	0.098
3232	ENSG00000124104	SNX21	chr20	+	45840321	45840458	45835032	45835116	45840638	45841090	3232	5,0	29,15	0,0	2,8	286	149	0.074693	0.447427	0.082,0.0	0.0,0.0	0.041
3233	ENSG00000124104	SNX21	chr20	+	45840447	45840458	45834576	45835116	45840638	45840907	3233	5,5	29,15	0,0	2,8	160	149	0.000373385	0.0108506	0.138,0.237	0.0,0.0	0.188
3234	ENSG00000124104	SNX21	chr20	+	45840447	45840458	45834958	45835109	45840638	45840907	3234	2,0	22,5	0,0	1,2	160	149	0.327819	1	0.078,0.0	0.0,0.0	0.039
3235	ENSG00000175063	UBE2C	chr20	+	45814383	45814470	45813436	45813464	45815389	45815540	3235	467290	0,0	186152	0,1	236	149	1	1	1.0,1.0	1.0,0.99	0.005
3236	ENSG00000175063	UBE2C	chr20	+	45814383	45814470	45813436	45813464	45815540	45815745	3236	1159708	26,11	429334	17,14	236	149	0.0102627	0.111917	0.966,0.976	0.941,0.938	0.031
3237	ENSG00000175063	UBE2C	chr20	+	45814383	45814470	45813436	45813464	45815853	45815913	3237	458283	3,1	185146	2,1	236	149	1	1	0.99,0.994	0.983,0.989	0.006
3238	ENSG00000175063	UBE2C	chr20	+	45815389	45815540	45813436	45813464	45815853	45815913	3238	6,3	3,1	3,2	2,1	298	149	0.705277	1	0.5,0.6	0.429,0.5	0.086
3239	ENSG00000175063	UBE2C	chr20	+	45815389	45815540	45814383	45814470	45815853	45815913	3239	17,12	2,2	10,8	6,1	298	149	0.222953	0.94683	0.81,0.75	0.455,0.8	0.152
3240	ENSG00000175063	UBE2C	chr20	+	45815442	45815745	45814409	45814470	45815853	45815913	3240	323293	2,2	224159	6,1	298	149	0.0943018	0.526324	0.988,0.987	0.949,0.988	0.019
3241	ENSG00000175063	UBE2C	chr20	+	45815540	45815745	45813436	45813464	45815853	45815913	3241	349304	3,1	241173	2,1	298	149	1	1	0.983,0.993	0.984,0.989	0.002
3242	ENSG00000175063	UBE2C	chr20	+	45815540	45815745	45814383	45814470	45815853	45815913	3242	1043723	2,2	476352	6,1	298	149	0.884699	1	0.996,0.994	0.975,0.994	0.011
3244	ENSG00000124155	PIGT	chr20	+	45416516	45416654	45416106	45416343	45418771	45418979	3244	372147	1,0	182103	0,0	287	149	1	1	0.995,1.0	1.0,1.0	-0.002
3245	ENSG00000124155	PIGT	chr20	+	45416516	45416654	45416106	45416343	45418851	45418979	3245	372148	3,2	182104	5,1	287	149	0.26319	1	0.985,0.975	0.95,0.982	0.014
3246	ENSG00000124155	PIGT	chr20	+	45416516	45416654	45416106	45416343	45419294	45419395	3246	373150	16,5	185105	7,16	287	149	0.0515574	0.345381	0.924,0.94	0.932,0.773	0.079
3247	ENSG00000124155	PIGT	chr20	+	45416516	45416664	45416141	45416343	45418851	45418979	3247	458183	3,2	206176	5,1	297	149	0.314602	1	0.987,0.979	0.954,0.989	0.011
3248	ENSG00000124155	PIGT	chr20	+	45416516	45416694	45416096	45416343	45418771	45418979	3248	458183	1,0	208178	0,0	298	149	1	1	0.996,1.0	1.0,1.0	-0.002
3249	ENSG00000124155	PIGT	chr20	+	45416516	45416694	45416096	45416343	45418851	45418979	3249	1032501	3,2	429375	5,1	298	149	0.660727	1	0.994,0.992	0.977,0.995	0.007
3250	ENSG00000124155	PIGT	chr20	+	45416516	45416694	45416096	45416343	45419294	45419395	3250	465185	16,5	213179	7,16	298	149	0.073476	0.442622	0.936,0.949	0.938,0.848	0.049
3251	ENSG00000124155	PIGT	chr20	+	45416516	45416694	45416096	45416343	45419503	45419590	3251	458183	0,0	206176	4,4	298	149	0.0230277	0.19746	1.0,1.0	0.963,0.957	0.04
3252	ENSG00000124155	PIGT	chr20	+	45416516	45416694	45416096	45416343	45420331	45420429	3252	458183	4,0	206176	0,0	298	149	1	1	0.983,1.0	1.0,1.0	-0.008
3253	ENSG00000124155	PIGT	chr20	+	45416516	45418979	45416126	45416343	45419294	45419395	3253	630292	16,5	278228	7,16	298	149	0.0365095	0.271014	0.952,0.967	0.952,0.877	0.045
3254	ENSG00000124155	PIGT	chr20	+	45418771	45418979	45416312	45416343	45419294	45419395	3254	173109	16,5	72,52	7,16	298	149	0.0261531	0.216412	0.844,0.916	0.837,0.619	0.152
3255	ENSG00000124155	PIGT	chr20	+	45418771	45418979	45416516	45416654	45419294	45419395	3255	172109	2,3	72,52	3,2	298	149	0.319158	1	0.977,0.948	0.923,0.929	0.036
3256	ENSG00000124155	PIGT	chr20	+	45418771	45418979	45416516	45416694	45419294	45419395	3256	172109	7,2	74,54	7,3	298	149	0.0804924	0.470451	0.925,0.965	0.841,0.9	0.075
3258	ENSG00000124155	PIGT	chr20	+	45418851	45418979	45416122	45416343	45419294	45419395	3258	175109	16,5	77,53	7,16	277	149	0.0311878	0.244462	0.855,0.921	0.855,0.641	0.14
3259	ENSG00000124155	PIGT	chr20	+	45418851	45418979	45416122	45416343	45419503	45419590	3259	3,0	0,0	5,1	4,4	277	149	1	1	1.0,NA	0.402,0.119	0.74
3260	ENSG00000124155	PIGT	chr20	+	45418851	45418979	45416122	45416343	45419507	45419590	3260	3,0	0,1	5,1	0,0	277	149	1	1	1.0,0.0	1.0,1.0	-0.5
3261	ENSG00000124155	PIGT	chr20	+	45418851	45418979	45416516	45416654	45419294	45419395	3261	172110	2,3	72,53	3,2	277	149	0.321349	1	0.979,0.952	0.928,0.934	0.034
3262	ENSG00000124155	PIGT	chr20	+	45418851	45418979	45416516	45416694	45419294	45419395	3262	746427	7,2	295251	7,3	277	149	0.0915802	0.51584	0.983,0.991	0.958,0.978	0.019
3266	ENSG00000124155	PIGT	chr20	+	45419294	45419395	45416083	45416343	45419503	45419590	3266	473248	0,0	186139	4,4	250	149	0.0246916	0.207547	1.0,1.0	0.965,0.954	0.04
3267	ENSG00000124155	PIGT	chr20	+	45419294	45419395	45416083	45416343	45419507	45419590	3267	10,1	0,1	1,7	0,0	250	149	1	1	1.0,0.373	1.0,1.0	-0.314
3271	ENSG00000124155	PIGT	chr20	+	45419472	45419590	45419294	45419395	45420135	45420223	3271	643319	1,0	269179	0,0	267	149	1	1	0.997,1.0	1.0,1.0	-0.002
3272	ENSG00000124155	PIGT	chr20	+	45419503	45419590	45416140	45416343	45420331	45420429	3272	4,0	4,0	4,0	0,0	236	149	1	1	0.387,NA	1.0,NA	-0.613
3274	ENSG00000124155	PIGT	chr20	+	45419503	45419590	45418240	45419395	45420135	45420223	3274	1202616	1,0	491333	0,0	236	149	1	1	0.999,1.0	1.0,1.0	0
3275	ENSG00000124155	PIGT	chr20	+	45419503	45419638	45419294	45419395	45420135	45420223	3275	289145	1,0	120,74	0,0	284	149	1	1	0.993,1.0	1.0,1.0	-0.004
3277	ENSG00000124155	PIGT	chr20	+	45419507	45419590	45419294	45419395	45420135	45420151	3277	566265	1,0	243155	0,0	232	149	1	1	0.997,1.0	1.0,1.0	-0.002
3278	ENSG00000124155	PIGT	chr20	+	45420135	45420223	45419472	45419590	45420331	45420424	3278	1457834	4,0	619455	0,0	237	149	1	1	0.996,1.0	1.0,1.0	-0.002
3279	ENSG00000124155	PIGT	chr20	+	45420152	45420223	45419503	45419590	45420331	45420429	3279	449283	4,0	209151	0,0	220	149	1	1	0.987,1.0	1.0,1.0	-0.006
3280	ENSG00000124155	PIGT	chr20	+	45421382	45421533	45420527	45420693	45424215	45424381	3280	74,56	2,3	36,35	0,0	298	149	0.0236666	0.201329	0.949,0.903	1.0,1.0	-0.074
3281	ENSG00000124155	PIGT	chr20	+	45421382	45421583	45420507	45420693	45424215	45424262	3281	450241	2,3	199161	0,0	298	149	0.666115	1	0.991,0.976	1.0,1.0	-0.016
3282	ENSG00000124155	PIGT	chr20	+	45421382	45421664	45420527	45420693	45424215	45424381	3282	72,55	2,3	36,34	0,0	298	149	0.0219413	0.190858	0.947,0.902	1.0,1.0	-0.076
3283	ENSG00000124155	PIGT	chr20	+	45424460	45424579	45424269	45424381	45425573	45426189	3283	547294	6,8	234226	18,2	268	149	0.0136261	0.136867	0.981,0.953	0.878,0.984	0.036
3284	ENSG00000124155	PIGT	chr20	+	45424495	45424579	45423103	45424381	45425573	45425826	3284	1263641	6,8	493472	18,2	233	149	0.00564812	0.0737397	0.993,0.981	0.946,0.993	0.017
3286	ENSG00000124145	SDC4	chr20	-	45330365	45330564	45325287	45327415	45333022	45333069	3286	450325	0,4	251244	1,0	298	149	1	1	1.0,0.976	0.992,1.0	-0.008
3287	ENSG00000124145	SDC4	chr20	-	45335781	45335920	45333022	45333069	45348324	45348424	3287	537296	6,4	292282	4,3	288	149	0.940392	1	0.979,0.975	0.974,0.98	0
3289	ENSG00000025772	TOMM34	chr20	-	44948729	44948877	44943452	44943579	44951832	44952002	3289	200180	5,10	127132	4,3	297	149	0.299698	1	0.953,0.9	0.941,0.957	-0.022
3290	ENSG00000132832	AL139352.1	chr20	-	44663204	44663553	44659710	44659778	44695390	44695507	3290	18,4	2,0	1,0	0,0	298	149	1	1	0.818,1.0	1.0,NA	-0.091
3291	ENSG00000168734	PKIG	chr20	+	44582584	44582731	44531784	44531978	44585099	44585204	3291	10,1	0,1	2,0	0,0	296	149	1	1	1.0,0.335	1.0,NA	-0.333
3292	ENSG00000168734	PKIG	chr20	+	44582584	44582731	44531784	44531978	44589796	44589866	3292	21,23	52,32	6,1	5,4	296	149	0.977158	1	0.169,0.266	0.377,0.112	-0.027
3293	ENSG00000168734	PKIG	chr20	+	44585099	44585204	44531784	44531978	44589796	44589866	3293	0,1	52,32	0,0	5,4	254	149	1	1	0.0,0.018	0.0,0.0	0.009
3294	ENSG00000168734	PKIG	chr20	+	44585099	44585204	44582584	44582731	44589796	44589866	3294	7,0	19,22	2,0	6,1	254	149	0.335745	1	0.178,0.0	0.164,0.0	0.007
3295	ENSG00000168734	PKIG	chr20	+	44589796	44589866	44531784	44531978	44614533	44614707	3295	84,55	1,2	7,7	0,2	219	149	0.63219	1	0.983,0.949	1.0,0.704	0.114
3296	ENSG00000168734	PKIG	chr20	+	44598615	44598890	44589796	44589866	44614533	44614707	3296	6,3	76,55	1,0	6,6	298	149	1	1	0.038,0.027	0.077,0.0	-0.006
3297	ENSG00000132824	SERINC3	chr20	-	44504800	44504891	44503814	44503995	44506826	44506996	3297	290264	0,4	146125	0,0	240	149	1	1	1.0,0.976	1.0,1.0	-0.012
3298	ENSG00000132824	SERINC3	chr20	-	44509890	44510028	44506826	44506996	44511288	44511368	3298	420349	0,3	198204	0,0	287	149	1	1	1.0,0.984	1.0,1.0	-0.008
3299	ENSG00000132824	SERINC3	chr20	-	44519311	44519414	44513892	44514040	44521912	44522054	3299	4,0	337313	2,0	189167	252	149	1	1	0.007,0.0	0.006,0.0	0.001
3300	ENSG00000149596	JPH2	chr20	-	44118504	44118623	44115664	44116386	44159617	44160407	3300	149,73	5,0	25,24	0,0	268	149	0.120104	0.620871	0.943,1.0	1.0,1.0	-0.028
3301	ENSG00000149596	JPH2	chr20	-	44159617	44160407	44118504	44118623	44186326	44187578	3301	142,84	2,0	17,14	0,0	298	149	1	1	0.973,1.0	1.0,1.0	-0.014
3302	ENSG00000124191	TOX2	chr20	+	43955147	43955272	43914851	43914990	43973366	43973432	3302	5,0	12,6	0,0	2,4	274	149	0.0112329	0.119153	0.185,0.0	0.0,0.0	0.092
3304	ENSG00000124191	TOX2	chr20	+	43973366	43973432	43914851	43914990	44006546	44006792	3304	21,8	2,0	4,4	0,0	215	149	0.516935	1	0.879,1.0	1.0,1.0	-0.06
3305	ENSG00000124191	TOX2	chr20	+	44064776	44064857	44054298	44054526	44065711	44066107	3305	67,31	0,3	4,8	0,2	230	149	0.771482	1	1.0,0.87	1.0,0.722	0.074
[truncated: 39,615 more rows]

## Sheet: MXE
ID	GeneID	geneSymbol	chr	strand	1stExonStart_0base	1stExonEnd	2ndExonStart_0base	2ndExonEnd	upstreamES	upstreamEE	downstreamES	downstreamEE	ID	IJC_SAMPLE_1	SJC_SAMPLE_1	IJC_SAMPLE_2	SJC_SAMPLE_2	IncFormLen	SkipFormLen	PValue	FDR	IncLevel1	IncLevel2	IncLevelDifference
0	ENSG00000160310	PRMT2	chr21	+	46658744	46658920	46663382	46663554	46649574	46649739	46664294	46665117	0	40,26	17,21	23,11	11,18	298	298	0.400791	0.873626	0.702,0.553	0.676,0.379	0.1
1	ENSG00000182871	COL18A1	chr21	+	45487446	45487509	45488417	45488444	45486860	45486992	45489485	45489521	1	36,21	15,11	10,9	2,2	212	176	0.0817154	0.388515	0.666,0.613	0.806,0.789	-0.158
2	ENSG00000197381	ADARB1	chr21	+	45128401	45128573	45171609	45171684	45074579	45074793	45175729	45176664	2	112,47	19,19	46,39	10,9	298	224	0.691297	1	0.816,0.65	0.776,0.765	-0.037
3	ENSG00000197381	ADARB1	chr21	+	45128401	45128573	45134714	45134832	45074599	45074793	45171609	45171684	3	150,69	14,18	77,63	5,6	298	267	0.0557525	0.315502	0.906,0.774	0.932,0.904	-0.078
4	ENSG00000197381	ADARB1	chr21	+	45132214	45132306	45133558	45133682	45128401	45128573	45134714	45134832	4	2,0	1,0	3,2	10,4	241	273	1	1	0.694,NA	0.254,0.362	0.386
5	ENSG00000197381	ADARB1	chr21	+	45171609	45171684	45175729	45176664	45128401	45128573	45180329	45180444	5	31,14	102122	17,16	77,77	224	298	0.833435	1	0.288,0.132	0.227,0.217	-0.012
13	ENSG00000182093	GET1	chr21	+	39393165	39393280	39405913	39406058	39391768	39391836	39406561	39406731	13	33,15	4,0	9,4	0,3	264	294	0.544994	0.960687	0.902,1.0	1.0,0.598	0.152
14	ENSG00000205581	HMGN1	chr21	-	39345829	39345958	39347246	39347292	39345145	39345274	39347378	39347483	14	6,3	5,18	1,2	13,5	195	278	0.13669	0.515919	0.631,0.192	0.099,0.363	0.18
15	ENSG00000205581	HMGN1	chr21	-	39345829	39345958	39347246	39347292	39345145	39345274	39348291	39348339	15	10,6	14,20	6,4	18,11	195	278	0.521192	0.953909	0.505,0.3	0.322,0.341	0.071
16	ENSG00000205581	HMGN1	chr21	-	39345829	39345958	39347378	39347478	39345145	39345274	39348291	39348339	16	0,4	14,20	1,1	18,11	249	278	0.655639	1	0.0,0.183	0.058,0.092	0.017
17	ENSG00000205581	HMGN1	chr21	-	39345829	39345958	39347378	39347483	39345145	39345274	39348291	39348339	17	3,13	14,20	3,8	18,11	254	278	0.764293	1	0.19,0.416	0.154,0.443	0.005
18	ENSG00000205581	HMGN1	chr21	-	39345829	39345958	39347915	39347952	39345145	39345274	39348291	39348339	18	0,2	14,20	0,0	18,11	186	278	0.609987	0.993403	0.0,0.13	0.0,0.0	0.065
19	ENSG00000205581	HMGN1	chr21	-	39347246	39347292	39347378	39347478	39345145	39345274	39348291	39348339	19	0,4	10,6	1,1	6,4	249	195	0.314507	0.78851	0.0,0.343	0.115,0.164	0.032
20	ENSG00000205581	HMGN1	chr21	-	39347246	39347292	39347378	39347483	39345145	39345274	39348291	39348339	20	3,13	10,6	3,8	6,4	254	195	0.827537	1	0.187,0.625	0.277,0.606	-0.035
21	ENSG00000205581	HMGN1	chr21	-	39347246	39347292	39347915	39347952	39345145	39345274	39348291	39348339	21	0,2	10,6	0,0	6,4	186	195	0.714739	1	0.0,0.259	0.0,0.0	0.13
22	ENSG00000205581	HMGN1	chr21	-	39347378	39347478	39347915	39347952	39345145	39345274	39348291	39348339	22	0,2	0,4	0,0	1,1	186	249	1	1	NA,0.401	0.0,0.0	0.401
23	ENSG00000205581	HMGN1	chr21	-	39347378	39347478	39347915	39347952	39345829	39345958	39348291	39348339	23	0,1	0,7	0,0	0,1	186	249	1	1	NA,0.161	NA,0.0	0.161
24	ENSG00000205581	HMGN1	chr21	-	39347378	39347483	39347915	39347952	39345145	39345274	39348291	39348339	24	0,2	3,13	0,0	3,8	186	254	0.65291	1	0.0,0.174	0.0,0.0	0.087
25	ENSG00000205581	HMGN1	chr21	-	39347378	39347483	39347915	39347952	39345829	39345958	39348291	39348339	25	0,1	2,12	0,0	2,6	186	254	1	1	0.0,0.102	0.0,0.0	0.051
26	ENSG00000205581	HMGN1	chr21	-	39348291	39348339	39348421	39348451	39345145	39345274	39348544	39348577	26	81,56	58,78	53,37	50,63	179	197	0.440996	0.905182	0.606,0.441	0.538,0.393	0.058
27	ENSG00000157540	DYRK1A	chr21	+	37425689	37425781	37428866	37428908	37421773	37421866	37430268	37430400	27	3,5	0,0	5,3	3,2	241	191	9.62905e-05	0.00370094	1.0,1.0	0.569,0.543	0.444
28	ENSG00000159128	IFNGR2	chr21	+	33411444	33411575	33414887	33415020	33410835	33410892	33421479	33421685	28	0,0	158,75	2,0	109,68	280	282	1	1	0.0,0.0	0.018,0.0	-0.009
29	ENSG00000249624	AP000295.1	chr21	+	33241885	33241977	33243672	33243714	33229900	33230216	33244950	33245074	29	11,6	13,19	2,1	10,11	241	191	0.0123058	0.119915	0.401,0.2	0.137,0.067	0.198
30	ENSG00000249624	AP000295.1	chr21	+	33268393	33268517	33276595	33276753	33252661	33252830	33279751	33279918	30	1,2	53,42	2,1	8,7	273	298	0.205926	0.640022	0.02,0.049	0.214,0.135	-0.14
31	ENSG00000142168	SOD1	chr21	+	31663789	31663886	31666448	31666518	31659621	31659841	31667257	31667375	31	342414	247323	304236	200214	246	219	0.865807	1	0.552,0.533	0.575,0.495	0.008
32	ENSG00000156256	USP16	chr21	+	29042471	29042528	29043422	29043599	29042012	29042104	29046666	29047321	32	11,17	19,38	0,2	3,0	206	298	0.83693	1	0.456,0.393	0.0,1.0	-0.076
41	ENSG00000100239	PPP6R2	chr22	+	50388985	50389111	50391866	50392015	50372071	50372150	50393892	50394135	41	6,3	2,2	5,4	0,6	275	298	0.730987	1	0.765,0.619	1.0,0.419	-0.018
42	ENSG00000170638	TRABD	chr22	+	50194899	50195040	50197240	50197351	50194339	50194506	50197448	50197588	42	83,56	27,19	83,69	32,32	290	260	0.316229	0.789641	0.734,0.725	0.699,0.659	0.05
43	ENSG00000184164	CRELD2	chr22	+	49923233	49923317	49924359	49924455	49922611	49922707	49925416	49925557	43	18,9	21,9	27,18	47,29	233	245	0.21222	0.651938	0.474,0.513	0.377,0.395	0.107
48	ENSG00000054611	TBC1D22A	chr22	+	46797443	46797620	46878652	46878723	46793500	46793841	46891265	46891394	48	55,33	69,29	31,38	26,21	298	220	0.0899955	0.409515	0.37,0.457	0.468,0.572	-0.107
49	ENSG00000054611	TBC1D22A	chr22	+	46913333	46913446	46974289	46974399	46912073	46912188	46997633	46997709	49	1,2	86,92	0,0	48,34	262	259	0.669185	1	0.011,0.021	0.0,0.0	0.016
50	ENSG00000054611	TBC1D22A	chr22	+	46974289	46974399	46997633	46997709	46912073	46912188	47037070	47037198	50	51,53	7,2	26,19	4,4	259	225	0.254424	0.709963	0.864,0.958	0.85,0.805	0.084
51	ENSG00000054611	TBC1D22A	chr22	+	46997633	46997709	47037070	47037198	46974289	46974399	47111507	47111603	51	20,13	9,6	11,8	1,4	225	277	0.208514	0.644561	0.732,0.727	0.931,0.711	-0.091
52	ENSG00000188064	WNT7B	chr22	-	45931097	45931369	45949919	45950146	45920365	45923335	45976683	45977162	52	40,32	74,36	25,25	32,37	298	298	0.781619	1	0.351,0.471	0.439,0.403	-0.01
53	ENSG00000188064	WNT7B	chr22	-	45931097	45931369	45949919	45950146	45922110	45923335	45972154	45972715	53	0,0	66,31	2,0	25,36	298	298	0.512632	0.951033	0.0,0.0	0.074,0.0	-0.037
54	ENSG00000248405	PRR5-ARHGAP8	chr22	+	44714590	44714671	44725243	44725292	44702232	44702608	44726576	44726634	54	16,7	12,8	12,6	15,6	230	198	0.533072	0.95857	0.534,0.43	0.408,0.463	0.046
55	ENSG00000100347	SAMM50	chr22	+	43963069	43963226	43963285	43963396	43955441	43955598	43964451	43964553	55	2,0	148147	0,3	88,70	298	260	0.705505	1	0.012,0.0	0.0,0.036	-0.012
56	ENSG00000196419	XRCC6	chr22	+	41628117	41628230	41636112	41636251	41621989	41622086	41636515	41636770	56	341275	232316	190217	224268	262	288	0.0900363	0.409515	0.618,0.489	0.483,0.471	0.077
57	ENSG00000196419	XRCC6	chr22	+	41658251	41658352	41661330	41661444	41656902	41657032	41663621	41664034	57	289301	137120	245220	88,83	250	263	0.266384	0.728542	0.689,0.725	0.745,0.736	-0.033
58	ENSG00000100418	DESI1	chr22	-	41604043	41604153	41607261	41607331	41603258	41603381	41607839	41607861	58	106,69	197,94	70,49	70,73	219	259	0.15452	0.552563	0.389,0.465	0.542,0.443	-0.066
59	ENSG00000100418	DESI1	chr22	-	41607261	41607331	41607839	41607861	41604043	41604153	41620751	41621043	59	18,16	88,60	17,9	33,29	171	219	0.0852147	0.396666	0.208,0.255	0.398,0.284	-0.109
60	ENSG00000100401	RANGAP1	chr22	-	41256710	41256824	41257947	41258106	41256190	41256290	41261445	41261580	60	298195	228174	181181	149131	298	263	0.675323	1	0.536,0.497	0.517,0.549	-0.017
61	ENSG00000100401	RANGAP1	chr22	-	41257947	41258106	41261445	41261580	41256710	41256824	41264663	41264843	61	213168	142132	109141	90,78	284	298	0.705438	1	0.611,0.572	0.56,0.655	-0.016
62	ENSG00000100401	RANGAP1	chr22	-	41261445	41261580	41264663	41264843	41257947	41258106	41268096	41268156	62	173141	286185	103114	166169	298	284	0.79665	1	0.366,0.421	0.372,0.391	0.012
63	ENSG00000100372	SLC25A17	chr22	-	40779757	40779894	40784512	40784604	40779008	40779125	40792524	40792676	63	0,0	0,3	1,0	0,0	241	286	1	1	NA,0.0	1.0,NA	-1
64	ENSG00000100372	SLC25A17	chr22	-	40784512	40784604	40792524	40792676	40779008	40779125	40794513	40794580	64	73,78	0,0	41,63	2,0	298	241	0.550542	0.960687	1.0,1.0	0.943,1.0	0.028
65	ENSG00000100372	SLC25A17	chr22	-	40792524	40792676	40794513	40794580	40779008	40779125	40799022	40799083	65	13,18	38,43	12,16	18,33	216	298	0.275173	0.737524	0.321,0.366	0.479,0.401	-0.096
66	ENSG00000239900	ADSL	chr22	+	40349831	40350035	40353072	40353117	40346499	40346711	40354247	40354327	66	176104	17,17	97,82	10,9	298	194	0.584812	0.979551	0.871,0.799	0.863,0.856	-0.024
68	ENSG00000239900	ADSL	chr22	+	40353072	40353117	40354247	40354327	40349831	40350035	40358863	40359035	68	11,22	66,34	13,16	27,36	194	229	0.462409	0.925738	0.164,0.433	0.362,0.344	-0.054
69	ENSG00000100211	CBY1	chr22	+	38656955	38657143	38665545	38665685	38656675	38656750	38668016	38668132	69	23,12	21,22	3,4	5,3	298	289	0.985875	1	0.515,0.346	0.368,0.564	-0.035
71	ENSG00000184949	FAM227A	chr22	-	38607388	38607476	38620211	38620291	38605253	38605348	38623171	38623279	71	6,1	2,4	1,1	0,0	229	237	3.17998e-05	0.00168539	0.756,0.206	1.0,1.0	-0.519
72	ENSG00000184381	PLA2G6	chr22	-	38139981	38140169	38143104	38143288	38134987	38135084	38145437	38145653	72	13,6	2,11	4,1	2,0	298	298	0.117867	0.478598	0.867,0.353	0.667,1.0	-0.224
73	ENSG00000100116	GCAT	chr22	+	37809948	37810157	37813462	37813609	37807904	37808163	37815125	37815280	73	1,2	18,7	7,5	28,13	298	296	0.0571038	0.317699	0.052,0.221	0.199,0.276	-0.101
74	ENSG00000100116	GCAT	chr22	+	37810026	37810157	37813462	37813609	37807911	37808163	37815125	37815280	74	29,22	18,7	24,28	28,13	280	296	0.263403	0.72551	0.63,0.769	0.475,0.695	0.115
76	ENSG00000100083	GGA1	chr22	+	37614189	37614274	37616921	37616997	37608833	37608903	37618447	37618546	76	1,2	37,29	4,7	43,31	234	225	0.0209744	0.170608	0.025,0.062	0.082,0.178	-0.087
77	ENSG00000100083	GGA1	chr22	+	37614193	37614274	37616921	37616997	37608834	37608903	37618447	37618546	77	0,0	37,29	0,1	43,31	230	225	1	1	0.0,0.0	0.0,0.031	-0.015
80	ENSG00000100320	RBFOX2	chr22	-	35768256	35768349	35778024	35778078	35765422	35765483	35781599	35781743	80	20,23	87,60	14,8	47,24	203	242	0.921746	1	0.215,0.314	0.262,0.284	-0.009
81	ENSG00000100354	TNRC6B	chr22	+	40264687	40267036	40270121	40270280	40261831	40262173	40273424	40273600	81	28,59	10,13	39,14	5,7	298	298	0.746797	1	0.737,0.819	0.886,0.667	0.002
88	ENSG00000100225	FBXO7	chr22	+	32478980	32479275	32483896	32484124	32475256	32475398	32485067	32485209	88	16,8	147106	12,7	111,52	298	298	0.599868	0.988978	0.098,0.07	0.098,0.119	-0.024
89	ENSG00000100225	FBXO7	chr22	+	32479132	32479275	32483896	32484124	32475236	32475398	32485067	32485209	89	16,6	147106	6,7	111,52	292	298	0.777421	1	0.1,0.055	0.052,0.121	-0.009
91	ENSG00000198089	SFI1	chr22	+	31602211	31602293	31604308	31604404	31589446	31589577	31604868	31604945	91	67,56	58,54	11,4	11,7	231	245	0.474405	0.930877	0.551,0.524	0.515,0.377	0.092
92	ENSG00000198089	SFI1	chr22	+	31602211	31602293	31604868	31604945	31589446	31589577	31606327	31606430	92	83,56	23,30	11,4	14,6	231	226	0.00235643	0.0398813	0.779,0.646	0.435,0.395	0.297
93	ENSG00000198089	SFI1	chr22	+	31602211	31602293	31604868	31606430	31589446	31589577	31607936	31608033	93	67,56	39,38	11,4	9,6	231	298	0.319754	0.79445	0.689,0.655	0.612,0.462	0.135
94	ENSG00000198089	SFI1	chr22	+	31602211	31602293	31606327	31606430	31589446	31589577	31607936	31608033	94	67,56	43,36	11,4	9,6	231	252	0.321198	0.794666	0.63,0.629	0.571,0.421	0.133
95	ENSG00000198089	SFI1	chr22	+	31602606	31602785	31604868	31606430	31602211	31602293	31607936	31608033	95	102,90	39,36	13,14	9,6	298	298	0.450984	0.915237	0.723,0.714	0.591,0.7	0.073
96	ENSG00000198089	SFI1	chr22	+	31602606	31602785	31606327	31606430	31602211	31602293	31607936	31608033	96	102,90	56,35	13,14	9,6	298	252	0.75392	1	0.606,0.685	0.55,0.664	0.038
97	ENSG00000198089	SFI1	chr22	+	31613141	31613216	31613353	31613530	31611765	31611840	31613601	31613855	97	32,21	117,35	7,6	12,8	224	298	0.255944	0.713159	0.267,0.444	0.437,0.499	-0.112
98	ENSG00000198089	SFI1	chr22	+	31613141	31613216	31613601	31613855	31611765	31611840	31614788	31614860	98	29,21	49,36	6,6	13,9	224	298	0.823066	1	0.441,0.437	0.38,0.47	0.014
99	ENSG00000198089	SFI1	chr22	+	31613141	31613216	31614788	31614860	31611765	31611840	31615047	31615279	99	31,20	41,16	6,6	3,2	224	221	0.0558314	0.315502	0.427,0.552	0.664,0.747	-0.216
100	ENSG00000100325	ASCC2	chr22	-	29832244	29832342	29833540	29833614	29825621	29825780	29834488	29834550	100	2,0	69,17	0,1	6,9	223	247	0.588781	0.981951	0.031,0.0	0.0,0.11	-0.04
102	ENSG00000186575	NF2	chr22	+	29661204	29661339	29664989	29665064	29658188	29658264	29671825	29671948	102	123116	0,1	44,86	0,1	284	224	1	1	1.0,0.989	1.0,0.985	0.002
104	ENSG00000100209	HSCB	chr22	+	28744614	28744704	28745863	28746008	28743881	28743978	28751240	28751288	104	45,42	37,24	10,21	3,2	239	294	0.000575617	0.0147869	0.599,0.683	0.804,0.928	-0.225
105	ENSG00000100209	HSCB	chr22	+	28744614	28744709	28745863	28746008	28743881	28743978	28751240	28751288	105	47,41	37,24	11,21	3,2	244	294	0.000370329	0.010079	0.605,0.673	0.815,0.927	-0.232
106	ENSG00000100209	HSCB	chr22	+	28745863	28746008	28751240	28751288	28744614	28744704	28757077	28757210	106	13,22	15,15	2,6	7,2	294	197	0.676389	1	0.367,0.496	0.161,0.668	0.017
107	ENSG00000183765	CHEK2	chr22	-	28724564	28724923	28724976	28725124	28719394	28719485	28725242	28725367	107	50,51	0,3	27,48	2,0	297	298	0.583911	0.978776	1.0,0.945	0.931,1.0	0.007
108	ENSG00000183765	CHEK2	chr22	-	28724885	28724923	28724976	28725124	28711908	28712017	28725242	28725367	108	20,17	0,0	24,17	1,0	297	187	1	1	1.0,1.0	0.938,1.0	0.031
109	ENSG00000183765	CHEK2	chr22	-	28724885	28724923	28724976	28725124	28719394	28719485	28725242	28725367	109	50,51	1,6	27,48	1,0	297	187	0.00750485	0.0866672	0.969,0.843	0.944,1.0	-0.066
111	ENSG00000100031	GGT1	chr22	+	24607953	24608023	24609961	24610033	24603197	24603321	24610249	24610531	111	20,7	32,29	8,11	21,26	219	221	0.968661	1	0.387,0.196	0.278,0.299	0.003
112	ENSG00000100031	GGT1	chr22	+	24607953	24608023	24609964	24610033	24607663	24607732	24610249	24610531	112	20,11	32,30	6,12	19,26	219	218	0.507932	0.95046	0.384,0.267	0.239,0.315	0.048
113	ENSG00000100031	GGT1	chr22	+	24608989	24609231	24609961	24610033	24607953	24608023	24610357	24610531	113	92,78	53,31	27,30	20,25	298	221	0.0741966	0.3673	0.563,0.651	0.5,0.471	0.121
114	ENSG00000100031	GGT1	chr22	+	24608989	24609231	24609964	24610033	24607953	24608023	24610357	24610531	114	92,78	72,49	27,30	38,26	298	218	0.0777223	0.376387	0.483,0.538	0.342,0.458	0.11
115	ENSG00000099991	CABIN1	chr22	+	24050824	24050974	24054872	24055159	24049090	24049220	24056191	24056360	115	67,58	67,48	32,37	21,25	298	298	0.18728	0.604743	0.5,0.547	0.604,0.597	-0.077
117	ENSG00000184436	THAP7	chr22	-	21001255	21001411	21001831	21001911	21000646	21000787	21002085	21002196	117	0,0	137,93	0,1	44,59	229	298	1	1	0.0,0.0	0.0,0.022	-0.011
118	ENSG00000241973	PI4KA	chr22	-	20807361	20807458	20810966	20811032	20804973	20805165	20813357	20813506	118	45,41	139,76	10,8	27,27	215	246	0.437515	0.903551	0.27,0.382	0.298,0.253	0.051
119	ENSG00000183597	TANGO2	chr22	+	20053436	20053551	20055942	20056013	20052464	20052584	20063337	20063442	119	85,58	5,8	3,6	10,7	264	220	9.05305e-09	1.89925e-06	0.934,0.858	0.2,0.417	0.588
120	ENSG00000183597	TANGO2	chr22	+	20053436	20053551	20061529	20061683	20052464	20052584	20063337	20063442	120	85,58	141,94	3,6	18,22	264	298	0.00332637	0.049551	0.405,0.411	0.158,0.235	0.212
121	ENSG00000183597	TANGO2	chr22	+	20055942	20056013	20061529	20061683	20052464	20052584	20063337	20063442	121	5,8	141,94	10,7	18,22	220	298	4.06513e-06	0.000379036	0.046,0.103	0.429,0.301	-0.29
122	ENSG00000183597	TANGO2	chr22	+	20055942	20056013	20063337	20063442	20053436	20053551	20064541	20065925	122	59,35	86,60	4,6	10,2	220	254	0.536476	0.95857	0.442,0.402	0.316,0.776	-0.124
123	ENSG00000070371	CLTCL1	chr22	-	19235695	19235869	19239274	19239388	19234508	19234706	19242774	19242936	123	41,35	42,52	2,3	6,7	263	298	0.10728	0.450463	0.525,0.433	0.274,0.327	0.178
124	ENSG00000070371	CLTCL1	chr22	-	19253958	19254227	19275622	19275830	19242774	19242936	19291599	19291661	124	97,33	77,63	11,19	13,6	298	298	0.197065	0.624166	0.557,0.344	0.458,0.76	-0.158
125	ENSG00000099968	BCL2L13	chr22	+	17683213	17683321	17702242	17702386	17655661	17655832	17726676	17730855	125	100,63	88,45	15,18	20,8	257	293	0.960132	1	0.564,0.615	0.461,0.72	-0.001
126	ENSG00000099968	BCL2L13	chr22	+	17688985	17689142	17696140	17696210	17683213	17683321	17702242	17702386	126	120,99	47,44	20,20	11,10	298	219	0.502816	0.947484	0.652,0.623	0.572,0.595	0.054
127	ENSG00000099968	BCL2L13	chr22	+	17696140	17696210	17702242	17702386	17688985	17689142	17726676	17730855	127	63,30	135,63	10,8	24,17	219	293	0.781695	1	0.384,0.389	0.358,0.386	0.015
128	ENSG00000069998	HDHD5	chr22	-	17138549	17138738	17143097	17143131	17137510	17138357	17145023	17145117	128	22,7	143,76	11,6	61,66	183	298	0.889627	1	0.2,0.13	0.227,0.129	-0.013
131	ENSG00000198131	ZNF544	chr19	+	58230393	58230462	58243964	58244056	58229464	58229570	58246300	58246427	131	66,76	69,89	58,33	21,22	218	241	0.0014899	0.0293267	0.514,0.486	0.753,0.624	-0.189
132	ENSG00000268750	AC010522.1	chr19	+	57820493	57820549	57839022	57839149	57819718	57819945	57856103	57856233	132	28,25	29,19	26,25	15,20	205	276	0.369666	0.845867	0.565,0.639	0.7,0.627	-0.061
133	ENSG00000063245	EPN1	chr19	+	55688869	55688994	55689296	55689371	55685395	55685645	55689866	55689950	133	349188	236102	246212	140117	274	224	0.502204	0.946685	0.547,0.601	0.59,0.597	-0.019
134	ENSG00000105063	PPP6R1	chr19	-	55241238	55241391	55241476	55241639	55240944	55241079	55242165	55242279	134	162,91	256140	109,96	166203	298	298	0.390157	0.862733	0.388,0.394	0.396,0.321	0.032
137	ENSG00000170889	RPS9	chr19	+	54201486	54201609	54206275	54206462	54201159	54201281	54206552	54206565	137	19461228	90,54	19481508	57,36	272	298	0.00174212	0.0327047	0.959,0.961	0.974,0.979	-0.016
138	ENSG00000170889	RPS9	chr19	+	54201486	54201609	54206275	54206462	54201159	54201281	54207397	54207647	138	19541256	23281373	19811546	23492058	272	298	0.372223	0.848029	0.479,0.501	0.48,0.451	0.024
139	ENSG00000170889	RPS9	chr19	+	54206275	54206462	54206552	54206724	54201486	54201609	54207397	54207647	139	40652544	62,43	42403655	19,25	298	298	0.0029296	0.0455264	0.985,0.983	0.996,0.993	-0.01
140	ENSG00000170906	NDUFA3	chr19	+	54103113	54103188	54105933	54106011	54102820	54102888	54106810	54106978	140	5,4	179,70	9,0	118,80	224	227	0.86932	1	0.028,0.055	0.072,0.0	0.006
141	ENSG00000130844	ZNF331	chr19	+	53555844	53555908	53563762	53563792	53539215	53539282	53569303	53569385	141	82,87	0,0	10,13	5,1	213	179	0.000126332	0.00460396	1.0,1.0	0.627,0.916	0.228
143	ENSG00000182986	ZNF320	chr19	-	52891228	52891346	52893778	52893856	52890308	52890328	52897519	52897649	143	2,1	11,26	0,2	11,8	227	267	0.480866	0.934811	0.176,0.043	0.0,0.227	-0.004
145	ENSG00000062822	POLD1	chr19	+	50415723	50415826	50416395	50416528	50415437	50415590	50416609	50416723	145	78,36	49,29	105,97	86107	252	282	0.113632	0.466672	0.64,0.581	0.577,0.504	0.07
146	ENSG00000039650	PNKP	chr19	-	49861607	49861695	49861771	49861881	49861448	49861510	49862043	49862105	146	45,38	35,11	37,28	39,37	259	237	0.017432	0.151272	0.541,0.76	0.465,0.409	0.214
147	ENSG00000039650	PNKP	chr19	-	49862184	49862281	49862370	49862463	49862043	49862105	49862537	49862608	147	38,20	35,30	20,24	31,27	242	246	0.626574	1	0.525,0.404	0.396,0.475	0.029
148	ENSG00000104973	MED25	chr19	+	49819171	49819296	49828448	49828547	49818570	49818616	49828969	49829015	148	87,51	23,12	61,57	27,30	274	248	0.0131865	0.125272	0.774,0.794	0.672,0.632	0.132
149	ENSG00000126457	PRMT1	chr19	+	49680486	49680588	49681909	49682065	49677151	49677316	49682195	49682259	149	61,49	426255	92,98	571429	251	298	0.316002	0.789641	0.145,0.186	0.161,0.213	-0.022
150	ENSG00000126461	SCAF1	chr19	+	49645020	49645134	49645353	49645411	49642208	49642242	49646107	49646202	150	2,0	52,42	2,4	71,69	263	207	0.164154	0.572774	0.029,0.0	0.022,0.044	-0.019
151	ENSG00000090554	FLT3LG	chr19	+	49478962	49479047	49480297	49480476	49476422	49476566	49480551	49480620	151	1,0	2,4	0,0	4,7	234	298	1	1	0.389,0.0	0.0,0.0	0.195
152	ENSG00000074219	TEAD2	chr19	-	49348956	49349059	49351300	49351365	49348702	49348845	49355147	49355206	152	101,50	0,0	94,59	0,1	214	252	1	1	1.0,1.0	1.0,0.986	0.007
153	ENSG00000130529	TRPM4	chr19	+	49166040	49166215	49168259	49168423	49158191	49158259	49168552	49168736	153	4,10	27,17	14,10	10,16	298	298	0.0358107	0.238186	0.129,0.37	0.583,0.385	-0.234
154	ENSG00000183207	RUVBL2	chr19	+	49014483	49014603	49015020	49015150	49011191	49011310	49015571	49015686	154	177119	171110	281250	320297	269	279	0.153045	0.551599	0.518,0.529	0.477,0.466	0.052
155	ENSG00000063177	RPL18	chr19	-	48616078	48616202	48616725	48616824	48615365	48615946	48617315	48617423	155	1271910	1132783	23091683	17431350	248	273	0.271924	0.734516	0.553,0.561	0.593,0.578	-0.028
156	ENSG00000063177	RPL18	chr19	-	48616078	48616202	48617315	48617423	48615365	48615946	48617790	48617877	156	668546	1130782	1148898	17361345	257	273	0.745593	1	0.386,0.426	0.413,0.415	-0.008
157	ENSG00000063177	RPL18	chr19	-	48616078	48616202	48617315	48617415	48615876	48615946	48617790	48617877	157	1,2	1130782	0,6	17361345	249	273	1	1	0.001,0.003	0.0,0.005	-0.001
160	ENSG00000105373	NOP53	chr19	+	47755347	47755523	47755755	47755822	47754708	47754891	47756527	47756604	160	163,44	43,15	150143	36,37	298	216	0.591814	0.983103	0.733,0.68	0.751,0.737	-0.037
161	ENSG00000063169	BICRA	chr19	+	47670442	47670544	47673569	47673615	47609122	47609168	47673719	47673762	161	3,0	15,7	5,2	8,10	251	195	0.0697916	0.357115	0.134,0.0	0.327,0.134	-0.164
164	ENSG00000142230	SAE1	chr19	+	47180145	47180303	47197232	47197377	47169817	47169923	47203670	47203740	164	6,7	640480	0,1	372529	298	294	0.867944	1	0.009,0.014	0.0,0.002	0.01
165	ENSG00000268621	IGFL2-AS1	chr19	-	46190223	46190414	46195677	46195838	46189028	46189229	46198407	46198442	165	52,40	26,28	12,7	7,4	298	298	0.92712	1	0.667,0.588	0.632,0.636	-0.007
166	ENSG00000268621	IGFL2-AS1	chr19	-	46190284	46190414	46195677	46195838	46189028	46189229	46198407	46198442	166	52,40	37,31	12,7	7,6	298	279	0.825907	1	0.568,0.547	0.616,0.522	-0.011
167	ENSG00000269729	AC006262.2	chr19	-	46173933	46174052	46179485	46179537	46164577	46164651	46180604	46180647	167	7,5	0,0	42,21	0,1	201	268	1	1	1.0,1.0	1.0,0.966	0.017
170	ENSG00000186567	CEACAM19	chr19	+	44671303	44671436	44671745	44671986	44662277	44662398	44672595	44672708	170	1,1	2,5	0,0	1,3	282	298	0.515507	0.951707	0.346,0.174	0.0,0.0	0.26
171	ENSG00000073008	PVR	chr19	+	44658741	44658900	44661291	44661323	44657761	44657910	44661739	44663583	171	128,82	83,57	54,52	26,54	298	181	0.773609	1	0.484,0.466	0.558,0.369	0.011
172	ENSG00000011422	PLAUR	chr19	-	43655438	43655573	43656478	43656640	43648578	43649143	43665315	43665459	172	86,50	2,0	200208	2,4	298	284	0.872687	1	0.976,1.0	0.99,0.98	0.003
173	ENSG00000011422	PLAUR	chr19	-	43655438	43655573	43656478	43656640	43652224	43652371	43665315	43665459	173	87,50	42,30	202208	137128	298	284	0.27792	0.741301	0.664,0.614	0.584,0.608	0.043
174	ENSG00000011422	PLAUR	chr19	-	43656478	43656640	43665315	43665459	43655438	43655573	43667580	43667691	174	43,30	76,57	130104	265213	293	298	0.591686	0.983103	0.365,0.349	0.333,0.332	0.024
175	ENSG00000105755	ETHE1	chr19	-	43508774	43508864	43511436	43511566	43507636	43508060	43526514	43526659	175	26,18	149130	7,10	53,56	279	239	0.871883	1	0.13,0.106	0.102,0.133	0.001
176	ENSG00000105755	ETHE1	chr19	-	43511436	43511566	43526514	43526659	43508774	43508864	43527096	43527201	176	417162	245157	124122	98,90	294	279	0.889348	1	0.618,0.495	0.546,0.563	0.002
177	ENSG00000076928	ARHGEF1	chr19	+	41897314	41897326	41897945	41898113	41896376	41896482	41898441	41898587	177	0,0	14,15	1,3	7,8	161	298	0.00162549	0.0313548	0.0,0.0	0.209,0.41	-0.309
178	ENSG00000076928	ARHGEF1	chr19	+	41904948	41905036	41905174	41905261	41904215	41904383	41905759	41905827	178	30,22	35,22	31,18	31,14	237	236	0.538685	0.959417	0.46,0.499	0.499,0.561	-0.05
184	ENSG00000171570	RAB4B-EGLN2	chr19	+	40780018	40780099	40783777	40783840	40778270	40778391	40783920	40784075	184	30,25	14,7	14,8	12,7	230	212	0.0479024	0.283418	0.664,0.767	0.518,0.513	0.2
185	ENSG00000171570	RAB4B-EGLN2	chr19	+	40780384	40780499	40783777	40783840	40780018	40780099	40783920	40784075	185	33,25	15,7	13,9	15,6	264	212	0.0316203	0.219898	0.639,0.741	0.41,0.546	0.212
186	ENSG00000171570	RAB4B-EGLN2	chr19	+	40780384	40780499	40783920	40784075	40780018	40780099	40786664	40786760	186	29,25	63,39	10,8	17,22	264	298	0.633243	1	0.342,0.42	0.399,0.291	0.036
187	ENSG00000171570	RAB4B-EGLN2	chr19	+	40806554	40806674	40807483	40807551	40800338	40801415	40807808	40808418	187	161,90	68,63	65,84	38,29	269	217	0.496619	0.945705	0.656,0.535	0.58,0.7	-0.044
188	ENSG00000123815	COQ8B	chr19	-	40710058	40710136	40714106	40714133	40705095	40705181	40714277	40714397	188	31,26	0,0	10,12	0,4	176	227	0.0466756	0.280443	1.0,1.0	1.0,0.795	0.103
189	ENSG00000105197	TIMM50	chr19	+	39482884	39482916	39483134	39483156	39481882	39482033	39485687	39485807	189	58,52	3,0	20,22	0,0	181	171	0.4301	0.898943	0.948,1.0	1.0,1.0	-0.026
190	ENSG00000105197	TIMM50	chr19	+	39482884	39482916	39485543	39485602	39481882	39482033	39485687	39485807	190	58,52	23,34	20,22	12,25	181	208	0.145433	0.534509	0.743,0.637	0.657,0.503	0.11
191	ENSG00000105197	TIMM50	chr19	+	39483134	39483156	39485543	39485602	39481882	39482033	39485687	39485807	191	3,0	23,34	0,0	12,25	171	208	0.486855	0.940643	0.137,0.0	0.0,0.0	0.069
192	ENSG00000130244	FAM98C	chr19	+	38405518	38405635	38406909	38407077	38404907	38405113	38408750	38409084	192	2,1	33,30	0,0	24,39	266	298	0.652883	1	0.064,0.036	0.0,0.0	0.05
196	ENSG00000126247	CAPNS1	chr19	+	36142651	36142741	36142908	36142966	36142299	36142333	36143063	36143128	196	72,67	810668	71,76	673663	239	207	0.334284	0.805706	0.071,0.08	0.084,0.09	-0.011
197	ENSG00000075702	WDR62	chr19	+	36071555	36071716	36073341	36073531	36067827	36068010	36081432	36081570	197	64,20	34,38	19,18	25,19	298	298	0.640546	1	0.653,0.345	0.432,0.486	0.04
198	ENSG00000075702	WDR62	chr19	+	36091401	36091465	36092688	36092811	36091199	36091311	36094030	36094164	198	28,16	55,39	8,17	11,16	213	272	0.0546304	0.310456	0.394,0.344	0.482,0.576	-0.16
199	ENSG00000188223	AD000671.1	chr19	+	35752803	35752833	35752913	35752999	35752433	35752484	35753086	35753253	199	11,11	49,20	7,3	17,29	179	235	0.357621	0.834202	0.228,0.419	0.351,0.12	0.088
200	ENSG00000188223	AD000671.1	chr19	+	35752913	35752999	35753086	35753253	35752803	35752833	35754016	35754157	200	24,11	40,19	12,16	14,26	235	298	0.626773	1	0.432,0.423	0.521,0.438	-0.052
201	ENSG00000161265	U2AF1L4	chr19	-	35743295	35743345	35743808	35743904	35743154	35743208	35744069	35744145	201	73,29	0,1	20,13	0,0	245	199	1	1	1.0,0.959	1.0,1.0	-0.02
202	ENSG00000267120	AD000671.2	chr19	-	35739709	35740088	35740379	35740564	35739251	35739626	35741023	35741228	202	2,1	6,10	3,0	5,8	298	298	0.725397	1	0.25,0.091	0.375,0.0	-0.017
203	ENSG00000161249	DMKN	chr19	-	35505938	35505986	35509910	35509961	35505717	35505765	35510183	35510252	203	12,2	116107	10,3	73,71	200	197	0.424984	0.897188	0.092,0.018	0.119,0.04	-0.025
204	ENSG00000161249	DMKN	chr19	-	35505938	35506049	35509910	35509961	35505717	35505765	35510183	35510252	204	12,2	13,31	10,3	17,11	200	260	0.538707	0.959417	0.545,0.077	0.433,0.262	-0.037
205	ENSG00000161249	DMKN	chr19	-	35506125	35506185	35507457	35507511	35505938	35505986	35508204	35508240	205	0,0	5,1	1,4	3,0	203	209	4.64758e-05	0.00210816	0.0,0.0	0.256,1.0	-0.628
206	ENSG00000161249	DMKN	chr19	-	35506125	35506185	35507457	35507511	35505938	35505986	35509910	35509961	206	0,0	4,1	2,2	2,0	203	209	1.70126e-05	0.00105751	0.0,0.0	0.507,1.0	-0.754
207	ENSG00000161249	DMKN	chr19	-	35506125	35506185	35508204	35508240	35505938	35505986	35509910	35509961	207	7,5	4,1	0,2	2,0	185	209	0.82326	1	0.664,0.85	0.0,1.0	0.257
208	ENSG00000161249	DMKN	chr19	-	35506125	35506185	35507457	35507511	35505938	35505986	35510183	35510252	208	1,0	4,2	1,2	4,0	203	209	0.00686199	0.0820668	0.205,0.0	0.205,1.0	-0.5
209	ENSG00000161249	DMKN	chr19	-	35506125	35506185	35508204	35508240	35505938	35505986	35510183	35510252	209	6,4	4,2	1,3	4,0	185	209	0.73818	1	0.629,0.693	0.22,1.0	0.051
210	ENSG00000161249	DMKN	chr19	-	35506125	35506185	35509910	35509961	35505938	35505986	35510183	35510252	210	32,20	4,2	29,21	4,0	200	209	0.528166	0.958472	0.893,0.913	0.883,1.0	-0.038
214	ENSG00000161249	DMKN	chr19	-	35506509	35506665	35507457	35507511	35506125	35506185	35510183	35510252	214	1,0	0,0	0,0	0,1	203	298	1	1	1.0,NA	NA,0.0	1
215	ENSG00000161249	DMKN	chr19	-	35506509	35506665	35508204	35508240	35506125	35506185	35510183	35510252	215	1,0	0,0	2,0	0,1	185	298	1	1	1.0,NA	1.0,0.0	0.5
216	ENSG00000161249	DMKN	chr19	-	35506509	35506665	35509910	35509961	35506125	35506185	35510183	35510252	216	12,2	0,0	10,3	0,1	200	298	1	1	1.0,1.0	1.0,0.817	0.092
217	ENSG00000161249	DMKN	chr19	-	35507457	35507511	35508204	35508240	35505938	35505986	35509910	35509961	217	7,5	0,0	0,2	2,2	185	203	3.36198e-05	0.00169719	1.0,1.0	0.0,0.523	0.738
218	ENSG00000161249	DMKN	chr19	-	35507457	35507511	35508204	35508240	35505938	35505986	35510183	35510252	218	6,4	1,0	1,3	1,2	185	203	0.0155155	0.140001	0.868,1.0	0.523,0.622	0.361
219	ENSG00000161249	DMKN	chr19	-	35507457	35507511	35509910	35509961	35505938	35505986	35510183	35510252	219	32,20	1,0	29,21	1,2	200	203	0.491907	0.942376	0.97,1.0	0.967,0.914	0.044
221	ENSG00000161249	DMKN	chr19	-	35507457	35507511	35508204	35508240	35506125	35506185	35510183	35510252	221	1,0	1,0	2,0	0,0	185	203	1	1	0.523,NA	1.0,NA	-0.477
222	ENSG00000161249	DMKN	chr19	-	35507457	35507511	35509910	35509961	35506125	35506185	35510183	35510252	222	12,2	1,0	10,3	0,0	200	203	1	1	0.924,1.0	1.0,1.0	-0.038
223	ENSG00000161249	DMKN	chr19	-	35508204	35508240	35509910	35509961	35505938	35505986	35510183	35510252	223	32,20	6,4	29,21	1,3	200	185	0.0753696	0.370592	0.831,0.822	0.964,0.866	-0.089
224	ENSG00000161249	DMKN	chr19	-	35508204	35508240	35509910	35509961	35506125	35506185	35510183	35510252	224	12,2	1,0	10,3	2,0	200	185	1	1	0.917,1.0	0.822,1.0	0.047
225	ENSG00000161249	DMKN	chr19	-	35508204	35508240	35509910	35509961	35507457	35507511	35510183	35510211	225	12,2	0,2	11,3	1,2	200	185	0.393748	0.867339	1.0,0.481	0.911,0.581	-0.006
226	ENSG00000089327	FXYD5	chr19	+	35160708	35160801	35164155	35164245	35158343	35158400	35166141	35166171	226	39,32	301201	58,55	376287	242	239	0.310644	0.785976	0.113,0.136	0.132,0.159	-0.021
227	ENSG00000089327	FXYD5	chr19	+	35164155	35164245	35166141	35166171	35160708	35160801	35166250	35166325	227	146,77	146,85	168119	211155	239	179	0.200874	0.631335	0.428,0.404	0.374,0.365	0.047
228	ENSG00000089327	FXYD5	chr19	+	35166141	35166171	35166250	35166325	35164034	35164245	35169565	35169881	228	104,52	209112	144,93	285197	179	224	0.932608	1	0.384,0.367	0.387,0.371	-0.004
230	ENSG00000257103	LSM14A	chr19	+	34208928	34209051	34215123	34215300	34196633	34196763	34215595	34215661	230	179180	119192	100,99	69,85	272	298	0.628294	1	0.622,0.507	0.614,0.561	-0.023
236	ENSG00000213096	ZNF254	chr19	+	24103746	24103867	24105939	24106066	24091900	24092015	24106547	24106643	236	0,0	7,13	0,1	2,0	270	276	1	1	0.0,0.0	0.0,1.0	-0.5
238	ENSG00000186010	NDUFA13	chr19	+	19526024	19526260	19527280	19527352	19515735	19516332	19527700	19527770	238	2,4	403288	0,0	243186	298	221	1	1	0.004,0.01	0.0,0.0	0.007
239	ENSG00000186010	NDUFA13	chr19	+	19526181	19526260	19527280	19527352	19516224	19516332	19527700	19527770	239	2002938	403288	1041734	243186	228	221	0.914439	1	0.828,0.759	0.806,0.793	-0.006
240	ENSG00000186010	NDUFA13	chr19	+	19526181	19526260	19527280	19527372	19516260	19516332	19527700	19527770	240	2002938	5,2	1041734	0,0	228	241	1	1	0.998,0.998	1.0,1.0	-0.002
241	ENSG00000186010	NDUFA13	chr19	+	19527280	19527352	19527700	19527770	19526024	19526260	19528006	19528197	241	24621080	1196588	1218774	680549	221	219	0.0702267	0.357608	0.671,0.645	0.64,0.583	0.047
242	ENSG00000006015	REX1BD	chr19	+	18588994	18589077	18590853	18590933	18588724	18588900	18592107	18592336	242	180,68	114,44	69,66	39,45	232	229	0.887026	1	0.609,0.604	0.636,0.591	-0.007
243	ENSG00000006015	REX1BD	chr19	+	18588994	18589683	18590853	18590933	18588808	18588900	18592107	18592327	243	199,90	114,44	82,83	39,45	298	229	0.737826	1	0.573,0.611	0.618,0.586	-0.01
244	ENSG00000006015	REX1BD	chr19	+	18589412	18589683	18590853	18590933	18588994	18589077	18592107	18592336	244	294136	137,64	109118	64,54	298	229	0.555065	0.962638	0.623,0.62	0.567,0.627	0.024
245	ENSG00000006015	REX1BD	chr19	+	18589478	18589683	18590853	18590933	18588994	18589077	18592107	18592336	245	63,27	137,64	18,17	64,54	298	229	0.0835612	0.393203	0.261,0.245	0.178,0.195	0.067
246	ENSG00000105701	FKBP8	chr19	-	18537600	18537773	18539370	18539459	18533269	18533347	18541678	18541995	246	0,0	304204	1,1	267252	238	298	1	1	0.0,0.0	0.005,0.005	-0.005
247	ENSG00000268173	AC007192.1	chr19	+	18161053	18161185	18161278	18161495	18160918	18160969	18161965	18162051	247	54,36	32,6	85,77	31,18	281	298	0.622466	0.999832	0.642,0.864	0.744,0.819	-0.028
248	ENSG00000105640	RPL18A	chr19	+	17861292	17861307	17861424	17861472	17859931	17859974	17862093	17862223	248	0,0	26441307	2,0	27431941	164	197	1	1	0.0,0.0	0.001,0.0	-0.001
249	ENSG00000105640	RPL18A	chr19	+	17861292	17861472	17862093	17862223	17859909	17859974	17862917	17863027	249	680449	27191396	701763	28682098	298	279	0.625732	1	0.19,0.231	0.186,0.254	-0.009
251	ENSG00000130309	COLGALT1	chr19	+	17559310	17559421	17560347	17560465	17555648	17555973	17567405	17567540	251	174,78	383225	94107	268228	260	267	0.977926	1	0.318,0.263	0.265,0.325	-0.005
252	ENSG00000141971	MVB12A	chr19	+	17422331	17422458	17423497	17423617	17420537	17420634	17423692	17423799	252	59,33	160,63	44,38	67,65	276	269	0.0734408	0.365029	0.264,0.338	0.39,0.363	-0.075
253	ENSG00000105393	BABAM1	chr19	+	17268755	17269091	17271596	17271655	17267501	17267527	17276494	17276624	253	26,18	0,3	19,17	3,0	298	208	0.95281	1	1.0,0.807	0.816,1.0	-0.004
254	ENSG00000105393	BABAM1	chr19	+	17268793	17269091	17271596	17271655	17267375	17267527	17276494	17276624	254	80,53	0,3	97107	3,0	298	208	0.788735	1	1.0,0.925	0.958,1.0	-0.016
255	ENSG00000105393	BABAM1	chr19	+	17268793	17269091	17273903	17274024	17267477	17267527	17276494	17276555	255	80,53	27,4	97107	7,5	298	270	0.00206054	0.0363765	0.729,0.923	0.926,0.951	-0.112
256	ENSG00000099331	MYO9B	chr19	+	17101659	17102557	17145396	17145491	17075780	17075874	17152643	17152706	256	29,16	30,25	9,23	14,26	298	244	0.919477	1	0.442,0.344	0.345,0.42	0.011
257	ENSG00000099331	MYO9B	chr19	+	17177796	17177886	17180926	17181040	17175662	17175741	17183828	17183868	257	10,8	59,40	8,5	60,36	239	263	0.424897	0.897188	0.157,0.18	0.128,0.133	0.038
258	ENSG00000167461	RAB8A	chr19	+	16118225	16118286	16121749	16121810	16111888	16112025	16125469	16125547	258	59,67	107,98	35,50	96,84	210	210	0.220303	0.664605	0.355,0.406	0.267,0.373	0.06
260	ENSG00000011451	WIZ	chr19	-	15428109	15428508	15429585	15430089	15426981	15427533	15431011	15431150	260	145,67	65,53	88,63	36,32	298	298	0.294674	0.765986	0.69,0.558	0.71,0.663	-0.062
261	ENSG00000011451	WIZ	chr19	-	15429585	15430089	15431011	15431182	15426981	15427533	15432433	15432557	261	41,13	40,23	10,11	34,29	298	298	0.00892634	0.0963982	0.506,0.361	0.227,0.275	0.182
262	ENSG00000011451	WIZ	chr19	-	15429585	15430089	15431011	15431182	15426981	15427533	15436805	15437129	262	0,0	38,23	0,1	32,20	298	298	1	1	0.0,0.0	0.0,0.048	-0.024
263	ENSG00000123146	ADGRE5	chr19	+	14407060	14407229	14407907	14408009	14406868	14406960	14408091	14408275	263	217110	122,56	145112	77,84	298	251	0.40708	0.879677	0.6,0.623	0.613,0.529	0.04
264	ENSG00000132003	ZSWIM4	chr19	+	13812996	13813164	13814514	13814865	13809069	13809220	13817215	13817353	264	41,39	37,31	30,14	26,21	298	298	0.41731	0.891076	0.526,0.557	0.536,0.4	0.074
265	ENSG00000132003	ZSWIM4	chr19	+	13817721	13817976	13819356	13819492	13817215	13817353	13823345	13823500	265	53,50	53,21	47,35	53,26	298	285	0.30761	0.781915	0.489,0.695	0.459,0.563	0.081
266	ENSG00000132003	ZSWIM4	chr19	+	13819356	13819492	13823345	13823500	13817721	13817976	13825549	13825713	266	44,12	37,21	41,47	27,39	285	298	0.218784	0.661609	0.554,0.374	0.614,0.558	-0.122
268	ENSG00000105612	DNASE2	chr19	-	12878669	12878834	12880801	12880880	12878381	12878579	12880971	12881152	268	112,45	311218	52,29	103101	228	298	0.200127	0.63085	0.32,0.212	0.398,0.273	-0.07
269	ENSG00000095059	DHPS	chr19	-	12677290	12677396	12679456	12679543	12676016	12676142	12679622	12679719	269	44,33	6,7	33,35	4,0	236	255	0.0239213	0.183158	0.888,0.836	0.899,1.0	-0.088
270	ENSG00000133460	SLC2A11	chr22	+	23883771	23883873	23883873	23884024	23882758	23882869	23884301	23884429	270	2,1	3,1	4,0	0,1	251	298	0.0309919	0.218147	0.442,0.543	1.0,0.0	-0.007
271	ENSG00000133460	SLC2A11	chr22	+	23883771	23883873	23883948	23884024	23882758	23882869	23884301	23884429	271	2,1	3,1	4,0	0,1	251	225	0.0407194	0.256278	0.374,0.473	1.0,0.0	-0.077
273	ENSG00000130402	ACTN4	chr19	+	38710256	38710342	38711275	38711361	38709394	38709476	38714468	38714561	273	990604	24,24	1221992	49,28	235	235	0.513934	0.951041	0.976,0.962	0.961,0.973	0.002
274	ENSG00000130402	ACTN4	chr19	+	38727945	38728026	38728315	38728381	38726956	38727103	38728995	38729154	274	1521928	21,8	18601913	58,47	230	215	6.88088e-05	0.00298666	0.985,0.991	0.968,0.974	0.017
275	ENSG00000129351	ILF3	chr19	+	10679815	10679927	10680345	10680443	10679096	10679192	10681018	10681130	275	247184	241147	140185	147172	261	247	0.497154	0.946021	0.492,0.542	0.474,0.504	0.028
276	ENSG00000171466	ZNF562	chr19	-	9658008	9658135	9659378	9659467	9656546	9656653	9660719	9660874	276	11,33	18,25	31,15	13,21	238	276	0.5145	0.951041	0.415,0.605	0.734,0.453	-0.084
277	ENSG00000130818	ZNF426	chr19	-	9533839	9533966	9535187	9535279	9532844	9532925	9536207	9536356	277	8,10	7,37	10,1	9,2	241	276	0.322594	0.795801	0.567,0.236	0.56,0.364	-0.061
278	ENSG00000270011	ZNF559-ZNF177	chr19	+	9333014	9333113	9337795	9337858	9324694	9324780	9338493	9338582	278	2,0	1,7	0,2	4,7	248	212	0.591809	0.983103	0.631,0.0	0.0,0.196	0.217
279	ENSG00000270011	ZNF559-ZNF177	chr19	+	9333014	9333113	9337795	9338017	9324694	9324780	9338493	9338582	279	2,0	0,5	0,2	1,1	248	298	0.608206	0.991682	1.0,0.0	0.0,0.706	0.147
280	ENSG00000270011	ZNF559-ZNF177	chr19	+	9333014	9333113	9339192	9339319	9324694	9324780	9341101	9341184	280	2,0	4,9	0,2	4,1	248	276	0.717431	1	0.358,0.0	0.0,0.69	-0.166
281	ENSG00000076826	CAMSAP3	chr19	+	7606776	7606809	7607820	7607868	7606475	7606571	7608125	7608264	281	2,2	5,1	0,0	1,4	182	197	0.000926338	0.0211457	0.302,0.684	0.0,0.0	0.493
282	ENSG00000104880	ARHGEF18	chr19	+	7444203	7444454	7447042	7447168	7441911	7442052	7451148	7451266	282	56,49	43,26	33,41	42,54	298	275	0.00527503	0.068277	0.546,0.635	0.42,0.412	0.175
283	ENSG00000125731	SH2D3A	chr19	-	6760637	6760987	6763679	6763816	6759593	6759670	6767386	6767435	283	32,12	43,18	29,24	33,29	286	298	0.545323	0.960687	0.437,0.41	0.478,0.463	-0.047
284	ENSG00000125734	GPR108	chr19	-	6735621	6735704	6735907	6735958	6734182	6734307	6736591	6736711	284	41,25	98,47	29,18	43,41	200	232	0.489537	0.941353	0.327,0.382	0.439,0.337	-0.033
285	ENSG00000125648	SLC25A23	chr19	-	6452311	6452479	6453980	6454088	6444150	6444301	6454322	6454475	285	37,43	155,74	37,44	83,98	257	298	0.500749	0.946601	0.217,0.403	0.341,0.342	-0.032
286	ENSG00000088247	KHSRP	chr19	-	6420072	6420144	6420421	6420471	6419202	6419260	6421277	6421317	286	205109	211135	63,86	64,83	199	221	0.484286	0.939277	0.519,0.473	0.522,0.535	-0.032
287	ENSG00000130382	MLLT1	chr19	-	6262227	6262310	6270578	6270759	6230569	6230713	6279772	6279975	287	64,26	66,35	28,23	35,39	298	232	0.314232	0.78851	0.43,0.366	0.384,0.315	0.048
288	ENSG00000087903	RFX2	chr19	-	6042043	6042123	6044192	6044282	6039979	6040241	6047406	6047504	288	24,15	7,6	8,7	0,0	239	229	3.07647e-05	0.00164787	0.767,0.705	1.0,1.0	-0.264
289	ENSG00000105426	PTPRS	chr19	-	5218786	5218798	5219309	5219467	5218419	5218532	5219938	5220154	289	385226	9,2	131142	0,2	298	161	0.0599692	0.327304	0.959,0.984	1.0,0.975	-0.016
290	ENSG00000105426	PTPRS	chr19	-	5260804	5260822	5262963	5262972	5258016	5258127	5265007	5265196	290	0,0	2,2	2,0	9,3	158	167	0.725965	1	0.0,0.0	0.19,0.0	-0.095
291	ENSG00000127663	KDM4B	chr19	+	5071009	5071059	5077366	5077470	5047475	5047669	5082366	5082437	291	11,5	57,24	5,3	13,9	199	253	0.330317	0.803771	0.197,0.209	0.328,0.298	-0.11
292	ENSG00000104885	DOT1L	chr19	+	2217771	2217918	2220107	2220222	2216954	2217090	2221975	2222559	292	26,13	33,24	10,26	25,31	296	264	0.796703	1	0.413,0.326	0.263,0.428	0.024
293	ENSG00000099840	IZUMO4	chr19	+	2097928	2097955	2098051	2098127	2097423	2097495	2098286	2098334	293	0,0	2,0	1,0	0,0	176	225	1	1	0.0,NA	1.0,NA	-1
294	ENSG00000071564	TCF3	chr19	-	1612206	1612430	1615284	1615520	1611703	1611849	1615685	1615821	294	69,62	70,46	85102	99,66	298	298	0.983482	1	0.496,0.574	0.462,0.607	0
295	ENSG00000071564	TCF3	chr19	-	1612206	1612433	1615284	1615520	1611703	1611849	1615685	1615821	295	69,62	99,70	85102	130,96	298	298	0.754041	1	0.411,0.47	0.395,0.515	-0.015
296	ENSG00000101150	TPD52L2	chr20	+	63875815	63875875	63882718	63882820	63873667	63873816	63889189	63889238	296	42,35	662356	29,27	344288	209	251	0.524329	0.954791	0.071,0.106	0.092,0.101	-0.008
297	ENSG00000101150	TPD52L2	chr20	+	63882718	63882820	63889189	63889238	63875815	63875875	63889849	63891545	297	53,34	433244	46,41	253170	251	198	0.0151484	0.137675	0.088,0.099	0.125,0.16	-0.049
298	ENSG00000101199	ARFGAP1	chr20	+	63281290	63281347	63282818	63282851	63278898	63278995	63284865	63284922	298	26,18	15,9	25,22	13,13	206	182	0.971858	1	0.605,0.639	0.629,0.599	0.008
299	ENSG00000101190	TCFL5	chr20	-	62854015	62854157	62859363	62859526	62841004	62842097	62860124	62860308	299	46,34	26,15	30,40	39,30	298	291	0.0273869	0.200717	0.633,0.689	0.429,0.566	0.164
300	ENSG00000171858	RPS21	chr20	+	62387842	62387914	62388308	62388364	62387610	62387674	62388456	62388520	300	59404799	41,32	56445196	26,24	221	205	1	1	0.993,0.993	0.995,0.995	-0.002
301	ENSG00000130702	LAMA5	chr20	-	62310177	62310311	62310418	62310572	62309987	62310081	62310664	62310829	301	136154	711435	123142	462420	298	283	0.370624	0.846684	0.154,0.252	0.202,0.243	-0.019
302	ENSG00000130702	LAMA5	chr20	-	62318842	62319013	62319683	62319795	62318453	62318650	62320558	62320669	302	395235	786414	205243	397425	261	298	0.852708	1	0.365,0.393	0.371,0.395	-0.004
303	ENSG00000130702	LAMA5	chr20	-	62319683	62319795	62320558	62320669	62318842	62319013	62320738	62320890	303	378260	403261	159277	209273	260	261	0.557936	0.964038	0.485,0.5	0.433,0.505	0.024
304	ENSG00000130702	LAMA5	chr20	-	62322268	62322449	62322657	62322758	62322018	62322168	62323455	62323670	304	412212	587282	175205	281376	250	298	0.093191	0.415972	0.456,0.473	0.426,0.394	0.054
305	ENSG00000130702	LAMA5	chr20	-	62323775	62323856	62324079	62324204	62323455	62323670	62324440	62324554	305	680420	302144	368365	149141	274	230	0.976542	1	0.654,0.71	0.675,0.685	0.002
306	ENSG00000130702	LAMA5	chr20	-	62325315	62325546	62326676	62326760	62324440	62324554	62326864	62326966	306	228153	439255	126140	264292	233	298	0.293886	0.764712	0.399,0.434	0.379,0.38	0.037
307	ENSG00000130702	LAMA5	chr20	-	62327865	62328010	62328240	62328445	62327528	62327669	62328843	62329055	307	812451	1302613	417458	612666	298	294	0.890721	1	0.381,0.421	0.402,0.404	-0.002
308	ENSG00000130702	LAMA5	chr20	-	62328240	62328445	62328843	62329055	62327865	62328010	62329137	62329253	308	340165	521249	164172	241237	298	298	0.623864	1	0.395,0.399	0.405,0.421	-0.016
309	ENSG00000130702	LAMA5	chr20	-	62333563	62333706	62333900	62334039	62333374	62333481	62334185	62334342	309	375201	744404	196189	354385	288	292	0.767235	1	0.338,0.335	0.36,0.332	-0.009
310	ENSG00000130702	LAMA5	chr20	-	62337589	62337727	62337803	62337938	62336733	62336786	62338015	62338150	310	527293	488262	292297	237289	284	287	0.856238	1	0.522,0.531	0.555,0.509	-0.006
311	ENSG00000130702	LAMA5	chr20	-	62346505	62346596	62346681	62346800	62346080	62346215	62346912	62347028	311	599312	448256	239302	235212	268	240	0.666899	1	0.545,0.522	0.477,0.561	0.015
312	ENSG00000101181	MTG2	chr20	+	62197851	62197967	62198633	62198852	62195801	62195949	62199118	62199257	312	54,37	196,80	27,23	59,58	265	298	0.405009	0.877269	0.237,0.342	0.34,0.308	-0.035
313	ENSG00000149657	LSM14B	chr20	+	62126225	62126439	62130218	62130296	62124616	62124780	62130529	62130666	313	10,3	24,30	1,10	9,12	298	227	0.374412	0.850705	0.241,0.071	0.078,0.388	-0.077
314	ENSG00000149657	LSM14B	chr20	+	62126303	62126439	62130218	62130296	62124616	62124780	62130529	62130691	314	119,80	24,30	59,81	9,12	285	227	0.039505	0.250829	0.798,0.68	0.839,0.843	-0.102
315	ENSG00000149657	LSM14B	chr20	+	62127584	62127701	62129784	62129952	62126303	62126439	62130218	62130296	315	147117	199189	65,86	73,74	266	298	0.0175478	0.151809	0.453,0.41	0.499,0.566	-0.101
316	ENSG00000149657	LSM14B	chr20	+	62127584	62127701	62130218	62130296	62126303	62126439	62130529	62130691	316	146114	24,40	57,79	13,16	266	227	0.585548	0.979666	0.838,0.709	0.789,0.808	-0.025
317	ENSG00000254995	STX16-NPEPL1	chr20	+	58659622	58659634	58667489	58667597	58651433	58652138	58667986	58668127	317	2,3	129175	0,1	82,70	161	257	0.440068	0.904755	0.024,0.027	0.0,0.022	0.015
318	ENSG00000124209	RAB22A	chr20	+	58343717	58343799	58353272	58353344	58311042	58311122	58353431	58353538	318	89,75	15,31	38,29	2,14	231	221	0.511377	0.95046	0.85,0.698	0.948,0.665	-0.032
319	ENSG00000087586	AURKA	chr20	-	56388311	56388506	56388686	56388784	56388155	56388202	56390555	56390665	319	92,67	0,2	13,5	0,0	247	298	1	1	1.0,0.976	1.0,1.0	-0.012
320	ENSG00000087586	AURKA	chr20	-	56388686	56388784	56390555	56390665	56388155	56388202	56392153	56392215	320	42,51	35,22	25,15	6,0	259	247	0.00141481	0.0283281	0.534,0.689	0.799,1.0	-0.288
324	ENSG00000000419	DPM1	chr20	-	50940864	50940933	50942030	50942126	50936147	50936262	50945736	50945762	324	86109	77,70	49,39	21,30	245	218	0.314199	0.78851	0.498,0.581	0.675,0.536	-0.066
325	ENSG00000000419	DPM1	chr20	-	50941128	50941209	50942030	50942126	50940864	50940933	50945736	50945762	325	142179	14,26	73,81	1,1	245	230	9.08306e-07	0.000108889	0.905,0.866	0.986,0.987	-0.101
326	ENSG00000000419	DPM1	chr20	-	50942030	50942126	50945736	50945762	50940864	50940933	50945846	50945923	326	16,26	64,63	10,5	22,40	175	245	0.452201	0.915496	0.259,0.366	0.389,0.149	0.043
327	ENSG00000000419	DPM1	chr20	-	50942030	50942126	50945736	50945762	50941128	50941209	50945846	50945923	327	17,25	37,38	10,5	13,6	175	245	0.378809	0.853762	0.391,0.479	0.519,0.538	-0.093
328	ENSG00000124201	ZNFX1	chr20	-	49260462	49260577	49263333	49263483	49257416	49257664	49264715	49264864	328	19,28	32,35	15,13	36,30	298	264	0.095593	0.421833	0.345,0.415	0.27,0.277	0.106
329	ENSG00000124198	ARFGEF2	chr20	+	49028529	49028668	49032048	49032166	49025312	49025481	49033022	49036693	329	23,73	8,30	8,2	2,0	288	267	0.0333966	0.227848	0.727,0.693	0.788,1.0	-0.184
330	ENSG00000101040	ZMYND8	chr20	-	47310055	47310204	47347855	47347926	47298728	47298947	47356656	47356670	330	0,0	2,7	2,0	7,0	220	298	1	1	0.0,0.0	0.279,NA	-0.279
333	ENSG00000175063	UBE2C	chr20	+	45814383	45814470	45815389	45815540	45813436	45813464	45815853	45815913	333	458283	6,3	185146	3,2	236	298	1	1	0.99,0.992	0.987,0.989	0.003
334	ENSG00000175063	UBE2C	chr20	+	45814383	45814470	45815540	45815745	45813436	45813464	45815853	45815913	334	458283	349304	185146	241173	236	298	0.0276155	0.201733	0.624,0.54	0.492,0.516	0.078
335	ENSG00000175063	UBE2C	chr20	+	45815389	45815540	45815540	45815745	45813436	45813464	45815853	45815913	335	6,3	349304	3,2	241173	298	298	0.832826	1	0.017,0.01	0.012,0.011	0.002
336	ENSG00000175063	UBE2C	chr20	+	45815389	45815540	45815540	45815745	45814383	45814470	45815853	45815913	336	17,12	1043723	10,8	476352	298	298	0.499944	0.946601	0.016,0.016	0.021,0.022	-0.005
337	ENSG00000124155	PIGT	chr20	+	45416516	45416694	45418851	45418979	45416140	45416343	45419294	45419395	337	465185	175109	213179	77,53	298	277	0.0632124	0.33859	0.712,0.612	0.72,0.758	-0.077
338	ENSG00000124155	PIGT	chr20	+	45416516	45416694	45418851	45418979	45416141	45416343	45419503	45419590	338	458183	3,0	206176	5,1	298	277	0.689182	1	0.993,1.0	0.975,0.994	0.012
339	ENSG00000124155	PIGT	chr20	+	45418851	45418979	45419294	45419395	45416516	45416654	45419503	45419590	339	0,1	459246	0,1	182125	277	250	1	1	0.0,0.004	0.0,0.007	-0.002
340	ENSG00000124155	PIGT	chr20	+	45418851	45418979	45419142	45419395	45416516	45416694	45419503	45419590	340	560305	460243	218194	184126	277	298	0.545233	0.960687	0.567,0.575	0.56,0.624	-0.021
341	ENSG00000124155	PIGT	chr20	+	45418851	45418979	45419277	45419395	45416516	45416694	45419503	45419590	341	560305	460243	218194	184126	277	267	0.547931	0.960687	0.54,0.547	0.533,0.597	-0.021
342	ENSG00000124155	PIGT	chr20	+	45418851	45418979	45419294	45419395	45416516	45416694	45419503	45419590	342	560305	464245	218194	186126	277	250	0.540164	0.959417	0.521,0.529	0.514,0.582	-0.023
345	ENSG00000124155	PIGT	chr20	+	45419294	45419395	45419503	45419590	45416516	45416694	45420135	45420223	345	4,1	629301	7,3	265170	250	236	0.194695	0.619651	0.006,0.003	0.024,0.016	-0.015
346	ENSG00000124155	PIGT	chr20	+	45419294	45419395	45419503	45419590	45418851	45418979	45420135	45420223	346	83,53	629301	39,29	265170	250	236	0.836067	1	0.111,0.143	0.122,0.139	-0.004
347	ENSG00000124155	PIGT	chr20	+	45419294	45419395	45419507	45419590	45418851	45418979	45420135	45420223	347	83,53	565265	39,29	243155	250	232	0.942886	1	0.12,0.157	0.13,0.148	-0.001
348	ENSG00000124155	PIGT	chr20	+	45419472	45419590	45420135	45420223	45419294	45419395	45420331	45420429	348	6,6	532351	0,1	242184	267	237	0.784079	1	0.01,0.015	0.0,0.005	0.01
349	ENSG00000124155	PIGT	chr20	+	45419503	45419590	45420135	45420223	45418240	45419395	45420331	45420429	349	293145	532351	118,74	242184	236	237	0.566526	0.968035	0.356,0.293	0.329,0.288	0.016
350	ENSG00000124155	PIGT	chr20	+	45419507	45419590	45420135	45420223	45419294	45419395	45420331	45420424	350	4,0	532351	0,0	242184	232	237	1	1	0.008,0.0	0.0,0.0	0.004
351	ENSG00000168734	PKIG	chr20	+	44582584	44582731	44585099	44585204	44531784	44531978	44589796	44589866	351	21,23	0,1	6,1	0,0	296	254	1	1	1.0,0.952	1.0,1.0	-0.024
352	ENSG00000149596	JPH2	chr20	-	44118504	44118623	44159617	44160407	44115664	44116386	44186326	44187578	352	61,37	65,26	5,2	13,12	298	268	0.000995496	0.0221784	0.458,0.561	0.257,0.13	0.316
353	ENSG00000288000	AL031681.2	chr20	+	43515008	43515159	43515291	43515415	43514634	43514776	43516092	43516177	353	0,7	2,5	1,4	2,0	298	273	0.0694303	0.356352	0.0,0.562	0.314,1.0	-0.376
354	ENSG00000288000	AL031681.2	chr20	+	43515291	43515415	43516092	43516177	43515008	43515159	43528656	43528745	354	8,10	0,6	4,0	6,2	273	234	0.00774456	0.0882214	1.0,0.588	0.364,0.0	0.612
356	ENSG00000170471	RALGAPB	chr20	+	38516191	38516370	38517505	38517654	38509076	38509208	38517783	38518000	356	54113	40,44	25,10	7,18	298	298	0.611339	0.993647	0.574,0.72	0.781,0.357	0.078
357	ENSG00000196756	SNHG17	chr20	-	38422086	38422241	38422290	38422368	38421005	38421098	38426418	38426503	357	116,66	139,92	1,1	22,15	227	298	7.34077e-09	1.60699e-06	0.523,0.485	0.056,0.08	0.436
358	ENSG00000196756	SNHG17	chr20	-	38422086	38422241	38425934	38426048	38421005	38421098	38426418	38426503	358	34,31	139,92	14,6	22,15	263	298	0.0859212	0.398156	0.217,0.276	0.419,0.312	-0.119
359	ENSG00000196756	SNHG17	chr20	-	38422086	38422241	38425934	38426052	38421005	38421098	38426418	38426503	359	10,8	139,92	6,0	22,15	267	298	0.603135	0.990148	0.074,0.088	0.233,0.0	-0.036
360	ENSG00000196756	SNHG17	chr20	-	38422091	38422241	38422290	38422368	38421005	38421098	38423605	38424203	360	67,37	58,33	0,1	18,10	227	298	2.91331e-10	8.62855e-08	0.603,0.595	0.0,0.116	0.541
361	ENSG00000196756	SNHG17	chr20	-	38422091	38422241	38422290	38422368	38421005	38421098	38426418	38426503	361	116,66	140,94	1,1	34,24	227	298	6.22946e-13	5.22756e-10	0.521,0.48	0.037,0.052	0.456
362	ENSG00000196756	SNHG17	chr20	-	38422091	38422241	38425934	38426048	38421005	38421098	38426418	38426503	362	34,31	140,94	14,6	34,24	263	298	0.636696	1	0.216,0.272	0.318,0.221	-0.026
363	ENSG00000196756	SNHG17	chr20	-	38422091	38422241	38425934	38426052	38421005	38421098	38426418	38426503	363	10,8	140,94	6,0	34,24	267	298	0.787016	1	0.074,0.087	0.165,0.0	-0.002
364	ENSG00000196756	SNHG17	chr20	-	38422095	38422241	38422290	38422368	38421005	38421098	38426418	38426503	364	116,66	86,70	1,1	16,16	227	295	1.03245e-09	2.736e-07	0.637,0.551	0.075,0.075	0.519
365	ENSG00000196756	SNHG17	chr20	-	38422095	38422241	38425934	38426048	38421005	38421098	38426418	38426503	365	34,31	86,70	14,6	16,16	263	295	0.3835	0.858233	0.307,0.332	0.495,0.296	-0.076
366	ENSG00000196756	SNHG17	chr20	-	38422095	38422241	38425934	38426052	38421005	38421098	38426418	38426503	366	10,8	86,70	6,0	16,16	267	295	0.924802	1	0.114,0.112	0.293,0.0	-0.033
367	ENSG00000196756	SNHG17	chr20	-	38422290	38422368	38425934	38426048	38421005	38421098	38426418	38426503	367	34,31	116,66	14,6	1,1	263	227	2.83635e-10	8.62855e-08	0.202,0.288	0.924,0.838	-0.636
368	ENSG00000196756	SNHG17	chr20	-	38422290	38422368	38425934	38426052	38421005	38421098	38426418	38426503	368	10,8	116,66	6,0	1,1	267	227	0.217733	0.659911	0.068,0.093	0.836,0.0	-0.337
369	ENSG00000101084	RAB5IF	chr20	+	36607889	36608000	36609600	36609730	36607714	36607818	36612009	36612557	369	32,21	20561420	19,18	1247889	260	279	0.658139	1	0.016,0.016	0.016,0.021	-0.003
370	ENSG00000101084	RAB5IF	chr20	+	36607889	36608000	36609600	36609758	36607714	36607818	36612009	36612557	370	32,21	506413	19,18	295270	260	298	0.655254	1	0.068,0.055	0.069,0.071	-0.009
371	ENSG00000061656	SPAG4	chr20	+	35618611	35618720	35618922	35618998	35618449	35618475	35619194	35619310	371	17,17	21,7	6,7	12,2	258	225	0.853189	1	0.414,0.679	0.304,0.753	0.018
372	ENSG00000242372	EIF6	chr20	-	35280653	35280829	35284175	35284261	35279941	35280118	35284380	35284492	372	1260618	497330	473377	238223	235	298	0.145147	0.534509	0.763,0.704	0.716,0.682	0.034
374	ENSG00000131069	ACSS2	chr20	+	34921005	34921139	34921329	34921462	34920531	34920709	34921543	34921600	374	127,92	128,93	54,59	30,50	283	282	0.0923705	0.412676	0.497,0.496	0.642,0.54	-0.094
375	ENSG00000078747	ITCH	chr20	+	34369393	34369470	34393790	34393881	34363310	34363349	34408650	34408792	375	6,4	61141	0,0	57,35	226	240	0.00588609	0.0735397	0.095,0.029	0.0,0.0	0.062
376	ENSG00000078747	ITCH	chr20	+	34393790	34393881	34408650	34408792	34369393	34369470	34412514	34412639	376	44103	21,37	41,23	10,6	240	291	0.110401	0.457975	0.718,0.771	0.833,0.823	-0.084
377	ENSG00000101391	CDK5RAP1	chr20	-	33385649	33385770	33392141	33392242	33379460	33379691	33401427	33401452	377	2,3	31,34	2,2	19,25	250	270	0.875002	1	0.065,0.087	0.102,0.08	-0.015
380	ENSG00000088356	PDRG1	chr20	-	31948807	31948882	31950311	31950387	31946495	31946576	31951874	31952046	380	76,45	59,38	24,23	34,31	225	224	0.0299719	0.213751	0.562,0.541	0.413,0.425	0.133
382	ENSG00000101294	HM13	chr20	+	31550063	31550121	31554759	31554829	31549206	31549332	31559610	31559647	382	56,54	248249	74,63	327308	207	219	0.895038	1	0.193,0.187	0.193,0.178	0.005
383	ENSG00000101294	HM13	chr20	+	31564118	31564218	31566209	31566295	31561633	31561736	31568077	31568224	383	0,0	160,98	1,0	175148	249	235	1	1	0.0,0.0	0.005,0.0	-0.003
384	ENSG00000101294	HM13	chr20	+	31566209	31566295	31568077	31568280	31561633	31561736	31569119	31569567	384	472353	11,5	559507	11,17	235	298	0.304878	0.779414	0.982,0.989	0.985,0.974	0.006
388	ENSG00000100997	ABHD12	chr20	-	25303549	25303628	25306832	25306915	25302218	25302346	25307965	25308045	388	40,32	94,59	9,16	30,24	232	228	0.877405	1	0.295,0.348	0.228,0.396	0.01
389	ENSG00000100997	ABHD12	chr20	-	25309445	25309575	25314924	25314970	25308456	25308494	25317047	25317078	389	17,15	140,62	6,11	22,34	195	279	0.119176	0.481255	0.148,0.257	0.281,0.316	-0.096
391	ENSG00000100997	ABHD12	chr20	-	25314924	25314970	25317047	25317078	25309445	25309575	25323324	25323430	391	1,0	30,12	0,4	8,13	180	195	0.0293133	0.210546	0.035,0.0	0.0,0.25	-0.107
392	ENSG00000100997	ABHD12	chr20	-	25317047	25317078	25319051	25319155	25309445	25309575	25320198	25320318	392	2,2	18,7	0,4	5,8	253	180	0.941573	1	0.073,0.169	0.0,0.262	-0.01
393	ENSG00000173418	NAA20	chr20	+	20026783	20026919	20032507	20032653	20025676	20025767	20033101	20033629	393	120137	107112	93128	132105	285	295	0.271075	0.733402	0.537,0.559	0.422,0.558	0.058
395	ENSG00000125772	GPCPD1	chr20	-	5586193	5586269	5593326	5593411	5584280	5584322	5598724	5598821	395	7,35	3,12	4,7	1,1	234	225	0.0945512	0.419303	0.692,0.737	0.794,0.871	-0.118
396	ENSG00000101266	CSNK2A1	chr20	-	492253	492364	495718	495802	489779	489881	497720	497780	396	86104	93,93	54,63	56,69	233	260	0.658049	1	0.508,0.555	0.518,0.505	0.02
398	ENSG00000101266	CSNK2A1	chr20	-	499254	499305	499832	499934	497720	497780	505117	505229	398	93,73	56,58	50,64	32,38	251	200	0.598946	0.988715	0.57,0.501	0.555,0.573	-0.029
399	ENSG00000101266	CSNK2A1	chr20	-	508450	508660	527932	528049	505117	505229	543671	543732	399	16,7	247145	13,15	144171	266	298	0.170549	0.579939	0.068,0.051	0.092,0.089	-0.031
401	ENSG00000119537	KDSR	chr18	-	63344409	63344493	63350887	63351079	63338799	63338883	63355203	63355299	401	125121	40,33	61,57	16,14	298	233	0.503795	0.948654	0.71,0.741	0.749,0.761	-0.029
402	ENSG00000134444	RELCH	chr18	+	62279773	62279856	62280359	62280442	62275373	62275473	62280645	62280709	402	3,11	0,10	1,2	1,1	232	232	0.573252	0.971383	1.0,0.524	0.5,0.667	0.178
403	ENSG00000074657	ZNF532	chr18	+	58934432	58934614	58939444	58939621	58918270	58920633	58948066	58948229	403	28,51	32,39	12,10	13,4	298	298	0.598805	0.988715	0.467,0.567	0.48,0.714	-0.08
404	ENSG00000074657	ZNF532	chr18	+	58939444	58939621	58948066	58948229	58934432	58934614	58953517	58953799	404	65,59	47,70	18,9	20,6	298	298	0.914314	1	0.58,0.457	0.474,0.6	-0.018
411	ENSG00000267699	AC091551.1	chr18	+	51051353	51051415	51052634	51052725	51049294	51049324	51054780	51054993	411	0,1	1,5	1,0	0,2	211	240	1	1	0.0,0.185	1.0,0.0	-0.407
412	ENSG00000141644	MBD1	chr18	-	50274185	50274353	50274976	50275045	50273563	50273863	50275128	50275245	412	40,29	68,30	32,19	17,26	218	298	0.195753	0.621231	0.446,0.569	0.72,0.5	-0.103
422	ENSG00000175387	SMAD2	chr18	-	47896520	47896809	47930360	47930446	47870472	47870564	47930795	47930855	422	0,0	302408	1,0	130119	235	298	1	1	0.0,0.0	0.01,0.0	-0.005
424	ENSG00000152240	HAUS1	chr18	+	46122466	46122590	46123298	46123364	46105193	46105368	46124821	46124893	424	1,0	7,17	0,0	13,7	273	215	1	1	0.101,0.0	0.0,0.0	0.051
434	ENSG00000100983	GSS	chr20	-	34941712	34941829	34942487	34942627	34936942	34937023	34942930	34943006	434	346222	167105	112100	49,60	289	266	0.704951	1	0.656,0.661	0.678,0.605	0.017
435	ENSG00000100983	GSS	chr20	-	34942487	34942627	34942930	34943006	34936942	34937023	34945952	34946098	435	273153	2,0	90,74	0,1	225	289	1	1	0.994,1.0	1.0,0.99	0.002
436	ENSG00000100983	GSS	chr20	-	34942487	34942627	34942930	34943006	34941712	34941829	34945952	34946098	436	271154	147123	90,74	36,51	225	289	0.332136	0.804408	0.703,0.617	0.763,0.651	-0.047
437	ENSG00000134759	ELP2	chr18	+	36138794	36138872	36139418	36139613	36138269	36138426	36141136	36141201	437	27,29	1,0	20,7	0,0	227	298	1	1	0.973,1.0	1.0,1.0	-0.014
438	ENSG00000134759	ELP2	chr18	+	36145947	36146048	36146249	36146381	36144938	36145034	36154849	36154999	438	4,14	21,30	2,4	5,13	250	281	0.771915	1	0.176,0.344	0.31,0.257	-0.023
439	ENSG00000134759	ELP2	chr18	+	36146249	36146381	36154849	36154999	36145947	36146048	36156465	36156654	439	12,22	17,47	3,2	9,9	281	298	0.12023	0.483804	0.428,0.332	0.261,0.191	0.154
440	ENSG00000141425	RPRD1A	chr18	-	36033707	36033837	36040806	36040865	36030990	36031097	36067253	36067559	440	1,2	85167	4,6	74,55	208	279	0.000923311	0.0211457	0.016,0.016	0.068,0.128	-0.082
448	ENSG00000141452	RMC1	chr18	+	23506969	23507054	23509192	23509279	23504370	23504447	23515855	23515996	448	32,20	24,21	5,3	6,10	234	236	0.0913341	0.411022	0.574,0.49	0.457,0.232	0.188
449	ENSG00000101773	RBBP8	chr18	+	23006362	23006432	23016827	23016924	23001585	23001729	23022128	23022270	449	10,26	28,53	8,7	16,18	219	246	0.875798	1	0.286,0.355	0.36,0.304	-0.011
450	ENSG00000101773	RBBP8	chr18	+	23016827	23016924	23022128	23022270	23006362	23006432	23026142	23026486	450	10,17	29,57	4,2	13,21	246	291	0.141307	0.526386	0.29,0.261	0.267,0.101	0.091
452	ENSG00000175354	PTPN2	chr18	-	12814202	12814355	12817155	12817365	12801969	12802151	12825809	12825944	452	66,87	21,51	45,23	14,8	298	298	0.250446	0.70386	0.759,0.63	0.763,0.742	-0.058
453	ENSG00000175354	PTPN2	chr18	-	12814202	12814355	12817155	12817365	12801988	12802151	12830942	12831041	453	1,2	21,51	2,2	14,7	298	298	0.121207	0.48445	0.045,0.038	0.125,0.222	-0.132
454	ENSG00000175354	PTPN2	chr18	-	12817155	12817365	12825809	12825944	12814202	12814355	12830942	12831041	454	41,63	68,80	16,11	32,25	284	298	0.140404	0.524822	0.388,0.452	0.344,0.316	0.09
455	ENSG00000175354	PTPN2	chr18	-	12819213	12819282	12821335	12821425	12817155	12817365	12825809	12825944	455	0,1	0,1	1,0	2,2	239	218	1	1	NA,0.477	0.313,0.0	0.321
456	ENSG00000175354	PTPN2	chr18	-	12825809	12825944	12830942	12831041	12817155	12817365	12836790	12836891	456	20,31	60,80	10,13	43,22	248	284	0.943335	1	0.276,0.307	0.21,0.404	-0.016
457	ENSG00000258674	AC011448.1	chr19	+	19527700	19527770	19528006	19528116	19527280	19527352	19529363	19529517	457	968642	1,1	568400	0,0	219	259	1	1	0.999,0.999	1.0,1.0	-0.001
458	ENSG00000134278	SPIRE1	chr18	-	12496015	12496102	12506476	12506641	12493071	12493201	12512453	12512531	458	43,53	15,41	9,25	5,9	298	236	0.467622	0.929046	0.694,0.506	0.588,0.687	-0.037
459	ENSG00000134278	SPIRE1	chr18	-	12506476	12506641	12512453	12512531	12496015	12496102	12535475	12535601	459	18,38	135115	20,11	39,45	227	298	0.167752	0.576624	0.149,0.303	0.402,0.243	-0.097
460	ENSG00000141385	AFG3L2	chr18	-	12353004	12353158	12356693	12356831	12351305	12351413	12358669	12358943	460	305289	332217	57,60	76,91	287	298	0.0133959	0.126482	0.488,0.58	0.438,0.406	0.112
461	ENSG00000104863	LIN7B	chr19	+	49115259	49115331	49116262	49116472	49114848	49114967	49117854	49118018	461	18,10	7,8	6,6	9,2	221	298	0.563189	0.964508	0.776,0.628	0.473,0.802	0.065
462	ENSG00000265257	AP005263.1	chr18	+	9124873	9124983	9126830	9126907	9122512	9122681	9134185	9134292	462	117233	316415	78,51	142166	259	226	0.562853	0.964508	0.244,0.329	0.324,0.211	0.019
463	ENSG00000173482	PTPRM	chr18	+	7906504	7906583	7926567	7926683	7888105	7888377	7949180	7949355	463	18,42	49,74	3,9	36,21	228	265	0.0474324	0.283189	0.299,0.397	0.088,0.332	0.138
468	ENSG00000132199	ENOSF1	chr18	-	675320	675402	677742	677872	670317	674406	678695	678737	468	92138	70,92	41,46	26,47	279	231	0.52202	0.954383	0.521,0.554	0.566,0.448	0.031
469	ENSG00000132199	ENOSF1	chr18	-	677344	677444	677742	677872	675320	675402	678695	678737	469	97142	52,60	41,47	31,22	279	249	0.353808	0.830031	0.625,0.679	0.541,0.656	0.053
470	ENSG00000132199	ENOSF1	chr18	-	677742	677872	678695	678737	675320	675402	683245	683380	470	47,62	7,6	32,36	2,3	191	279	0.216453	0.658117	0.907,0.938	0.959,0.946	-0.03
471	ENSG00000132199	ENOSF1	chr18	-	677742	677872	678695	678737	677344	677444	683245	683380	471	46,67	62,83	38,31	26,29	191	279	0.0449117	0.273836	0.52,0.541	0.681,0.61	-0.115
472	ENSG00000132199	ENOSF1	chr18	-	691067	691106	691203	691276	690548	690631	693881	693908	472	27,18	20,26	9,13	10,4	222	188	0.32957	0.803771	0.533,0.37	0.433,0.733	-0.131
473	ENSG00000141556	TBCD	chr17	+	82814839	82814934	82870223	82870380	82809707	82809782	82884144	82884202	473	39,18	85,52	58,85	136104	244	298	0.165635	0.575384	0.359,0.297	0.342,0.5	-0.093
474	ENSG00000141556	TBCD	chr17	+	82900650	82900731	82903404	82903478	82893546	82893632	82905935	82906053	474	50,30	29,24	52,62	42,34	230	223	0.955186	1	0.626,0.548	0.546,0.639	-0.006
475	ENSG00000141556	TBCD	chr17	+	82900650	82900731	82903404	82903478	82893546	82893632	82911757	82911789	475	50,24	0,2	53,63	4,3	230	223	0.0660534	0.345412	1.0,0.921	0.928,0.953	0.02
476	ENSG00000141568	FOXK2	chr17	+	82582740	82582934	82584012	82584188	82571723	82571870	82585903	82586200	476	118,85	98,66	117117	101107	298	298	0.573368	0.971383	0.546,0.563	0.537,0.522	0.025
477	ENSG00000141568	FOXK2	chr17	+	82584012	82584188	82585903	82586200	82582740	82582934	82587062	82587272	477	113,53	185107	71,71	166170	298	298	0.0959053	0.42284	0.379,0.331	0.3,0.295	0.057
481	ENSG00000176155	CCDC57	chr17	-	82134072	82134194	82151559	82151773	82128492	82128597	82157747	82157948	481	8,4	25,16	9,10	11,10	298	271	0.0102845	0.105895	0.225,0.185	0.427,0.476	-0.246
482	ENSG00000176155	CCDC57	chr17	-	82178473	82178605	82183773	82183932	82172637	82172860	82188218	82188419	482	49,38	16,32	25,36	21,13	298	281	0.947566	1	0.743,0.528	0.529,0.723	0.009
483	ENSG00000169710	FASN	chr17	-	82081163	82081352	82081600	82081843	82080691	82080922	82082008	82082160	483	645323	286147	713781	278412	298	298	0.885641	1	0.693,0.687	0.719,0.655	0.003
484	ENSG00000169718	DUS1L	chr17	-	82059947	82060093	82060700	82060783	82058780	82058818	82060864	82060961	484	61,55	39,36	36,50	36,38	232	295	0.227049	0.673656	0.665,0.66	0.56,0.626	0.07
485	ENSG00000141564	RPTOR	chr17	+	80625690	80625793	80707840	80707999	80544818	80545791	80730559	80730706	485	20,26	35,19	23,23	42,29	252	298	0.429247	0.898171	0.403,0.618	0.393,0.484	0.072
486	ENSG00000141564	RPTOR	chr17	+	80643727	80643810	80707840	80707999	80625690	80625793	80730559	80730706	486	13,19	39,23	21,20	43,29	232	298	0.813814	1	0.3,0.515	0.385,0.47	-0.02
487	ENSG00000141564	RPTOR	chr17	+	80925369	80925480	80940495	80940601	80923489	80923673	80945666	80945781	487	23,15	13,13	32,25	22,25	260	255	0.586849	0.980678	0.634,0.531	0.588,0.495	0.041
488	ENSG00000181523	SGSH	chr17	-	80213803	80213885	80214171	80214328	80212204	80212274	80217031	80217192	488	1,1	36,22	2,1	7,17	298	231	0.410855	0.883285	0.021,0.034	0.181,0.044	-0.085
489	ENSG00000181523	SGSH	chr17	-	80214614	80214765	80215032	80215138	80214171	80214328	80217031	80217192	489	24,18	36,48	12,9	31,32	255	298	0.212573	0.6523	0.438,0.305	0.311,0.247	0.092
492	ENSG00000055483	USP36	chr17	-	78820990	78821061	78821936	78822004	78819929	78820012	78827244	78827347	492	44,40	144,58	8,7	28,25	217	220	0.161603	0.568603	0.237,0.411	0.225,0.221	0.101
493	ENSG00000267123	SCAT1	chr17	-	78618029	78618208	78621666	78621733	78617387	78617626	78624191	78624315	493	0,0	2,0	1,0	0,0	216	298	1	1	0.0,NA	1.0,NA	-1
494	ENSG00000267123	SCAT1	chr17	-	78627917	78628035	78628317	78628438	78624191	78624315	78630031	78630280	494	10,6	4,0	13,3	7,4	270	267	0.0650326	0.342868	0.712,1.0	0.647,0.426	0.32
495	ENSG00000161618	ALDH16A1	chr19	+	49461618	49461800	49461883	49462036	49460821	49460899	49462569	49462755	495	68,38	40,23	55,73	22,15	298	298	0.00992361	0.103663	0.63,0.623	0.714,0.83	-0.145
496	ENSG00000184640	SEPTIN9	chr17	+	77307140	77307197	77402058	77402703	77287890	77288210	77482143	77482335	496	18,4	254118	10,9	221219	206	298	0.389892	0.862733	0.093,0.047	0.061,0.056	0.012
499	ENSG00000161533	ACOX1	chr17	-	75960214	75960375	75973624	75973785	75957458	75957566	75978533	75978693	499	9,14	55,77	3,8	37,46	298	298	0.395196	0.870053	0.141,0.154	0.075,0.148	0.036
500	ENSG00000204316	MRPL38	chr17	-	75900981	75901027	75901200	75901273	75899515	75899674	75901711	75901920	500	46,29	49,32	39,46	64,36	222	195	0.840882	1	0.452,0.443	0.349,0.529	0.009
501	ENSG00000177728	TMEM94	chr17	+	75489265	75489368	75489575	75489662	75486331	75486426	75490233	75490350	501	0,1	15,8	0,3	19,18	252	236	0.412212	0.884958	0.0,0.105	0.0,0.135	-0.015
502	ENSG00000125450	NUP85	chr17	+	75218184	75218306	75225102	75225237	75215753	75215823	75225341	75225464	502	57,42	93,44	51,49	74,47	271	284	0.635864	1	0.391,0.5	0.419,0.522	-0.025
503	ENSG00000189159	JPT1	chr17	-	75147555	75147653	75148528	75148671	75135306	75136250	75154341	75154675	503	278138	1,0	327351	0,0	292	247	1	1	0.996,1.0	1.0,1.0	-0.002
504	ENSG00000100075	SLC25A1	chr22	-	19177726	19177865	19177941	19178041	19177119	19177204	19178132	19178240	504	377161	498304	150151	252199	249	288	0.797721	1	0.467,0.38	0.408,0.467	-0.014
508	ENSG00000141337	ARSG	chr17	+	68385063	68385172	68395072	68395193	68370443	68370524	68401359	68401450	508	16,15	14,6	2,6	1,8	258	270	0.441432	0.905259	0.545,0.723	0.677,0.44	0.076
509	ENSG00000141337	ARSG	chr17	+	68395072	68395193	68401359	68401450	68385063	68385172	68420188	68420525	509	51,19	17,9	9,8	0,4	270	240	0.194413	0.619147	0.727,0.652	1.0,0.64	-0.131
512	ENSG00000101363	MANBAL	chr20	+	37297295	37297534	37298762	37298879	37289662	37289686	37301207	37301413	512	1,2	323169	3,1	94,81	298	266	0.550288	0.960687	0.003,0.01	0.028,0.011	-0.013
513	ENSG00000154229	PRKCA	chr17	+	66786866	66786974	66788838	66788979	66773986	66774067	66803872	66810743	513	22,21	35,28	11,6	5,14	257	290	0.572383	0.971383	0.415,0.458	0.713,0.326	-0.083
514	ENSG00000188130	MAPK12	chr22	-	50248661	50248751	50248830	50248890	50248365	50248472	50249102	50249454	514	4,3	21,16	0,3	13,7	209	239	0.447758	0.911308	0.179,0.177	0.0,0.329	0.013
515	ENSG00000188130	MAPK12	chr22	-	50256787	50256964	50257081	50257193	50256598	50256646	50258242	50258301	515	75,49	14,3	59,69	10,7	261	298	0.797323	1	0.859,0.949	0.871,0.918	0.009
516	ENSG00000188130	MAPK12	chr22	-	50256934	50256964	50257081	50257193	50256598	50256646	50258242	50258301	516	75,49	6,17	59,69	17,10	261	179	0.728054	1	0.896,0.664	0.704,0.826	0.015
519	ENSG00000266173	STRADA	chr17	-	63714005	63714108	63726637	63726695	63713405	63713527	63728333	63728413	519	4,8	24,18	0,5	24,25	207	252	0.0504035	0.292375	0.169,0.351	0.0,0.196	0.162
523	ENSG00000146872	TLK2	chr17	+	62523133	62523177	62536169	62536337	62522203	62522273	62552301	62552339	523	20,29	89118	17,13	71,47	193	298	0.838948	1	0.258,0.275	0.27,0.299	-0.018
524	ENSG00000146872	TLK2	chr17	+	62536169	62536337	62552301	62552397	62523133	62523177	62553662	62553755	524	17,28	36,44	10,15	24,17	298	245	0.860477	1	0.28,0.343	0.255,0.42	-0.026
525	ENSG00000146872	TLK2	chr17	+	62596584	62596674	62600650	62600820	62586134	62586226	62602041	62602180	525	13,18	24,58	4,4	19,6	239	298	0.658445	1	0.403,0.279	0.208,0.454	0.01
528	ENSG00000068097	HEATR6	chr17	-	60049579	60049702	60050842	60050977	60048263	60048388	60055514	60055601	528	23,26	28,56	18,8	26,9	284	272	0.568524	0.968593	0.44,0.308	0.399,0.46	-0.055
529	ENSG00000062716	VMP1	chr17	+	59735337	59735473	59737452	59737543	59731420	59731522	59738836	59738947	529	96,96	42,58	81,67	37,48	285	240	0.670316	1	0.658,0.582	0.648,0.54	0.026
530	ENSG00000062716	VMP1	chr17	+	59738836	59738947	59764970	59765138	59737452	59737543	59773753	59773881	530	50,61	103,71	41,57	58,43	260	298	0.166871	0.575477	0.357,0.496	0.448,0.603	-0.099
531	ENSG00000062716	VMP1	chr17	+	59808795	59808876	59811669	59811786	59773753	59773885	59817711	59817773	531	75,50	48,46	48,34	38,46	230	266	0.256646	0.714324	0.644,0.557	0.594,0.461	0.073
532	ENSG00000141367	CLTC	chr17	+	59651202	59651316	59655853	59656027	59648239	59648401	59660390	59660588	532	207516	81283	161,79	68,39	263	298	0.640442	1	0.743,0.674	0.728,0.697	-0.004
533	ENSG00000108406	DHX40	chr17	+	59570517	59570663	59573115	59573235	59566626	59566794	59573739	59573967	533	9,49	11,31	10,13	8,13	295	269	0.646989	1	0.427,0.59	0.533,0.477	0.003
534	ENSG00000108406	DHX40	chr17	+	59579696	59579879	59586152	59586233	59579471	59579558	59587895	59588053	534	12,22	1,9	18,5	0,3	298	230	0.233711	0.685744	0.903,0.654	1.0,0.563	-0.003
536	ENSG00000108395	TRIM37	chr17	-	59015609	59015799	59017295	59017424	59012327	59012446	59028414	59028723	536	13,24	19,55	5,8	12,21	278	298	0.455331	0.918138	0.423,0.319	0.309,0.29	0.072
537	ENSG00000108395	TRIM37	chr17	-	59062566	59062648	59064354	59064405	59061031	59061108	59070822	59070947	537	8,20	15,29	1,1	9,6	200	231	0.00328712	0.0492579	0.381,0.443	0.114,0.161	0.275
538	ENSG00000108395	TRIM37	chr17	-	59084001	59084089	59088290	59088407	59081096	59081219	59091299	59091340	538	39,70	11,25	20,29	1,6	266	237	0.0270721	0.199572	0.76,0.714	0.947,0.812	-0.142
539	ENSG00000121064	SCPEP1	chr17	+	56981081	56981230	56985377	56985467	56978133	56978235	56987694	56987850	539	76,59	68,51	38,33	17,18	298	239	0.0218597	0.173067	0.473,0.481	0.642,0.595	-0.142
540	ENSG00000121064	SCPEP1	chr17	+	56985377	56985427	56987694	56987850	56981081	56981230	56991098	56991171	540	37,31	1,0	11,11	0,0	199	298	1	1	0.982,1.0	1.0,1.0	-0.009
541	ENSG00000105186	ANKRD27	chr19	-	32643430	32643484	32643571	32643631	32643286	32643352	32644324	32644479	541	28,13	10,10	8,5	13,6	209	203	0.0232077	0.179494	0.731,0.558	0.374,0.447	0.234
544	ENSG00000011260	UTP18	chr17	+	51288547	51288591	51293902	51294045	51288028	51288203	51296964	51297003	544	0,1	51147	0,0	30,47	193	292	1	1	0.0,0.01	0.0,0.0	0.005
545	ENSG00000011052	NME1-NME2	chr17	+	51155650	51155780	51159979	51160081	51153589	51153662	51161159	51161272	545	776522	872680	476443	613495	279	251	0.97309	1	0.445,0.408	0.411,0.446	-0.002
546	ENSG00000011052	NME1-NME2	chr17	+	51159979	51160081	51161159	51161272	51155650	51155780	51166826	51166956	546	702490	18,4	468452	19,10	251	262	0.0722395	0.361982	0.976,0.992	0.963,0.979	0.013
550	ENSG00000136436	CALCOCO2	chr17	+	48843902	48844026	48846442	48846514	48841697	48841887	48848063	48848166	550	0,0	1,0	0,2	0,0	273	221	1	1	0.0,NA	NA,1.0	-1
553	ENSG00000005243	COPZ2	chr17	-	48032155	48032233	48033210	48033302	48029124	48029176	48033862	48033944	553	43,45	6,10	4,1	0,0	241	227	0.000694822	0.0167632	0.871,0.809	1.0,1.0	-0.16
554	ENSG00000005243	COPZ2	chr17	-	48032685	48032741	48033210	48033302	48029124	48029176	48033862	48033944	554	43,45	0,7	4,1	0,0	241	205	0.00587205	0.0735397	1.0,0.845	1.0,1.0	-0.078
555	ENSG00000108439	PNPO	chr17	+	47945558	47945612	47945860	47945989	47944615	47944715	47946322	47946393	555	34,18	51,46	36,24	48,42	203	278	0.412626	0.885203	0.477,0.349	0.507,0.439	-0.06
556	ENSG00000178852	EFCAB13	chr17	+	47324453	47324523	47326225	47326387	47323954	47324074	47328268	47328383	556	1,2	10,15	2,0	3,5	219	298	0.635335	1	0.12,0.154	0.476,0.0	-0.101
557	ENSG00000178852	EFCAB13	chr17	+	47361377	47361521	47370436	47370508	47345015	47345098	47374471	47374966	557	6,14	8,3	1,2	1,5	293	221	0.0666199	0.347597	0.361,0.779	0.43,0.232	0.239
558	ENSG00000262633	AC005670.2	chr17	+	46932066	46932199	46935028	46935169	46931098	46931207	46938598	46938704	558	217162	170115	86,85	58,53	282	290	0.401742	0.873626	0.568,0.592	0.604,0.623	-0.033
560	ENSG00000108433	GOSR2	chr17	+	46931098	46931207	46932066	46932199	46929523	46929584	46935028	46935169	560	347164	39,52	97106	21,18	258	282	0.937226	1	0.907,0.775	0.835,0.866	-0.01
563	ENSG00000181513	ACBD4	chr17	+	45137018	45137139	45137367	45137454	45136691	45136776	45137759	45137830	563	27,20	11,6	13,17	7,6	270	236	0.746924	1	0.682,0.744	0.619,0.712	0.048
564	ENSG00000013306	SLC25A39	chr17	-	44320621	44320731	44321057	44321231	44320354	44320436	44321433	44321558	564	704363	396325	244223	201205	298	259	0.214422	0.655901	0.607,0.493	0.513,0.486	0.051
565	ENSG00000013306	SLC25A39	chr17	-	44321699	44321767	44322418	44322552	44320628	44321558	44323283	44323343	565	8,3	211127	3,1	76,60	283	217	0.539856	0.959417	0.028,0.018	0.029,0.013	0.002
566	ENSG00000013306	SLC25A39	chr17	-	44321699	44321767	44322418	44322528	44321433	44321558	44323283	44323343	566	11,4	211127	1,1	76,60	259	217	0.021164	0.17127	0.042,0.026	0.011,0.014	0.022
567	ENSG00000013306	SLC25A39	chr17	-	44322418	44322528	44323283	44323343	44321699	44321767	44323477	44323577	567	216,77	527305	60,52	183159	209	259	0.917487	1	0.337,0.238	0.289,0.288	-0.001
568	ENSG00000013306	SLC25A39	chr17	-	44323283	44323343	44323477	44323577	44322418	44322528	44324710	44324827	568	648155	1,1	224171	0,0	249	209	1	1	0.998,0.992	1.0,1.0	-0.005
569	ENSG00000161647	MPP3	chr17	-	43818045	43818110	43820861	43821058	43816037	43816079	43823930	43824005	569	38,52	5,0	19,23	3,3	298	214	0.202446	0.633904	0.845,1.0	0.82,0.846	0.09
570	ENSG00000161647	MPP3	chr17	-	43831558	43831677	43831881	43831943	43831243	43831321	43832760	43832819	570	9,3	51,41	3,6	24,16	211	268	0.357922	0.834256	0.183,0.085	0.137,0.323	-0.096
571	ENSG00000184988	TMEM106A	chr17	+	43215787	43215941	43216448	43216589	43213827	43213891	43216696	43216740	571	7,6	10,15	7,12	2,1	298	290	1.49236e-05	0.000975851	0.405,0.28	0.773,0.921	-0.504
573	ENSG00000012048	BRCA1	chr17	-	43091434	43094860	43095845	43095922	43090943	43091032	43097243	43097289	573	15,21	15,60	5,3	6,4	226	298	0.475225	0.931759	0.569,0.316	0.524,0.497	-0.068
574	ENSG00000012048	BRCA1	chr17	-	43094743	43094860	43095845	43095922	43090943	43091032	43097243	43097289	574	15,21	1,2	5,3	2,0	226	266	0.762957	1	0.946,0.925	0.746,1.0	0.062
575	ENSG00000012048	BRCA1	chr17	-	43106455	43106533	43115725	43115779	43104867	43104956	43124016	43124115	575	7,17	9,20	2,2	3,0	203	227	0.220481	0.664743	0.465,0.487	0.427,1.0	-0.238
578	ENSG00000108828	VAT1	chr17	-	43018035	43018206	43018591	43018799	43017840	43017930	43022139	43022356	578	10,2	792425	2,0	193206	298	298	1	1	0.012,0.005	0.01,0.0	0.004
579	ENSG00000108825	PTGES3L-AARSD1	chr17	-	42951799	42951894	42954875	42954967	42950525	42950728	42955157	42955224	579	59,53	6,9	23,26	1,3	241	244	0.190011	0.609755	0.909,0.856	0.959,0.898	-0.046
580	ENSG00000108825	PTGES3L-AARSD1	chr17	-	42955841	42955972	42956203	42956320	42955157	42955224	42956403	42956504	580	68,35	63,47	22,32	23,27	266	280	0.554146	0.962638	0.532,0.439	0.502,0.555	-0.043
582	ENSG00000141699	RETREG3	chr17	-	42586764	42586891	42587833	42587864	42586052	42586137	42592055	42592162	582	26,8	93,75	4,8	26,44	180	276	0.688706	1	0.3,0.141	0.191,0.218	0.016
583	ENSG00000126561	STAT5A	chr17	+	42289865	42290022	42291971	42292061	42289401	42289539	42295618	42295793	583	204121	117,80	55,52	30,27	298	239	0.49936	0.946601	0.583,0.548	0.595,0.607	-0.035
584	ENSG00000168259	DNAJC7	chr17	-	41994869	41994944	41996310	41996424	41990263	41990382	41997114	41997239	584	60,96	75,92	28,43	25,21	263	224	0.0746602	0.368188	0.405,0.471	0.488,0.636	-0.124
585	ENSG00000141756	FKBP10	chr17	+	41819209	41819399	41820268	41820461	41818381	41818527	41820946	41821089	585	551353	485379	314269	267285	298	298	0.878643	1	0.532,0.482	0.54,0.486	-0.006
586	ENSG00000133265	HSPBP1	chr19	-	55265885	55265982	55266130	55266286	55265277	55265389	55274397	55274622	586	185,63	92,50	130131	84,64	298	246	0.759076	1	0.624,0.51	0.561,0.628	-0.028
587	ENSG00000133265	HSPBP1	chr19	-	55266130	55266286	55274397	55274622	55265885	55265982	55277641	55277846	587	72,58	87,60	78,84	54,61	298	298	0.0185266	0.157066	0.453,0.492	0.591,0.579	-0.112
588	ENSG00000133265	HSPBP1	chr19	-	55274397	55274622	55277641	55277846	55266130	55266286	55279398	55279702	588	80,66	184,63	73120	130131	298	298	0.756379	1	0.303,0.512	0.36,0.478	-0.012
589	ENSG00000073584	SMARCE1	chr17	-	40642454	40642559	40645575	40645619	40637491	40637572	40645795	40645847	589	7,2	55,88	0,0	11,23	193	254	0.00303589	0.0466028	0.143,0.029	0.0,0.0	0.086
590	ENSG00000073584	SMARCE1	chr17	-	40642454	40642559	40645795	40645847	40637491	40637572	40647772	40647839	590	1,1	55,86	0,0	11,23	201	254	1	1	0.022,0.014	0.0,0.0	0.018
591	ENSG00000171475	WIPF2	chr17	+	40260534	40260667	40262524	40262641	40256390	40256522	40264489	40265146	591	19,13	152,75	4,9	39,48	282	266	0.931224	1	0.105,0.141	0.088,0.15	0.004
592	ENSG00000171475	WIPF2	chr17	+	40260534	40260667	40264489	40265146	40256390	40256522	40273789	40273999	592	15,13	28,13	3,9	3,7	282	298	0.270501	0.732619	0.361,0.514	0.514,0.576	-0.107
593	ENSG00000171475	WIPF2	chr17	+	40262524	40262641	40264489	40265146	40260534	40260667	40273789	40273999	593	19,18	32,8	15,8	4,7	266	298	0.240992	0.695334	0.399,0.716	0.808,0.561	-0.127
604	ENSG00000161395	PGAP3	chr17	-	39674616	39674679	39684596	39684749	39673992	39674054	39685921	39686019	604	10,4	2,2	19,7	0,0	298	212	0.00283313	0.0447048	0.781,0.587	1.0,1.0	-0.316
605	ENSG00000067191	CACNB1	chr17	-	39185130	39185150	39185949	39186104	39184783	39184864	39186495	39186572	605	0,0	1,0	1,0	0,1	298	169	1	1	0.0,NA	1.0,0.0	-0.5
[truncated: 4,599 more rows]

## Sheet: RI
Table S3. Differential expressed genes after PPM1G knockdown.
[truncated: 4,271 more rows]

## Sheet: A3SS
ID	GeneID	geneSymbol	chr	strand	longExonStart_0base	longExonEnd	shortES	shortEE	flankingES	flankingEE	ID	IJC_SAMPLE_1	SJC_SAMPLE_1	IJC_SAMPLE_2	SJC_SAMPLE_2	IncFormLen	SkipFormLen	PValue	FDR	IncLevel1	IncLevel2	IncLevelDifference
[truncated: 5,600 more rows]

[truncated: 1 more sheets: A5SS]
