# Supplementary material for: PPM1G promotes the progression of hepatocellular carcinoma via phosphorylation regulation of alternative splicing protein SRSF3
Source: Cell Death Dis. 2021 Jul 21;12(8):722. doi: 10.1038/s41419-021-04013-y (PMC8295330; doi:10.1038/s41419-021-04013-y)
Supplement: Supplementary file 5 — Table S4 [file 41419_2021_4013_MOESM5_ESM.xlsx]

## Sheet: Sheet1
Table S4. Gene ontology analysis of DEGs.
GO.ID	Term	Annotated	Significant	Expected	classicFisher	elimFisher	Significant.Genes
GO:0022008	neurogenesis	1658	281	183.95	3.5e-14	0.00347	ABCC8, ABITRAM, ABT1, ACTB, ADAM22, ADRA2C, AFG3L2, AGTPBP1, ALCAM, ANK3, ANKRD1, ANOS1, ANXA1, APBB1, ARHGAP44, ARSB, ARTN, ASTN1, ATP8A2, AUTS2, BACE2, BBS4, BCL2, BCL6, BHLHE41, BICDL1, BMP6, BRSK1, BRSK2, C21orf91, C3, CACNA1A, CALR, CAMK1D, CBFA2T2, CDKN1C, CFL1, CHAC1, CHN1, CLMN, CNTNAP1, COBL, COL25A1, CRABP2, CRMP1, CSPG4, CSPG5, CUL7, CUX1, CYB5D2, DDR1, DLG4, DLL1, DNER, EFHD1, EFNB2, …
GO:0031175	neuron projection development	1005	182	111.5	7.2e-12	0.00104	ABITRAM, ACTB, AFG3L2, ALCAM, ANK3, ANKRD1, ANOS1, APBB1, ARHGAP44, ARSB, ARTN, ATP8A2, AUTS2, BBS4, BCL2, BICDL1, BRSK1, BRSK2, C21orf91, CACNA1A, CAMK1D, CBFA2T2, CFL1, CHN1, CLMN, CNTNAP1, COBL, COL25A1, CRABP2, CRMP1, CUL7, CUX1, DDR1, DLG4, EFHD1, EFNB2, EGFLAM, EMB, ENC1, EPB41L3, EPHA6, EPHB2, ERCC6, FGF13, FGFR1, FLRT2, FLRT3, FN1, FOLR1, FRY, FSTL4, FYN, FZD1, FZD4, GDPD5, GFI1, GLI3, GN…
GO:0000904	cell morphogenesis involved in different...	759	144	84.21	4.5e-11	0.00409	ABITRAM, ACTB, ACTN4, AFG3L2, ALCAM, ANK3, ANOS1, APBB1, AR, ARHGAP44, ARTN, ATP8A2, AUTS2, BCL2, BRSK1, BRSK2, C1GALT1C1, CACNA1A, CALR, CFL1, CHN1, COBL, COL25A1, COL6A1, CRABP2, CRMP1, CSPG5, CUL7, CUX1, DLG4, EFNB2, EGFLAM, EMB, EPB41L5, EPHA6, EPHB2, FGF13, FLNA, FLRT2, FLRT3, FN1, FSTL4, FYN, FZD4, GBP1, GLI3, GOLGA4, GRB10, GSK3B, HECW1, HPRT1, HSP90AB1, ID1, ID2, IFRD1, ISL1, KIF5B, LAMA1…
GO:0007155	cell adhesion	1425	236	158.1	5.8e-11	0.00193	ACKR3, ACTB, ACTG1, ACTN4, ADAM12, ADAM19, ADAM22, ALCAM, ALOX12, AMIGO2, ANK3, ANOS1, ANXA1, APLP1, ASTN1, B4GALNT2, BCL2, BCL6, BMP6, BTN2A2, C1QTNF1, CADM1, CALR, CCL28, CCN1, CCN3, CCN5, CD274, CD4, CD44, CD46, CD81, CD83, CDH12, CDH5, CDKN2A, CERCAM, CHRD, CHST10, CLDN4, CLDN7, CLIC1, CLSTN2, CNN3, CNTNAP1, CNTNAP3, COL15A1, COL4A6, COL6A1, CSPG5, CXCL8, CXCR3, CYP1B1, CYTH1, CYTH3, DDR1, DL…
GO:0048646	anatomical structure formation involved ...	1187	200	131.69	4.6e-10	0.00056	ABCC8, ACKR3, ACTG1, ADAM12, ADGRA2, ADM2, AGFG1, AGTPBP1, ALX1, AMOTL1, ANGPTL4, ANKRD1, ANPEP, ANXA1, AQP1, AR, ARHGAP22, ARHGAP24, ATP8A2, AXIN2, BBS4, BCL6, BRCA1, BYSL, C3, CACNA1A, CALB1, CCN1, CCN3, CD81, CDH5, CFL1, CHRD, CNTNAP1, COBL, COL15A1, COL5A2, COL6A1, CREB3L1, CSPG4, CTSH, CXCL8, CXCR3, CYP1B1, DCN, DDAH1, DLL1, EFNB2, ELK3, EMP2, EPB41L3, EPB41L5, EPHB2, EREG, F3, FAM20C, FAP, …
GO:0030036	actin cytoskeleton organization	671	126	74.44	1.5e-09	0.00197	ABITRAM, ABLIM2, ABLIM3, ACTB, ACTG1, ACTN4, AIF1L, AMOTL1, ANKRD1, ANXA1, AQP1, ARHGAP28, ARHGAP44, ARPC5, ASAP3, AUTS2, BBS4, BCL2, BCL6, BRSK2, BST2, CALR, CDC42BPG, CDC42EP3, CFL1, CNN2, CNN3, COBL, CSRP2, CXCL1, DAAM1, DIAPH2, DLG1, DSTN, EHBP1L1, ELMO1, EMP2, EPB41L1, EPB41L3, EPB41L5, ESAM, ESPN, F11R, F2RL1, FAM171A1, FHL3, FHOD1, FLNA, FMN1, FMNL3, FRMD3, FSCN1, GSN, ICAM1, ID1, IQGAP2, …
GO:0030308	negative regulation of cell growth	187	50	20.75	2e-09	2.6e-06	APBB1, BCL2, BCL6, BST2, CCDC85B, CCN3, CDKN2A, CDKN2AIP, CRYAB, DCUN1D3, ENPP1, FGF13, FLCN, FSTL4, GAL, HNF4A, HSPA1A, HSPA1B, IFRD1, NPR1, NTN1, OSGIN1, PHB, PML, PPARG, PPP2R1A, RGMA, RGS2, RGS4, SEMA3A, SEMA3C, SEMA3F, SEMA3G, SEMA4C, SEMA4F, SEMA5A, SEMA6B, SERTAD1, SESN2, SH3BP4, SIPA1, SMARCA4, SOX17, TGFB1, TGFB2, TP53, TRIM46, ULK2, WFDC1, WNT11
GO:0030198	extracellular matrix organization	375	80	41.6	5.4e-09	5.4e-09	ADAM12, ADAM19, ADAMTSL4, CCN1, CD44, COL15A1, COL4A6, COL5A2, COL6A1, COL9A2, CREB3L1, CRISPLD2, CTSS, CYP1B1, DCN, DDR1, ECM2, EGFLAM, ERO1A, ERO1B, F11R, FAP, FBLN2, FBLN5, FLRT2, FN1, FOXC2, FSCN1, GAS6, HTRA1, ICAM1, ITGA1, ITGA5, ITGA7, ITGAD, ITGB2, ITGB4, ITGB8, LAMA1, LAMA3, LAMA4, LAMB2, LAMB3, LAMC3, LCP1, LOX, LOXL2, LUM, MARCOL, MEGF9, MELTF, MFAP5, MMP14, MMP17, MMP2, MMP24, MMP28, …
GO:0030155	regulation of cell adhesion	699	126	77.55	1.9e-08	0.00712	ACTN4, ADAM19, ADAM22, ALOX12, ANK3, ANXA1, B4GALNT2, BCL2, BCL6, BMP6, BTN2A2, C1QTNF1, CALR, CCL28, CCN1, CD274, CD4, CD44, CD46, CD81, CD83, CDKN2A, CHRD, CSPG5, CXCL8, CXCR3, CYP1B1, CYTH1, CYTH3, DDR1, DLG1, DLL1, DOCK8, DUSP3, EBI3, ECM2, EDIL3, EFNB2, EGFLAM, EMP2, EPB41L5, EPCAM, ERBB3, F11R, FBLN2, FLCN, FLNA, FMN1, FN1, FOXA1, FOXC2, FXYD5, FYN, FZD4, GBP1, GLI3, GPNMB, GSK3B, GSN, ICAM…
GO:0051130	positive regulation of cellular componen...	1273	204	141.23	2.1e-08	0.0002	ABCA1, ABCC8, ABLIM3, ACTN4, ADRB2, AIM2, AKAP9, AMIGO2, ANKRD1, ANXA1, APBB1, AR, ARPC5, ARSB, ATL3, ATP8A2, AUTS2, BBS4, BCL2, BCL6, BMF, BRCA1, C21orf91, C3, C6orf89, CALR, CAMK1D, CBFA2T2, CCT3, CCT5, CDC37, CDC42EP3, CDH5, CFL1, CLIP1, CLSTN2, COBL, CRABP2, CSF2, CSPG5, CUL4A, CUL7, CUX1, DAB2, DCN, DDX11, DLG1, DLG4, DLL1, DOCK11, DSTN, DUSP3, DZIP1, ENC1, EPB41L5, EPHB2, EPS8L1, EPS8L3, ER…
GO:0007169	transmembrane receptor protein tyrosine ...	733	130	81.32	3.1e-08	0.00019	ACTB, ACTG1, ADGRA2, ADORA1, ADRB2, ANOS1, AP2S1, AR, ARPC5, ATP6V0A4, ATP6V1B2, ATP6V1C1, ATP6V1E1, ATP6V1E2, ATP6V1H, CD4, CDC37, CHN1, COL4A6, CREB3L1, CSPG4, DCN, DDR1, DGKD, DLL1, DUSP3, EFNB2, ELMO1, ENPP1, EPHA6, EPHB2, ERBB3, ERBB4, EREG, ERFE, ERRFI1, F3, FAM20C, FAM83B, FGF12, FGF9, FGFR1, FGFRL1, FLRT2, FLRT3, FOXC2, FRK, FSTL4, FYN, FZD4, GALNT3, GPRC5A, GRB10, GSK3B, HNRNPA1, HNRNPM,…
GO:0009968	negative regulation of signal transducti...	1327	209	147.22	5.5e-08	0.00331	ACKR3, ADGRA2, ADRB2, ALPK2, APC2, APLP1, AR, ARHGAP44, ATF3, AXIN2, BAMBI, BARX1, BCL2, BCL2L12, BCL6, BRCA1, BTN2A2, CALM3, CALR, CAMK2N1, CARD16, CBFA2T2, CCN3, CD44, CD46, CHAC1, CHP1, CHRD, CHRNA10, CLIC2, CNKSR3, CREB3L1, CRTC3, CSF2, CSNK1A1, CTH, CXCL8, DAB2, DCN, DDIT3, DHX58, DLG1, DLL1, DNAJA1, DUSP16, DUSP3, DUSP6, DUSP7, DUSP9, ENPP1, EPHB2, ERBB3, EREG, ERRFI1, EYA4, F2RL1, FGF9, FH…
GO:0045444	fat cell differentiation	224	53	24.85	6.3e-08	0.00031	ADRB2, ALDH6A1, ANKRD26, BBS4, CCDC85B, CREBL2, DDIT3, ENPP1, ERO1A, FBXO9, FFAR4, GLIS1, GNB3, HMGA2, ID2, IL11, INHBB, JAG1, JDP2, KLF4, KLF5, LAMA4, LAMB3, LPL, LRG1, LRP5, LRRC8C, MSX2, NR1D1, NR4A2, NR4A3, PER2, PLCB1, PPARG, PPARGC1A, PTGS2, RARRES2, RGS2, RORC, SH3PXD2B, SORT1, STEAP4, TRIB2, TRIB3, TRPM4, TRPV4, WDFY2, WNT1, WNT10B, ZC3H12A, ZFP36L2, ZNF385A, ZNF516
GO:0001525	angiogenesis	595	108	66.01	1.4e-07	4.1e-05	ABCC8, ACKR3, ADAM12, ADGRA2, ADM2, AMOTL1, ANGPTL4, ANPEP, ANXA1, AQP1, ARHGAP22, ARHGAP24, BRCA1, C3, CCN1, CCN3, CDH5, COL15A1, CREB3L1, CSPG4, CTSH, CXCL8, CXCR3, CYP1B1, DCN, DDAH1, DLL1, EFNB2, ELK3, EMP2, EPHB2, EREG, F3, FAP, FGF9, FGFR1, FMNL3, FN1, FOXC2, FOXJ2, GATA4, GPNMB, HDAC9, HK2, HMGA2, HMOX1, ID1, IL18, ISL1, ITGA5, ITGB2, ITGB8, JAG1, JUN, KLF2, KLF4, KLF5, LEF1, LOXL2, LRG1, …
GO:0010975	regulation of neuron projection developm...	510	95	56.58	2.4e-07	2.6e-05	ANKRD1, APBB1, ARHGAP44, ARSB, ATP8A2, BRSK1, BRSK2, C21orf91, CACNA1A, CAMK1D, CBFA2T2, CFL1, CHN1, COBL, CRABP2, CRMP1, CUL7, CUX1, DLG4, EFNB2, ENC1, EPHB2, FGF13, FGFR1, FN1, FSTL4, FYN, FZD1, FZD4, GFI1, GOLGA4, GSK3B, HECW1, ID1, IFRD1, ITSN2, KLF4, LIMK1, LRP4, LZTS3, MAP1B, MARK1, MYLIP, NCS1, NEGR1, NFE2L2, NGEF, NR2F1, NSMF, NTN1, PDLIM5, PLXNB3, PLXND1, PMP22, PPP1R9A, PRAG1, PRKD1, PT…
GO:0007409	axonogenesis	486	90	53.92	6.4e-07	0.0021	ACTB, AFG3L2, ALCAM, ANK3, ANOS1, APBB1, ARTN, ATP8A2, AUTS2, BCL2, BRSK1, BRSK2, CACNA1A, CHN1, COBL, COL25A1, CRABP2, CRMP1, EFNB2, EGFLAM, EMB, EPHA6, EPHB2, FGF13, FLRT2, FLRT3, FN1, FSTL4, FYN, GLI3, GOLGA4, GRB10, GSK3B, HSP90AB1, IFRD1, ISL1, KIF5B, LAMA1, LAMB2, LGR6, LIMK1, LRP4, MAP1B, NEFH, NEO1, NKX2-8, NPTX1, NR4A2, NR4A3, NRP2, NRXN3, NTN1, PALLD, PDLIM7, PIK3CD, PIK3R1, PLXNB3, PLX…
GO:0009967	positive regulation of signal transducti...	1718	253	190.6	7.1e-07	0.00044	ACKR3, ACTN4, ADGRA2, ADORA1, ADRA2C, ADRB2, AKAP6, AKR1B1, AKR1C2, ANKRD1, AR, ARL6IP5, ATF3, AUTS2, AVPI1, AXIN2, BAMBI, BCAP31, BCL2, BIRC7, BMF, BMP6, BST2, C1QTNF1, C3, CALM3, CALR, CARD14, CARD16, CCN1, CCN3, CD4, CD44, CD81, CDH5, CDKN1C, CDKN2AIP, CHN1, CHN2, CMTM3, CNTNAP1, CRLF1, CRLF2, CSF2, CSPG4, CTH, CTSC, CTSH, CYP1B1, DAB2, DAXX, DCN, DDIT3, DEDD2, DGKI, DHX58, DLG4, DLL1, DUSP6, …
GO:0016477	cell migration	1598	237	177.29	9.7e-07	0.00772	ABCC8, ACKR3, ACTN4, ADGRA2, ADORA1, AIRE, ALOX12, ALX1, AMOTL1, ANXA1, APC2, ARPC5, ARSB, ARTN, ASAP3, ASTN1, ATP1B3, AUTS2, BAMBI, BBS4, BCL2, BST2, CALR, CAMK1D, CCL28, CCN1, CCN3, CCRL2, CD274, CD44, CD81, CDH5, CFL1, CHRD, CNN2, CSPG4, CTSH, CXCL1, CXCL3, CXCL8, CXCR3, CYP1B1, DAB2, DCN, DDR1, DDX58, DNAJA4, DNER, DOCK4, DOCK8, DPEP1, DUSP3, EFNB2, ELMO1, ELMO3, EMP2, EPB41L5, EPCAM, ERBB4, …
GO:0072659	protein localization to plasma membrane	271	57	30.07	1.3e-06	0.00128	ACSL3, ACTB, ANK3, ANXA13, AR, ARHGAP44, ATP1B3, CD81, CRB3, DAB2, DLG1, EFR3B, EMP2, EPB41L3, EPHB2, F11R, FGF13, FLNA, GAS6, GBP1, GOLGA4, GPR158, KCNIP3, KIF5B, LYPD1, MMP14, MPP5, MYO5A, NECTIN3, NKD2, OPTN, PALM, PID1, PIK3R1, PKDCC, PLEKHF1, PPFIA1, PRKCH, PRKCZ, RAB10, RAB26, RAB3A, RAB40C, RHOG, RHOQ, ROCK2, SLC9A3R1, SORBS1, SPTBN4, STAC, STAC3, STX7, TESC, TNIK, TSPAN14, TSPAN15, TSPAN33
GO:0048015	phosphatidylinositol-mediated signaling	191	44	21.19	1.7e-06	0.00021	BTN2A2, DCN, ERBB3, ERBB4, F2R, F2RL1, FGFR1, FYN, GPR143, GSN, IER3, IGF1R, IL18, IRS1, KLF4, MUC5AC, NCS1, NOP53, NYAP1, NYAP2, PDGFA, PDGFC, PDGFRB, PI4KA, PIK3C2B, PIK3CD, PIK3R1, PIP5K1B, PLCB1, PLCB2, PLCB4, PLCG2, PLCH2, PRR5L, PTPN13, PTPN6, ROR1, ROR2, SLC9A3R1, TGFB2, TWIST1, TYRO3, UNC5B, ZP3
GO:0009887	animal organ morphogenesis	1081	169	119.93	1.8e-06	0.00149	ACTG2, ADAMTS16, AGTPBP1, ALPK2, ALPL, ALX1, ANKRD1, ANKRD11, AP2S1, APLP1, AQP1, AR, ATP8A2, AXIN2, BBS4, BCL2, BCOR, BHLHE41, BMP6, CALB1, CCN1, CHRNA10, COL5A2, COL6A1, CPE, CTSH, DAAM1, DAB2, DCN, DDR1, DLG1, DLL1, DSP, EFNB2, EGFLAM, EPHB2, EREG, ERRFI1, ETV5, FAM20C, FGF9, FGFR1, FGFRL1, FHL2, FLRT2, FMN1, FOLR1, FOXA1, FOXC2, FOXP2, FZD1, FZD4, FZD6, GAMT, GATA4, GCNT3, GDF11, GLG1, GLI3, …
GO:0009611	response to wounding	692	117	76.77	1.9e-06	0.00683	ABCC8, ACTB, ACTG1, ADRA2C, ALOX12, ANXA1, ANXA8, BCL2, C1GALT1C1, C1QTNF1, C4BPB, C6orf89, CCN1, CCN3, CD44, CD81, CLIC1, CNN2, DCN, DDR1, DGKD, DGKI, DOCK11, DOCK8, DSP, ELK3, ENTPD2, ERBB3, ERBB4, EREG, F10, F11R, F2R, F2RL1, F2RL2, F3, FAP, FLNA, FLRT3, FN1, FOLR1, FOXC2, FYN, FZD6, GAS6, GATA4, GLI3, GSN, HBG2, HIST1H3E, HMOX1, HNF4A, HPS4, HPS5, IFRD1, IGFBP1, IL24, INHBB, ISL1, ITGA5, ITGB…
GO:0071417	cellular response to organonitrogen comp...	596	103	66.12	2.9e-06	0.00424	ACTB, ADRB2, AKAP6, AKAP9, AKR1B1, APLP1, AQP1, ATP6V0A4, ATP6V1B2, ATP6V1C1, ATP6V1E1, ATP6V1E2, ATP6V1H, BRCA1, CACNA1A, CACNA2D1, COL4A6, COL5A2, COL6A1, CPEB1, CYP11A1, DDC, DDX11, EHMT2, ENPP1, EPRS, ERFE, ERRFI1, FOLR1, FOXC2, FYN, GABRB3, GLP2R, GOT1, GPR173, GRB10, GSK3B, HDAC9, ICAM1, ID1, IGF1R, IGFBP1, INHBB, IRS1, KCNQ1, KLF2, KLF4, KLF5, LPIN1, LPIN2, LPL, MAP1B, MAPK13, MMP2, MYO5A,…
GO:0071496	cellular response to external stimulus	336	65	37.28	5.2e-06	0.0037	ANKRD1, AQP1, ATF3, ATP1A1, BCL2, BMP6, CBS, CNN2, DCTPP1, DSC2, EHMT2, F11R, FNIP1, FOLR1, FOS, FOSL1, FYN, GABARAPL1, GADD45A, GAS6, GDAP1, GOT1, HDAC4, HMOX1, HNRNPA1, HSPA8, ICAM1, IFI16, INHBB, ITFG2, JUN, KIF26A, LPL, MAP1LC3A, MAP1LC3B, NAMPT, NCOA1, NFE2L2, NR4A2, P2RY2, PDK4, PIEZO2, PIK3C2B, PPARG, PRKD1, PTGER4, PTGS2, RPTOR, RRAGC, SESN2, SESN3, SIPA1, SKP2, STK26, TGFB1, TNKS, TP53, …
GO:0061061	muscle structure development	677	113	75.11	5.2e-06	0.00066	ACTG1, ADAM12, AFG3L2, AKAP6, ALPK2, ALPK3, ANKRD1, ATF3, BCL2, BHLHE41, CALR, CAVIN4, CCN3, CD81, CNTFR, CRYAB, CTH, DCN, DDIT3, DLL1, DNER, DSP, EFNB2, ERBB3, ERBB4, EREG, FGF9, FGFR1, FGFRL1, FHL2, FHL3, FKTN, FOS, FOXC2, FOXP2, FZD1, GATA4, HDAC4, HDAC9, HEY2, HLF, IFRD1, IGSF8, IL18, IL4R, ISL1, ITGA7, JAG1, JPH1, JPH2, KLF5, LEF1, LIF, LOX, MBNL3, MEF2A, MKX, MMP14, MRAS, MYH11, MYH14, MYL6…
GO:0051235	maintenance of location	343	66	38.05	5.3e-06	0.0017	ABCA1, ABCG1, ACACB, AKAP6, AKAP9, ANK3, ATP2A1, B4GALNT1, BBS4, C3, CACNA1C, CALM3, CALR, CD4, CLIC2, CLMN, DDIT3, DZIP1, ENPP1, EPB41L3, ERO1A, F2R, FITM2, FLNA, GSN, HILPDA, HK2, ITPR1, JPH1, JPH2, KDELR1, LPL, LTBP1, MXI1, MYO5A, NFKBIA, NR1H3, NTSR1, P2RY6, PFN4, PLCB1, PLCB2, PLCB4, PLCG2, PLCH2, PLIN2, PML, PPARG, PRKD1, PTPN6, SCIN, SLC30A3, SNCA, SORL1, SPTBN4, SRGN, SUPT7L, SYNE1, TGFB1…
GO:0001933	negative regulation of protein phosphory...	428	78	47.48	6.5e-06	0.00563	ATF3, BTN2A2, CALM3, CAMK2N1, CDKN1C, CDKN2A, CHP1, CHRNA10, CNKSR3, DLG1, DNAJA1, DUSP16, DUSP3, DUSP6, DUSP7, DUSP9, ENPP1, EPHB2, ERRFI1, F2RL1, FKTN, FLCN, GADD45A, GBP1, GPRC5A, IGF1R, INKA2, IRAK3, JUN, KLF4, LATS2, LIF, LRP5, MLXIPL, NCK2, NIBAN1, NUP62, PAK2, PHB, PID1, PKIA, PKIG, PPARGC1A, PPP1R15B, PPP2R1A, PPP5C, PRKCD, PRKCZ, PRR5L, PSCA, PTPN13, PTPN6, RASIP1, RASSF2, RGS2, RGS3, RG…
GO:0010769	regulation of cell morphogenesis involve...	306	60	33.95	7.7e-06	0.00115	ACTN4, ARHGAP44, BRSK1, BRSK2, CACNA1A, CALR, CFL1, CHN1, CRABP2, CSPG5, CUL7, CUX1, EPHB2, FGF13, FLNA, FN1, FSTL4, GBP1, GOLGA4, GSK3B, HECW1, ID1, IFRD1, LIMK1, LIMS2, LRP4, LZTS3, MAP1B, MELTF, NEDD9, NGEF, NSMF, NTN1, PDLIM5, PLXNB3, PLXND1, PPP1R9A, PTPRD, RAC3, RGMA, SDC2, SEMA3A, SEMA3C, SEMA3F, SEMA3G, SEMA4C, SEMA4F, SEMA5A, SEMA6B, SHTN1, SIPA1L1, SYNGAP1, TNIK, TRIM46, TRIOBP, TWF2, U…
GO:0048598	embryonic morphogenesis	596	101	66.12	8.5e-06	0.00675	ALX1, AR, ATP8A2, BBS4, CACNA1C, CCN1, CDKN1C, CFL1, CHRD, CHRNA10, COBL, COL5A2, COL6A1, CPLANE1, CRABP2, DLD, DLG1, DLL1, EPB41L5, EPHB2, FBXW4, FGF9, FGFR1, FLRT3, FN1, FOLR1, FOXC2, FZD1, FZD6, GATA4, GJB5, GLI3, HMGA2, HMX3, HNF4A, HOXC11, HOXC4, HOXD3, HOXD4, ID2, IRX3, ITGA5, ITGA7, ITGB2, ITGB4, KCNQ4, KDM6A, KLF4, LAMA3, LAMB3, LEF1, LRIG1, LRP4, LRP5, MBP, MMP14, MMP2, MSX2, MTHFD1L, MY…
GO:0071345	cellular response to cytokine stimulus	1125	171	124.81	8.7e-06	0.00407	ACKR3, ACTG1, ACTN4, ADAMTS7, AIM2, AKAP6, ANKRD1, ANXA1, ASAH1, BBS4, BCAT2, BCL2, BCL6, BOLA2B, BRCA1, BST2, CARD14, CARD16, CCRL2, CD4, CD44, CDC37, CFL1, CNN2, CNTFR, CRLF1, CRLF2, CSF2, CSF2RA, CTH, CXCL1, CXCL3, CXCL8, CXCR3, DOCK8, EBI3, EPRS, EREG, F2RL1, F3, FASN, FN1, FOS, FSCN1, FYN, FZD4, GAS6, GBP1, GFI1, GFPT2, GLDC, GSK3B, GSN, HDAC4, HIST1H3E, HK2, HLA-B, HLA-F, HMOX1, HSP90AB1, H…
GO:0007015	actin filament organization	398	73	44.16	1e-05	0.00149	ABITRAM, ACTN4, AIF1L, ARHGAP28, ARPC5, ASAP3, BBS4, BCL2, CDC42EP3, CFL1, COBL, DIAPH2, DLG1, DSTN, EMP2, ESAM, ESPN, F2RL1, FAM171A1, FHOD1, FLNA, FMN1, FSCN1, GSN, ICAM1, ID1, IQGAP2, JMY, LCP1, LIMK1, MSRB1, MYOM2, NAA80, NCK2, NEBL, NEDD9, NPHS1, PDLIM3, PFN1, PFN4, PIK3R1, PPFIA1, PPP1R9A, PRKCD, PTGER4, RAC3, RAPGEF3, RGCC, RGS4, RHOG, RHOQ, RHOU, ROCK2, S1PR1, SCIN, SEMA5A, SH3KBP1, SH3PX…
GO:0051129	negative regulation of cellular componen...	755	122	83.76	1.1e-05	0.00488	ACTN4, APC2, AR, ARHGAP28, ARHGAP44, ATAD2B, BBS4, BCOR, BMP6, BRCA1, CBFA2T2, CDH5, CNN2, CRMP1, CRYAB, DLG4, DNAJA4, EFNB2, EHMT2, EPHB2, ESPN, FAP, FGF13, FLCN, FNIP1, FSTL4, FYN, GBP1, GFI1, GSK3B, GSN, H1F0, HEY2, HIST1H1A, HMGA1, HNRNPA1, HSPA1A, HSPA1B, HSPA2, HSPA8, ID1, IFRD1, IRAK3, LIF, LRP4, MAP1B, MELTF, MMP14, MYLIP, NAV3, NGEF, NMNAT1, NOP53, NR1H3, NR2F1, NTN1, NUPR1, PCID2, PFN1,…
GO:0045665	negative regulation of neuron differenti...	228	47	25.3	1.9e-05	0.004	CALR, CBFA2T2, CRMP1, DLL1, EFNB2, EPHB2, FGF13, FSTL4, GDF11, GFI1, GLI3, GSK3B, HES4, ID1, ID2, IFRD1, IRX3, ISL1, JAG1, LRP4, MYLIP, NGEF, NOTCH3, NR2F1, NTN1, PMP22, PRAG1, RAB29, RAP1GAP, RGMA, RTN4RL2, SEMA3A, SEMA3C, SEMA3F, SEMA3G, SEMA4C, SEMA4F, SEMA5A, SEMA6B, SHH, SPOCK1, SYNGAP1, TBX6, TRIM46, TRPV4, ULK2, ZHX2
GO:0007162	negative regulation of cell adhesion	296	57	32.84	2.2e-05	0.00436	ACTN4, ADAM22, ALOX12, ANXA1, B4GALNT2, BCL6, BMP6, BTN2A2, C1QTNF1, CCL28, CD274, CDKN2A, CYP1B1, DLG1, DUSP3, EPB41L5, EPCAM, ERBB3, FXYD5, FZD4, GBP1, GLI3, GPNMB, IL4R, JAG1, KLF4, LGALS9B, LGALS9C, MBP, MELTF, MMP14, PDE3B, PELI1, PIK3R1, PLXNB3, PLXND1, PODXL, PRKCD, PRKG1, PTPN6, RGCC, RUNX3, SEMA5A, SERPINE1, SHH, SIPA1, SPOCK1, TBCD, TGFB1, TGFBI, TNFRSF14, TNFRSF21, TRPV4, UBASH3B, VTCN…
GO:0090066	regulation of anatomical structure size	509	87	56.47	2.6e-05	0.00596	ABITRAM, ADORA1, ADRA1D, ADRA2C, ADRB2, ALOX12, AQP1, ARHGAP28, ARPC5, BBS4, CDC42EP3, CFL1, CRABP2, DLG1, DOCK4, DSTN, EPHX2, ESAM, F2R, F2RL1, FGF13, FMN1, FN1, FOXC2, FSTL4, GNB3, GOLGA4, GSK3B, GSN, HMOX1, HSP90AB1, ICAM1, IFRD1, IL7R, IQGAP2, ITGA1, JMY, KCNMB4, KCNN4, LIMK1, MAP1B, NAA80, NCK2, NPHS1, NPR1, NTN1, P2RY2, PER2, PFN1, PFN4, PPP1R15A, PPP1R9A, PRKCD, PRKG1, PTGS2, RGMA, RGS2, R…
GO:0001819	positive regulation of cytokine producti...	473	82	52.48	2.6e-05	0.00297	ABCC8, AIM2, ANXA1, BRCA1, C3, CADM1, CD274, CD4, CD46, CD81, CD83, CEBPG, CRLF2, CSF2, CYP1B1, DDIT3, DDX58, DHX58, EBI3, EREG, F2R, F2RL1, FRMD8, GATA4, GPRC5B, HILPDA, HLA-F, HMOX1, HMSD, HSPA1A, HSPA1B, IFI16, IL18, IL18R1, IL1R1, IL1RL1, IL4R, ISL1, LGALS9B, LGALS9C, LPL, LRRFIP1, LUM, MAPK13, MBP, NFKB2, NLRP1, NOP53, NR4A3, PELI1, PIK3R1, PLCB1, PLCG2, POLR1C, POLR2F, POLR3E, POLR3G, PRKCZ…
GO:1901701	cellular response to oxygen-containing c...	1161	172	128.81	3.6e-05	0.00714	ABCA1, ACTB, ADRB2, AKAP6, AKAP9, AKR1B1, AKR1C1, AKR1C2, ANKRD1, ANXA1, APLP1, AQP1, AR, ATP6V0A4, ATP6V1B2, ATP6V1C1, ATP6V1E1, ATP6V1E2, ATP6V1H, BMP6, BRCA1, BRSK2, CACNA1A, CACNA2D1, CARD16, CD274, COL4A6, COL5A2, COL6A1, CPEB1, CSF2, CXCL1, CXCL3, CXCL8, CYP11A1, CYP1B1, DDX11, DPEP1, EHMT2, ENPP1, EPRS, ERFE, ERRFI1, FBLN5, FBXO32, FOLR1, FOS, FOXC2, FYN, FZD4, GAS6, GATA4, GDAP1, GFI1, GJ…
GO:0032869	cellular response to insulin stimulus	222	45	24.63	4.4e-05	0.00176	ATP6V0A4, ATP6V1B2, ATP6V1C1, ATP6V1E1, ATP6V1E2, ATP6V1H, CPEB1, ENPP1, EPRS, ERFE, ERRFI1, FOXC2, GOT1, GRB10, GSK3B, HDAC9, IGF1R, IGFBP1, INHBB, IRS1, LPIN1, LPIN2, LPL, MYO5A, PCK2, PDE3B, PDK4, PID1, PIK3R1, PPARG, PRKCD, PRKCZ, RAB10, RARRES2, RHOQ, SESN3, SHC1, SIK2, SOCS3, SORBS1, SORL1, TBC1D4, TRIB3, UCP2, USF1
GO:0098609	cell-cell adhesion	855	132	94.86	4.6e-05	0.00144	ACTB, ACTG1, ADAM19, ALCAM, ALOX12, AMIGO2, ANK3, ANXA1, ASTN1, B4GALNT2, BCL2, BCL6, BMP6, BTN2A2, C1QTNF1, CADM1, CCL28, CCN1, CCN3, CD274, CD4, CD44, CD46, CD81, CD83, CDH12, CDH5, CDKN2A, CERCAM, CLDN4, CLDN7, CLIC1, CLSTN2, CNN3, CYP1B1, DLG1, DLG4, DOCK8, DSC2, DSC3, DSP, DUSP3, EBI3, EFNB2, EMB, EPB41L5, EPCAM, ESAM, F11R, FGFRL1, FLNA, FLRT3, FOXA1, FXYD5, FYN, GAS6, GLI3, GPNMB, ICAM1, I…
GO:0043392	negative regulation of DNA binding	54	17	5.99	4.6e-05	4.6e-05	DDIT3, HEY2, HMGA2, HMOX1, ID1, ID2, IFI16, JUN, LEF1, MSX2, NFKBIA, PER2, SUMO1, TMSB4X, TNKS, ZFP90, ZNF462
GO:0042060	wound healing	576	95	63.9	4.6e-05	0.00301	ABCC8, ACTB, ACTG1, ADRA2C, ALOX12, ANXA1, ANXA8, C1GALT1C1, C1QTNF1, C4BPB, C6orf89, CCN1, CCN3, CD44, CD81, CLIC1, CNN2, DCN, DDR1, DGKD, DGKI, DOCK11, DOCK8, DSP, ELK3, ENTPD2, ERBB3, ERBB4, EREG, F10, F11R, F2R, F2RL1, F2RL2, F3, FAP, FLNA, FN1, FOXC2, FYN, FZD6, GAS6, GATA4, GLI3, GSN, HBG2, HIST1H3E, HMOX1, HNF4A, HPS4, HPS5, IFRD1, IGFBP1, IL24, ITGA5, ITPR1, KLF5, LGR6, LOX, MSX2, MYLK, N…
GO:0061448	connective tissue development	278	53	30.84	5.6e-05	0.00106	ADAMTS7, ALX1, AXIN2, BBS4, BMP6, CCN1, CCN3, CD44, CHRDL2, COL6A1, FBXW4, FGF9, FGFR1, FOXA1, FOXC2, GLG1, GLI3, HMGA2, HOXC4, HOXD3, ID2, ITGB8, LOX, LOXL2, LRP5, LUM, MSX2, PDGFRB, PKDCC, PLAAT3, PPARGC1A, PTHLH, ROR2, RORC, RUNX2, RUNX3, SCARA3, SCIN, SH3PXD2B, SIX2, SNX19, SORL1, STC1, TGFB1, TGFBI, TRIP11, TRPM4, TRPV4, VIT, WNT10B, WNT11, WNT9A, ZNF516
GO:0045861	negative regulation of proteolysis	371	66	41.16	7e-05	0.00906	ANOS1, ANXA8, AQP1, BCL2L12, BIRC7, BST2, C3, C4BPB, CAMK2N1, CARD16, CD44, CDKN2A, CHAC1, CRYAB, CST1, CST2, CST4, DPEP1, FHIT, FNIP1, GAS1, GAS6, GLG1, HERPUD1, HMSD, HSP90AB1, IFI16, IFI6, KLF4, LEF1, LXN, MAGEA3, NOP53, NR1H3, PAK2, PCID2, PI3, PIH1D1, PLAT, PLAUR, PML, PTGS2, PZP, RENBP, SERPINB5, SERPINE1, SHH, SNCA, SORL1, SPINK1, SPINK13, SPINK6, SPOCK1, TFPI, TFPI2, TNFAIP8, TP53, TRIM21…
GO:0048589	developmental growth	689	109	76.44	7.8e-05	0.00215	ACACB, ADRB2, AFG3L2, AKAP6, ALCAM, ANKRD11, ANXA1, AR, ATP8A2, AUTS2, BBS4, BCL2, CCN3, CD81, CDKN1C, COBL, COL6A1, CRABP2, DDR1, DLL1, DMBX1, DUSP6, EHMT2, EPB41L5, ERBB4, ERCC6, EREG, ETNK2, FGF13, FGF9, FGFR1, FLRT3, FMN1, FN1, FOXC2, FSTL4, GAL, GAMT, GAS1, GATA4, GLI3, GOLGA4, GSK3B, GSN, HEY2, HSP90AB1, IFRD1, IGFBP1, ITSN2, KDM6A, KLF2, KLF5, LAMB2, LATS2, LGR6, LIMK1, LRP4, MAP1B, MSX2, …
GO:0051091	positive regulation of DNA-binding trans...	262	50	29.07	8.7e-05	0.00504	AIM2, AMH, AR, CAMK1D, CARD14, CARD16, CEBPG, CRTC3, CTH, DDIT3, DDX58, FOSL1, FOXA1, FZD1, FZD4, HDAC4, HSPA1A, HSPA1B, ICAM1, IL18, IL18R1, IRAK2, IRAK3, ITGB2, JMY, LRRFIP1, MID2, NFKB2, PPARG, PPARGC1A, PRKCH, PRKCZ, PRKD1, PRKD2, RGCC, ROR1, RTKN2, SHH, SMARCA4, STAT3, TCF3, TGFB1, TLR6, TMEM173, TRIM15, TRIM21, TRIM31, UBE2N, WNT1, WNT10B
GO:0010628	positive regulation of gene expression	2022	276	224.33	8.8e-05	0.00533	ABLIM3, ACTB, ACTG2, ADAM19, ADM2, ADRB2, AHRR, AIRE, ALOX12, ALX1, AMH, ANK3, APBB1, AR, ARID3A, ARMCX3, ARNTL2, ATAD2B, ATF3, AUTS2, AXIN2, BACH1, BAMBI, BARX1, BCL2L12, BMP6, BRCA1, C1QTNF1, C3, CALR, CAMK2N1, CAND2, CAVIN4, CCN1, CD4, CD46, CD81, CDH5, CDKN1C, CDKN2A, CEBPG, CHURC1, CITED4, CNN2, CPEB1, CREB3L1, CREB3L3, CREB5, CREBL2, CRTC3, CSF2, CTSH, DAB2, DCN, DDIT3, DDN, DDX11, DDX58, D…
GO:0001649	osteoblast differentiation	222	44	24.63	9.2e-05	0.00261	ALPL, AXIN2, BMP6, CCN1, CHRD, CLIC1, COL6A1, CREB3L1, DNAJC13, FAM20C, FASN, FGF9, FHL2, FZD1, GLI3, GLIS1, GPNMB, HDAC4, HSPE1, IARS, ID1, ID2, IFITM1, JAG1, LEF1, LOX, LRP5, MSX2, NPNT, PDLIM7, PHB, PRKD1, PTHLH, RASSF2, RRBP1, RUNX2, SH3PXD2B, SHH, TPM4, TRPM4, TWIST1, WNT10B, WNT11, WWOX
GO:0002456	T cell mediated immunity	102	25	11.32	9.9e-05	9.9e-05	AIRE, CD46, CD81, CTSC, CTSH, DLG1, EMP2, FCGRT, HLA-B, HLA-F, HPRT1, ICAM1, IL18, IL18R1, IL1R1, IL7R, JAG1, KDELR1, MICA, MYO1G, PRKCZ, RFTN1, STX7, TRPM4, ZP3
GO:0000122	negative regulation of transcription by ...	863	131	95.74	0.00011	0.00011	AHRR, ALX1, ANKRD1, APBB1, AR, ARID5A, ATF3, ATXN1, BACH1, BCL6, BCL6B, BCOR, BHLHE41, BMP6, CALR, CBFA2T2, CDKN1C, CHCHD3, CREB3L1, CUX1, DDIT3, DLG1, DMBX1, EHMT2, EID1, ELK3, ETV6, FGF9, FGFR1, FHL2, FLCN, FNIP1, FOXA1, FOXC2, FOXP2, FRK, GFI1, GLI3, GLIS1, H1F0, HDAC4, HDAC9, HES2, HES4, HES6, HES7, HEY2, HMGA2, HOXC8, HOXD8, HSF4, HSPA1A, ID1, ID2, IFI16, IFI27, ISL1, JDP2, JUN, KCNIP3, KLF1…
GO:0060700	regulation of ribonuclease activity	9	6	1	0.00012	0.00012	HSPA1A, OAS1, OAS2, OAS3, OASL, TCEA1
GO:1903076	regulation of protein localization to pl...	97	24	10.76	0.00012	0.00295	ACSL3, ACTB, ANXA13, AR, ARHGAP44, DAB2, DLG1, EPHB2, GBP1, KIF5B, LYPD1, MMP14, NKD2, PID1, PIK3R1, PKDCC, PPFIA1, PRKCH, RHOG, RHOQ, SORBS1, STAC, STAC3, STX7
GO:0030335	positive regulation of cell migration	546	89	60.58	0.00012	0.00012	ACKR3, ACTN4, ADGRA2, ALOX12, AMOTL1, ANXA1, BCL2, CALR, CAMK1D, CCN1, CD274, CDH5, CTSH, CXCL8, DAB2, DOCK4, DOCK8, EPB41L5, F10, F2R, F2RL1, F3, FAM83H, FGF9, FGFR1, FLNA, FN1, FOXC2, GAS6, GPNMB, HDAC4, HDAC9, HMOX1, ICAM1, IGF1R, IL1R1, ITGA5, JUN, LEF1, LGR6, MAPRE2, MMP14, MYLK, NEDD9, NFE2L2, NR4A3, NRP2, NSMF, NUS1, P2RY6, PDGFA, PDGFC, PDGFRB, PFN1, PIK3CD, PIK3R1, PLCG2, PODXL, PRKD1, P…
GO:0032469	endoplasmic reticulum calcium ion homeos...	24	10	2.66	0.00012	0.00012	ATP2A1, BCAP31, BCL2, HERPUD1, ITPR1, KCTD17, PML, TGM2, TMCO1, WFS1
GO:0001755	neural crest cell migration	53	16	5.88	0.00013	0.00426	ALX1, CFL1, ERBB4, FN1, FOLR1, ISL1, NRP2, SEMA3A, SEMA3C, SEMA3F, SEMA3G, SEMA4C, SEMA4F, SEMA6B, SHH, TWIST1
GO:0008285	negative regulation of cell proliferatio...	768	118	85.21	0.00014	0.00014	ABCC8, ADAMTS8, ADORA1, AIMP2, AR, ATP8A2, AXIN2, BCL2, BCL6, BTG3, BTN2A2, CAMK2N1, CCN3, CD274, CDH5, CDKN1C, CDKN2A, CLMN, CXCL1, CXCL8, CYP1B1, DDAH1, DDR1, DHRS2, DLG1, DLL1, EFNB2, ENPP7, ERBB4, EREG, F2R, FAP, FGFRL1, FKTN, FLCN, FOSL1, FRK, GAL, GDF11, GLI3, GPNMB, HDAC4, HMGA1, HMOX1, HNF4A, HSPA1A, HSPA1B, ID2, IFITM1, IGFBP6, IL24, ISL1, ITGA1, JUN, KLF4, LGALS9B, LGALS9C, LIF, LIMS2, …
GO:0070373	negative regulation of ERK1 and ERK2 cas...	75	20	8.32	0.00014	0.00014	ATF3, BTN2A2, CAMK2N1, CHRNA10, CNKSR3, DLG1, DUSP3, DUSP6, EPHB2, ERRFI1, FLCN, GBP1, KLF4, LIF, PHB, PSCA, SIRPA, SLC9A3R1, SPRY1, WNK2
GO:0086004	regulation of cardiac muscle cell contra...	43	14	4.77	0.00014	0.00014	ADORA1, AKAP9, ATP1A1, ATP2A1, CACNA1C, DLG1, DSC2, DSP, FGF13, FLNA, GATA4, STC1, SUMO1, TRPM4
GO:1990830	cellular response to leukemia inhibitory...	99	24	10.98	0.00016	0.00016	BCAT2, CTH, FZD4, GFPT2, GLDC, HK2, ICAM1, KLF4, KLF5, LAPTM5, MRAS, NEFH, NR5A2, NRP2, PCOLCE, PCOLCE2, PML, SNX10, SOCS3, SOX17, SSTR1, TFRC, TLE4, VEGFC
GO:0014070	response to organic cyclic compound	927	138	102.85	0.00017	0.00381	ABCA1, ABCA3, ACACB, ACSL3, ACTB, AKAP6, AKAP9, ALDH3A1, ALPL, AMH, ANKRD1, ANXA1, APLP1, AQP1, AR, ATP1A1, BCL2, BMP6, BRCA1, CA9, CALM3, CALR, CATSPER1, CD4, CD83, CLDN4, CRYAB, CYP1B1, DAB2, DAXX, DDX58, DNAJA1, DUSP6, EHMT2, EPHX1, ERRFI1, FBXO32, FHL2, FOLR1, FOS, FOSL1, FOXA1, FOXP2, GABRB3, GDAP1, GLDC, GNAO1, GOT1, GSN, HNF4A, HOMER2, HPGD, HSP90AB1, ICAM1, ID1, IFIT1, IL18, IRAK3, ISL1, …
GO:0097009	energy homeostasis	34	12	3.77	0.00018	0.00018	ACACB, AMPD2, AMPD3, CRTC3, DLL1, FLCN, IRX3, MLXIPL, NR4A3, PPARGC1A, STAT3, TRPV4
GO:0036499	PERK-mediated unfolded protein response	21	9	2.33	0.00021	0.00021	ATF3, CXCL8, DDIT3, HERPUD1, IGFBP1, NCK2, NFE2L2, PPP1R15A, PPP1R15B
GO:0010810	regulation of cell-substrate adhesion	210	41	23.3	0.00022	0.00647	ACTN4, BCL2, BCL6, CALR, CCL28, CCN1, CDKN2A, CSPG5, DDR1, DUSP3, ECM2, EDIL3, EGFLAM, EMP2, EPB41L5, FBLN2, FLNA, FMN1, FN1, FZD4, GBP1, GSK3B, ITGA5, JAG1, LIMS2, MELTF, MMP14, NEDD9, NPNT, PIK3R1, PRKCZ, RAC3, ROCK2, SERPINE1, SLK, SPOCK1, TBCD, TRIOBP, VIT, WASHC2C, WNT1
GO:0001818	negative regulation of cytokine producti...	307	55	34.06	0.00022	0.00934	ANXA1, ANXA4, ASB1, BCL6, BST2, BTN2A2, CARD16, CD274, CD83, DDX58, DHX58, DLL1, ERRFI1, F2RL1, FFAR4, FGFR1, FN1, GAS6, GBP1, GPNMB, HDAC9, HLA-F, HMOX1, HOMER2, HSP90AB1, IL1RL1, INHBB, IRAK3, ISG15, KLF2, KLF4, LEF1, LGALS9B, LGALS9C, NAV3, PML, PTGER4, PTPN6, RGCC, RNF125, SARS, SIRPA, SRGN, TAX1BP1, TGFB1, TGFB2, TLR6, TMSB4X, TNFRSF21, TRAF3IP1, TRIB2, TWIST1, UBE2L6, WNT11, ZC3H12A
GO:1902533	positive regulation of intracellular sig...	1101	159	122.15	0.00025	0.00339	ACKR3, ACTN4, ADORA1, ADRA2C, ADRB2, AKAP6, AKR1B1, AKR1C2, ANKRD1, AR, ARL6IP5, AUTS2, AVPI1, BCAP31, BCL2, BIRC7, BMF, BST2, C1QTNF1, CALM3, CALR, CARD14, CARD16, CD4, CD44, CD81, CRLF1, CRLF2, CSF2, CSPG4, CTH, CYP1B1, DAXX, DCN, DDIT3, DGKI, DHX58, DUSP6, DUSP7, DUSP9, ERBB3, ERBB4, ERCC6, EREG, F10, F11R, F2R, F2RL1, F2RL2, F3, FFAR4, FGF9, FGFR1, FLCN, FLNA, FYN, FZD4, GADD45A, GAS6, GATA4,…
GO:0031669	cellular response to nutrient levels	233	44	25.85	0.00029	0.00484	ATF3, BCL2, DSC2, EHMT2, FNIP1, FOLR1, FYN, GABARAPL1, GAS6, GDAP1, HMOX1, HNRNPA1, HSPA8, ICAM1, IFI16, INHBB, ITFG2, JUN, LPL, MAP1LC3A, MAP1LC3B, NAMPT, NCOA1, NFE2L2, P2RY2, PDK4, PIK3C2B, PPARG, PRKD1, PTGS2, RPTOR, RRAGC, SESN2, SESN3, STK26, TNKS, TP53, TRPM4, UCN2, UCP2, UPP1, USF1, WDR45, ZC3H12A
GO:0090287	regulation of cellular response to growt...	296	53	32.84	0.00029	0.00029	ADGRA2, BAMBI, CCN1, CDH5, CDKN1C, CHRD, CREB3L1, DAB2, DCN, DLL1, FAM20C, FGF9, FGFR1, FLCN, FOLR1, FZD1, FZD4, GATA4, GLG1, GOT1, GRB10, HSP90AB1, HSPA1A, HTRA1, HTRA3, ITGA5, KCP, LOX, LRG1, LTBP1, MSX2, NEO1, NPNT, PCSK6, PEG10, PRKD2, RBPMS2, RGMA, RNF165, RUNX2, SHISA2, SNX25, SORL1, SPRY1, TCF4, TP53, VASN, VEGFC, VEPH1, VTN, WFIKKN1, WNT1, XDH
GO:0030193	regulation of blood coagulation	79	20	8.76	0.0003	0.00574	ALOX12, C1QTNF1, F11R, F2R, F2RL1, F3, FAP, NFE2L2, PDGFA, PLAT, PLAUR, PRKCD, PRKG1, SERPINE1, TFPI, THBD, TSPAN8, UBASH3B, USF1, VTN
GO:0070059	intrinsic apoptotic signaling pathway in...	62	17	6.88	0.0003	0.0003	ATP2A1, BCL2, BRSK2, CHAC1, CREB3L1, DDIT3, ERO1A, HERPUD1, HSPA1A, ITPR1, MAGEA3, NCK2, PML, PPP1R15A, TP53, TRIB3, WFS1
GO:0043154	negative regulation of cysteine-type end...	85	21	9.43	0.00031	0.00031	AQP1, BCL2L12, BIRC7, CARD16, CD44, CRYAB, DPEP1, FNIP1, GAS6, HERPUD1, IFI6, KLF4, LEF1, MAGEA3, PAK2, PIH1D1, PLAUR, PTGS2, SNCA, TNFAIP8, WNT9A
GO:0019216	regulation of lipid metabolic process	412	69	45.71	0.00031	0.00379	ABCA1, ABCG1, ACACB, ACSL3, ADORA1, ANGPTL4, ANKRD1, ANXA1, ASAH1, ATP1A1, BBS4, BMP6, BRCA1, C3, CCN1, CD81, CREBL2, CRTC3, ELOVL6, EPHX2, ERFE, FABP5, FASN, FHL2, FITM2, GAL, GFI1, GLIPR1, GNB3, HELZ2, HNF4A, ID2, IRS1, KLF4, LPCAT1, ME1, MLXIPL, NCOA1, NCOA2, NFYA, NPAS2, NR1D1, NR1H3, NR4A3, PDE3B, PDGFA, PDGFRB, PDK3, PDK4, PIK3R1, PLIN2, PPARG, PPARGC1A, PRKCD, PRKD1, PTGS2, RARRES2, RORC, …
GO:0031065	positive regulation of histone deacetyla...	18	8	2	0.00035	0.00035	BCL6, C6orf89, JDP2, PRKD1, PRKD2, SDR16C5, TGFB1, TP53
GO:0001501	skeletal system development	526	84	58.36	0.00037	0.00342	ADAMTS7, ALPL, ALX1, ANKRD11, ARSE, AXIN2, BMP6, CCN1, CCN3, CD44, CDKN1C, CHRD, CHRDL2, COL5A2, COL6A1, COL9A2, DLG1, FAM20C, FBXW4, FGF9, FGFR1, FGFRL1, FMN1, FOXC2, GDF11, GLG1, GLI3, HDAC4, HES7, HMGA2, HOXC11, HOXC4, HOXC8, HOXD3, HOXD4, HOXD8, ITGB8, LOX, LOXL2, LRP5, LUM, MMP14, MMP2, MSX2, MTHFD1L, NPR2, PDGFC, PKDCC, PPIB, PTGER4, PTHLH, PTPN6, RASSF2, RBP4, ROR2, RUNX2, RUNX3, SCARA3, S…
GO:0008217	regulation of blood pressure	188	37	20.86	0.00037	0.00356	ADAMTS16, ADM2, ADORA1, ADRA1D, ADRB2, AR, ATP1A1, BBS4, CACNA1B, CPA3, DDAH1, DLL1, EMP2, EPHX2, F11R, F2R, F2RL1, GAS6, GNB3, HMOX1, ID2, LRP5, MME, NAMPT, NCALD, NPR1, NPR2, NTSR1, OR51E2, PPARG, PTGS1, PTGS2, RENBP, RNLS, SLC2A5, SMTN, VEGFC
GO:0048661	positive regulation of smooth muscle cel...	99	23	10.98	0.00043	0.00043	AKR1B1, ALOX12, EREG, FGF9, FOXJ2, HDAC4, HMOX1, HPGD, ID2, IL18, JUN, MMP2, NAMPT, NOTCH3, NR4A3, P2RY6, PDGFRB, PPARGC1A, PTGS2, RBPMS2, S1PR1, SKP2, TGM2
GO:0060562	epithelial tube morphogenesis	330	57	36.61	0.00046	0.00046	ADAMTS16, ALOX12, ALX1, AR, BBS4, BCL2, CFL1, COBL, CTSH, DDR1, DLG1, DLL1, EFNB2, ETV5, FMN1, FOLR1, FOXA1, FOXC2, FZD1, FZD6, GATA4, GLI3, IRX3, KDM6A, KLHL3, LAMA1, LEF1, LRP5, MAGED1, MMP14, MSX2, MTHFD1L, NPNT, NTN1, PFN1, PLXND1, PML, PODXL, PRKD2, PTK7, RASIP1, RGMA, SEMA4C, SHH, SIX2, SOX17, SPRY1, ST14, STOX1, TBX2, TBX20, TBX6, TGFB1, TGFB2, TWIST1, WNT1, WNT11
GO:0051345	positive regulation of hydrolase activit...	776	116	86.09	0.00047	0.0055	ACAP1, AGAP1, AGFG1, AIM2, ALOX12, APC2, ARHGAP22, ARHGAP24, ARHGAP28, ARHGAP31, ARHGAP32, ARHGAP44, ARHGEF6, ARL6IP5, ASAP3, ATP1B3, ATP2A1, BCAP31, BCL2L13, C6orf89, CALM3, CCN1, CDKN2A, CHN1, CHN2, CTSD, CTSH, DDX11, DNAJA1, DNAL4, DOCK11, DOCK4, DOCK8, ERRFI1, F11R, F2R, F2RL1, F3, FGFR1, FLCN, FN1, FYN, GNAO1, GRAMD4, GSK3B, GSN, HSP90AB1, HSPA1A, HSPA2, HSPE1, ICAM1, IFI16, ITGA1, JUN, MAPR…
GO:0030010	establishment of cell polarity	138	29	15.31	0.00051	0.00051	ALPK2, AMOTL1, BRSK1, BRSK2, CDH5, CENPA, CFL1, CYTH1, CYTH3, DOCK8, FGF13, FSCN1, GSK3B, GSN, HSP90AB1, LAMA1, MAP1B, MPP5, MPP7, PARD3B, PRKCZ, PTK7, RAB10, ROCK2, SHH, SHTN1, SLC9A3R1, SPRY1, UST
GO:0051651	maintenance of location in cell	94	22	10.43	0.00051	0.0098	AKAP9, ANK3, ATP2A1, BBS4, CD4, CLMN, EPB41L3, GSN, HK2, KDELR1, PFN4, PML, SCIN, SORL1, SPTBN4, SRGN, SUPT7L, SYNE1, TLN2, TMSB4X, TWF2, UVRAG
GO:0045185	maintenance of protein location	107	24	11.87	0.00056	0.00937	ANK3, BBS4, CD4, CLMN, DZIP1, EPB41L3, FLNA, GSN, HK2, KDELR1, LTBP1, MXI1, NFKBIA, PFN4, PML, SCIN, SORL1, SPTBN4, SRGN, SUPT7L, SYNE1, TLN2, TMSB4X, TWF2
GO:0045766	positive regulation of angiogenesis	206	39	22.85	0.00058	0.00058	ADAM12, ADM2, ANGPTL4, ANXA1, AQP1, BRCA1, C3, CDH5, CTSH, CXCL8, CYP1B1, DDAH1, DLL1, F3, FOXC2, GATA4, HDAC9, HK2, HMGA2, HMOX1, ISL1, ITGA5, ITGB2, ITGB8, KLF4, LRG1, NFE2L2, PRKD1, PRKD2, PTGS2, RAPGEF3, SEMA5A, SERPINE1, SRPX2, STAT3, TNFSF12, TWIST1, VEGFC, ZC3H12A
GO:0071229	cellular response to acid chemical	213	40	23.63	0.00059	0.00059	ABCA1, AKR1C1, AKR1C2, AQP1, COL4A6, COL5A2, COL6A1, CPEB1, FOLR1, FYN, FZD4, GJB3, IRS1, KLF2, KLF4, LPL, MMP2, NSMF, OR51E2, P2RY6, PDGFC, PDK3, PDK4, PID1, PPARG, PPARGC1A, PTGER4, PTK7, RPTOR, RRAGC, SESN2, SESN3, SH3BP4, SIPA1, TESC, TWF2, WNT10B, WNT11, WNT9A, ZC3H12A
GO:0007411	axon guidance	284	50	31.51	0.00064	0.00722	ALCAM, ANOS1, ARTN, CHN1, CRMP1, EFNB2, EGFLAM, EMB, EPHA6, EPHB2, FLRT2, FLRT3, FYN, GLI3, GRB10, ISL1, KIF5B, LAMA1, LAMB2, LGR6, NEO1, NR4A3, NRP2, NRXN3, NTN1, PALLD, PDLIM7, PIK3CD, PIK3R1, PLXNB3, PLXND1, RAP1GAP, RHOG, RNF165, RPL24, SEMA3A, SEMA3C, SEMA3F, SEMA3G, SEMA4C, SEMA4F, SEMA5A, SEMA6B, SH3KBP1, SHC1, SHH, SPTB, SPTBN4, UNC5B, VLDLR
GO:0090092	regulation of transmembrane receptor pro...	242	44	26.85	0.00066	0.00066	BAMBI, BMP6, CCN1, CCN3, CDH5, CDKN1C, CHRD, DAB2, FGF9, FLCN, FOLR1, FZD1, GATA4, GDF11, GLG1, GOT1, HSP90AB1, HSPA1A, HTRA1, HTRA3, INHBB, INHBE, KCP, LOX, LRG1, LTBP1, MSX2, NEO1, NPNT, PCSK6, PEG10, RBPMS2, RGMA, RNF165, SHH, SNX25, SORL1, TBX20, TGFB2, TP53, VASN, VEPH1, WFIKKN1, WNT1
GO:0048818	positive regulation of hair follicle mat...	5	4	0.55	0.00069	0.00069	GAL, MSX2, TGFB2, WNT10B
GO:1903936	cellular response to sodium arsenite	5	4	0.55	0.00069	0.00069	DAXX, HNRNPA1, MAPK13, ZC3H12A
GO:0060333	interferon-gamma-mediated signaling path...	90	21	9.98	0.0007	0.0007	CD44, CDC37, GBP1, HLA-B, HLA-F, HSP90AB1, ICAM1, MT2A, NR1H3, OAS1, OAS2, OAS3, OASL, PML, PPARG, PRKCD, SOCS3, SUMO1, TP53, TRIM21, TRIM31
GO:0050919	negative chemotaxis	44	13	4.88	0.0007	0.0007	FLRT2, FLRT3, LGR6, NRP2, NTN1, PDGFA, SEMA3A, SEMA3C, SEMA3F, SEMA3G, SEMA4C, SEMA4F, SEMA6B
GO:0060484	lung-associated mesenchyme development	8	5	0.89	0.0007	0.0007	FGF9, FGFR1, PTK7, SHH, WNT11
GO:0014706	striated muscle tissue development	395	65	43.82	0.00074	0.00074	AKAP6, ALPK2, ALPK3, ANKRD1, ATF3, BCL2, CALR, DCN, DLL1, DNER, DSP, EFNB2, ERBB3, ERBB4, FGF9, FGFR1, FHL2, FOS, FOXC2, FOXP2, GATA4, HDAC4, HDAC9, HEY2, HLF, ID2, IFRD1, IGSF8, ISL1, JPH2, KLF5, LEF1, LOX, MEF2A, MYH11, MYH14, MYL6, MYL6B, MYLK3, MYOM2, NEBL, NPHS1, NUPR1, PDGFRB, PDLIM5, PGM5, POPDC3, RBM24, RBP4, RGS2, RGS4, S1PR1, SEMA3C, SHH, STAC3, SVIL, TBX2, TBX20, TGFB1, TGFB2, TWIST1, …
GO:0048566	embryonic digestive tract development	34	11	3.77	0.00077	0.00077	CXCL8, FGF9, GLI3, ID2, PKDCC, RARRES2, RBPMS2, SHH, SIX2, STRA6, TGFB2
GO:0055081	anion homeostasis	61	16	6.77	0.00077	0.00077	ABCA1, ABCG1, ADORA1, CA12, CACNA1A, ENPP1, GOT1, HNF4A, KCTD7, MLXIPL, POLD1, SLC12A1, SLC12A3, SLC12A7, SLC9A3R1, TLCD2
GO:0045599	negative regulation of fat cell differen...	50	14	5.55	0.0008	0.0008	ANKRD26, CCDC85B, DDIT3, ENPP1, JAG1, JDP2, MSX2, SORT1, TRIB2, TRIB3, TRPV4, WNT1, WNT10B, ZFP36L2
GO:0031032	actomyosin structure organization	196	37	21.75	0.00084	0.00084	ACTG1, ANKRD1, ARHGAP28, ASAP3, BBS4, CDC42BPG, CNN2, CNN3, EPB41L1, EPB41L3, EPB41L5, F11R, FAM171A1, FHOD1, FRMD3, LIMK1, MEF2A, MYH11, MYH14, MYLK3, MYOM2, NEBL, PDGFRB, PFN1, PGM5, PIK3R1, PPFIA1, PPP1R9A, PTGER4, RAPGEF3, RGCC, ROCK2, S1PR1, SH3PXD2B, SORBS1, TNNT1, WNT11
GO:0034599	cellular response to oxidative stress	302	52	33.51	0.00085	0.00085	ANXA1, AQP1, ARL6IP5, BCL2, CYP1B1, DHRS2, DPEP1, ERO1A, ETV5, FBLN5, FOS, FUT8, FYN, FZD1, GATA4, GPR37, HMOX1, HSPA1A, HSPA1B, JUN, KLF2, KLF4, MAP1LC3A, MAPK13, MMP2, MPV17, NCF2, NCOA7, NFE2L2, NOX5, NQO1, NR4A2, NR4A3, PLA2R1, PML, PPARGC1A, PPP5C, PRKCD, PRKD1, PRR5L, PYROXD1, RAD52, SESN2, SIRPA, SNCA, STK26, TLR6, TP53, TXNRD2, WNT1, ZC3H12A, ZNF580
GO:0035987	endodermal cell differentiation	45	13	4.99	0.00089	0.00089	COL5A2, COL6A1, FN1, HMGA2, ITGA5, ITGA7, ITGB2, LAMA3, LAMB3, MMP14, MMP2, SOX17, VTN
GO:0045746	negative regulation of Notch signaling p...	45	13	4.99	0.00089	0.00089	BCL6, CBFA2T2, CHAC1, DLL1, GDPD5, HEY2, JAG1, LFNG, MMP14, NFKBIA, NOTCH3, TCIM, TSPAN15
GO:0045986	negative regulation of smooth muscle con...	16	7	1.78	0.00094	0.00094	ADORA1, ADRA2C, ADRB2, DOCK4, PRKG1, PTGS2, RGS2
GO:2000651	positive regulation of sodium ion transm...	16	7	1.78	0.00094	0.00094	ACTN4, ANK3, CHP1, CNKSR3, KIF5B, TESC, WNK2
GO:0006983	ER overload response	12	6	1.33	0.00094	0.00094	DDIT3, GSK3B, PPP1R15B, TMCO1, TP53, WFS1
GO:0070493	thrombin-activated receptor signaling pa...	12	6	1.33	0.00094	0.00094	F2R, F2RL1, F2RL2, HPGD, IQGAP2, SNCA
GO:1901021	positive regulation of calcium ion trans...	40	12	4.44	0.00096	0.00096	AKAP6, ATP2A1, CACNA2D1, CALM3, HSPA2, JPH2, NIPSNAP2, P2RY6, PLCG2, STAC, STAC3, SUMO1
GO:0010638	positive regulation of organelle organiz...	628	95	69.67	0.00101	0.00764	ABLIM3, ADRB2, AKAP9, ANXA1, ARPC5, ATL3, AUTS2, BBS4, BCL2, BCL6, BMF, BRCA1, C6orf89, CCT3, CCT5, CDC37, CDC42EP3, CFL1, CLIP1, CSF2, DCN, DDX11, DLG1, DSTN, DZIP1, EREG, F2RL1, FHOD1, FLNA, FMN1, FSCN1, GSK3B, GSN, HK2, HNRNPA1, HPS4, HRK, HSPA1A, HSPA1B, HUWE1, ICAM1, ID1, IQGAP2, ISL1, JDP2, JMY, KCTD17, KIF5B, LCP1, LIF, LIMK1, LRP5, MAP1B, MAP2K7, MFF, MSX2, MYLK3, NAV3, NCK2, NES, NPHS1, …
GO:0046942	carboxylic acid transport	334	56	37.06	0.00106	0.00934	ACACB, ACSL3, ADORA1, AKR1C1, ANXA1, ARL6IP5, CACNA1A, EMB, EPRS, ERFE, FOLR1, LRRC8C, MFSD2A, NCOA1, NCOA2, NMB, NTSR1, PER2, PLA2G3, PLA2R1, PLIN2, PPARG, PPFIA1, PPFIA4, RAB3A, RGS2, RGS4, SLC16A14, SLC16A5, SLC16A6, SLC16A9, SLC19A1, SLC1A1, SLC1A3, SLC1A4, SLC22A13, SLC25A10, SLC25A29, SLC26A6, SLC36A1, SLC38A5, SLC43A1, SLC51B, SLC6A15, SLC6A7, SLC6A9, SLC7A2, SLC7A7, SLC9A3R1, SLCO2A1, SLC…
GO:2001259	positive regulation of cation channel ac...	75	18	8.32	0.00116	0.00116	ABCC8, ADRB2, AKAP6, ANK3, CACNA2D1, CALM3, CTSS, EPHB2, GAL, JPH2, KIF5B, NIPSNAP2, NTSR1, P2RY6, PLCG2, RGS9, STAC, STAC3
GO:0110053	regulation of actin filament organizatio...	263	46	29.18	0.00118	0.00805	ABITRAM, ARHGAP28, ARPC5, ASAP3, BBS4, CDC42EP3, CFL1, DLG1, DSTN, ESAM, F2RL1, FHOD1, FLNA, FMN1, GSN, ICAM1, ID1, IQGAP2, JMY, LIMK1, NAA80, NCK2, NPHS1, PFN1, PFN4, PIK3R1, PPFIA1, PPP1R9A, PRKCD, PTGER4, RAPGEF3, RGCC, RGS4, ROCK2, S1PR1, SCIN, SEMA5A, SH3PXD2B, SPTB, SPTBN4, TENM1, TMSB4X, TRIOBP, TWF2, WASHC2C, WNT11
GO:0033627	cell adhesion mediated by integrin	70	17	7.77	0.00137	0.00137	CCN3, CYP1B1, FOXC2, ICAM1, ITGA5, ITGB2, ITGB4, ITGB8, NPNT, PDE3B, PODXL, PTPN6, RAC3, SERPINE1, TESC, TGFB2, VTN
GO:0090270	regulation of fibroblast growth factor p...	9	5	1	0.00143	0.00143	FGFR1, PTGS2, RGCC, ROCK2, WNT11
GO:0099612	protein localization to axon	9	5	1	0.00143	0.00143	ANK3, CNTNAP1, EPB41L3, TRIM46, UGT8
GO:0010745	negative regulation of macrophage derive...	13	6	1.44	0.00159	0.00159	ABCA1, ABCA5, ABCG1, NFKBIA, NR1H3, PPARG
GO:0090316	positive regulation of intracellular pro...	155	30	17.2	0.00166	0.00166	ABLIM3, ANK3, BCAP31, CD81, CHP1, FLNA, FYN, GAS6, GLI3, GSK3B, HPS4, HUWE1, ITGB2, KIF5B, MFF, PIK3R1, PRKCD, PRKD1, PRR5L, PTGS2, RAB29, RAPGEF3, RHOU, SHH, SLC51B, SORL1, TENM1, TP53, ZC3H12A, ZFAND1
GO:0031334	positive regulation of protein complex a...	268	46	29.73	0.00175	0.00175	ABCA1, AIM2, AKAP9, ARPC5, BMF, CDC42EP3, CDH5, CLIP1, CSF2, CUL4A, DLG1, FMN1, FNIP1, FOSL1, FSCN1, GSK3B, GSN, GTF2H5, HRK, HSPA1A, HSPA1B, ICAM1, IQGAP2, JMY, JUN, LCP1, MAP1B, MPP7, NAV3, NCK2, NPHS1, PFN1, PIH1D1, RASIP1, RBX1, SCIN, SLF2, SUMO1, TENM1, TLR6, TP53, TRABD2B, TWIST1, WARS, WASHC2C, WNT10B
GO:0014068	positive regulation of phosphatidylinosi...	90	20	9.98	0.00176	0.00176	DCN, ERBB3, ERBB4, F2R, F2RL1, FGFR1, FYN, IGF1R, IL18, PDGFA, PDGFC, PDGFRB, PIK3CD, PIK3R1, PRR5L, PTPN6, ROR1, ROR2, TGFB2, UNC5B
GO:0014909	smooth muscle cell migration	90	20	9.98	0.00176	0.00176	ARPC5, BCL2, CCN3, DDR1, DOCK4, FGF9, GRB10, HDAC4, NFE2L2, NR4A3, P2RY6, PARVA, PDGFA, PDGFRB, PLAT, PPARGC1A, PRKG1, SERPINE1, SORL1, VTN
GO:0098657	import into cell	965	136	107.06	0.00181	0.00509	ABCA1, ACKR3, ACTB, ACTG1, ACTN4, ADORA1, ADRB2, ANXA1, AP2S1, APLP1, ARL6IP5, ARPC5, ATP1A1, ATP1B3, ATP6V1H, ATP9A, C3, C4BPB, CACNA2D1, CACNG8, CALM3, CALR, CAMK1D, CD163L1, CD81, CLTCL1, CNN2, CXCL8, DAB2, DENND1C, DGKD, DLG4, DLL1, DMBT1, DNAJC13, DNAJC6, DNER, EFNB2, ELMO1, ELMO3, ENPP1, F2RL1, FNBP1, FOLR1, FYN, GAS6, GSN, HEATR5A, HIST1H1A, HSP90AB1, IGHE, ITGB2, ITSN2, KCNJ18, LGALS3BP, …
GO:0032415	regulation of sodium:proton antiporter a...	6	4	0.67	0.00188	0.00188	ACTN4, CHP1, SLC9A3R1, TESC
GO:0032534	regulation of microvillus assembly	6	4	0.67	0.00188	0.00188	FSCN1, KLF5, PODXL, RAP1GAP
GO:0051581	negative regulation of neurotransmitter ...	6	4	0.67	0.00188	0.00188	ARL6IP5, RGS2, RGS4, SNCA
GO:0060426	lung vasculature development	6	4	0.67	0.00188	0.00188	ERRFI1, ID1, LIF, STRA6
GO:0061304	retinal blood vessel morphogenesis	6	4	0.67	0.00188	0.00188	CYP1B1, FZD4, LAMA1, LRP5
GO:1901166	neural crest cell migration involved in ...	6	4	0.67	0.00188	0.00188	FN1, NRP2, SEMA3A, SEMA3F
GO:2000379	positive regulation of reactive oxygen s...	97	21	10.76	0.00193	0.00193	DDAH1, DDAH2, F2RL1, GADD45A, HDAC4, HSP90AB1, ICAM1, ITGB2, KLF2, KLF4, MT-CO2, NFE2L2, PDGFRB, PID1, PRKCD, PTGS2, SNCA, TLR6, TP53, XDH, ZC3H12A
GO:0071526	semaphorin-plexin signaling pathway	38	11	4.22	0.00213	0.00213	FLNA, NRP2, PLXNB3, PLXND1, SEMA3A, SEMA3C, SEMA3F, SEMA3G, SEMA4C, SEMA4F, SEMA6B
GO:0007416	synapse assembly	179	33	19.86	0.00232	0.00232	AMIGO2, ARHGEF9, CACNA1A, CLSTN2, DNER, EFNB2, EPHB2, ERBB4, FLRT2, FLRT3, FZD1, GABRB3, LINGO2, LRFN1, LRP4, MAP1B, NRXN3, NTN1, PCDHB13, PCDHB16, PCDHB2, PCLO, PDLIM5, PLXND1, PPP1R9A, PTPRD, RAB17, RAB29, SDK1, SLITRK5, SNCA, SRPX2, TPBG
GO:0050821	protein stabilization	179	33	19.86	0.00232	0.00232	ATP1B3, CALR, CCT3, CCT5, CDC37, CDKN2A, CHP1, CREBL2, CRYAB, FLNA, HPS4, HSP90AB1, HSPA1A, HSPA1B, NCLN, NOP53, PER3, PFN1, PHB, PIK3R1, PPARGC1A, PPIB, PRKCD, RASSF2, SEL1L, SOX17, SUMO1, TBRG1, TESC, TP53, TSPAN1, WFS1, WNT10B
GO:0060445	branching involved in salivary gland mor...	23	8	2.55	0.00239	0.00239	FGFR1, LAMA1, PDGFA, PLXND1, SEMA3A, SEMA3C, SHH, TGM2
GO:0030207	chondroitin sulfate catabolic process	14	6	1.55	0.00252	0.00252	ARSB, CSPG4, CSPG5, DCN, HEXA, IDUA
GO:0045165	cell fate commitment	273	46	30.29	0.00255	0.00255	APC2, AR, BCL2, DLL1, EHMT2, ERBB4, FGF13, FGFR1, FOXA1, FOXC2, GAS1, GLI3, GLIS1, HEY2, ID2, IFRD1, ISL1, JAG1, KLF4, MNX1, MYT1L, NOTCH3, PML, PPARG, RAB10, ROR2, RORC, RUNX2, SH3PXD2B, SHH, SIX2, SOX13, SOX17, STAT3, TBX2, TBX20, TBX6, TCF3, TP53, TRIM15, WNT1, WNT10A, WNT10B, WNT11, WNT9A, ZNF521
GO:0042989	sequestering of actin monomers	10	5	1.11	0.00261	0.00261	GSN, PFN4, SCIN, TMSB4X, TWF2
GO:0048671	negative regulation of collateral sprout...	10	5	1.11	0.00261	0.00261	FGF13, FSTL4, IFRD1, RGMA, ULK2
GO:0046636	negative regulation of alpha-beta T cell...	39	11	4.33	0.00268	0.00268	ANXA1, BCL6, CD274, GLI3, IL4R, LGALS9B, LGALS9C, RUNX3, SHH, TNFRSF14, ZC3H12A
GO:0030178	negative regulation of Wnt signaling pat...	216	38	23.96	0.00271	0.00271	ALPK2, APC2, AXIN2, BARX1, CSNK1A1, DAB2, DDIT3, FGF9, FZD1, FZD6, GLI3, GRB10, GSK3B, HECW1, IGFBP1, IGFBP4, IGFBP6, ISL1, LATS2, LRP4, MCC, NFATC1, NKD2, NXN, PFDN5, RBX1, RNF43, ROR2, RUVBL2, SHH, SHISA2, SLC9A3R1, SOX17, TLE1, TLE4, TRABD2B, WNT11, WWOX
GO:1902476	chloride transmembrane transport	87	19	9.65	0.00279	0.00279	ANO2, BSND, CLCN4, CLCN5, CLCNKA, CLDN4, CLIC1, CLIC2, GABRB3, GABRE, GLRB, SLC12A1, SLC12A3, SLC12A7, SLC1A1, SLC1A3, SLC1A4, SLC26A6, TTYH3
GO:0042472	inner ear morphogenesis	100	21	11.09	0.00286	0.00286	ATP8A2, CHRNA10, EPHB2, FGF9, FGFR1, FZD6, HMX3, KCNQ4, LRIG1, MYO7A, NR4A3, NTN1, PTK7, ROR2, SLC9A3R1, SOBP, STOX1, TRIOBP, USH1C, WHRN, WNT1
GO:0050710	negative regulation of cytokine secretio...	81	18	8.99	0.00292	0.00292	ANXA1, ANXA4, BTN2A2, CARD16, F2RL1, FFAR4, FN1, GAS6, GBP1, HDAC9, PML, PTGER4, RGCC, SRGN, TLR6, TMSB4X, TNFRSF21, ZC3H12A
GO:1905954	positive regulation of lipid localizatio...	81	18	8.99	0.00292	0.00292	ABCA1, ABCG1, ACACB, ATP8A2, BMP6, C1QTNF1, C3, ERFE, FITM2, GAL, HILPDA, LPL, NFKBIA, NR1H3, NTSR1, PLA2R1, PRKCD, ZC3H12A
GO:0043065	positive regulation of apoptotic process	690	100	76.55	0.00303	0.00303	ADAMTSL4, ALOX12, ANKRD1, ANXA1, APBB1, ARHGEF6, ARHGEF9, ARL6IP5, ATF3, BCAP31, BCL2, BCL2L13, BCL6, BMF, CAMK1D, CCN1, CD274, CDKN2A, CTSC, CTSD, CTSH, CYP1B1, DCUN1D3, DDIT3, DEDD2, DNAJA1, DUSP6, F2R, F3, FAP, FLCN, FNIP1, FOSL1, FOXA1, GADD45A, GAL, GRAMD4, GSK3B, GSN, HDAC4, HMGA2, HMOX1, HPGD, HRK, HSPE1, INHBB, ITGA1, JMY, JUN, LATS2, MAGED1, MAP3K9, MCF2L, MFF, MSX2, MTCH1, NCK2, NCOA1, …
GO:0003215	cardiac right ventricle morphogenesis	19	7	2.11	0.00308	0.00308	GATA4, HEY2, ISL1, JAG1, SEMA3C, TBX20, TGFB2
GO:0045071	negative regulation of viral genome repl...	63	15	6.99	0.00315	0.00315	APOBEC3C, BANF1, BST2, HMGA2, IFI16, IFIT1, IFITM1, ISG15, OAS1, OAS2, OAS3, OASL, VAPA, ZC3H12A, ZC3HAV1
GO:0061082	myeloid leukocyte cytokine production	29	9	3.22	0.00317	0.00317	BCL6, DDX58, GAS6, GPRC5B, HMOX1, IRAK3, NR4A3, SPON2, TGFB2
GO:0043087	regulation of GTPase activity	480	73	53.25	0.00321	0.00321	ACAP1, AGAP1, AGFG1, APC2, ARHGAP22, ARHGAP24, ARHGAP28, ARHGAP31, ARHGAP32, ARHGAP44, ARHGEF6, ASAP3, BBS4, BCL6, CHN1, CHN2, DGKI, DOCK11, DOCK4, DOCK8, ERRFI1, F11R, F2R, F2RL1, FICD, FLCN, GNAO1, GSK3B, ICAM1, IQGAP2, JUN, MAPRE2, MTSS2, NEDD9, NGEF, PLCB1, PLXNB3, PLXND1, PRKG1, PROM2, PTPRN2, RAP1GAP, RAPGEF3, RASGRF1, RASGRP3, RASIP1, RGMA, RGS2, RGS3, RGS4, RGS9, RHOG, RIN1, RINL, S1PR1, …
GO:0045944	positive regulation of transcription by ...	1201	163	133.24	0.00329	0.00798	ABLIM3, ADRB2, AHRR, AIRE, ALX1, APBB1, AR, ARID3A, ARMCX3, ARNTL2, ATAD2B, ATF3, AUTS2, BACH1, BARX1, BCL2L12, BMP6, BRCA1, CAVIN4, CCN1, CD81, CDKN2A, CEBPG, CITED4, CREB3L1, CREB3L3, CRTC3, DCN, DDIT3, DDN, DDX58, DLL1, DPF1, ELK3, EPCAM, ETV5, ETV6, F2RL1, FHOD1, FLCN, FOS, FOSL1, FOXA1, FOXC2, FOXJ2, GABPB2, GAL, GATA4, GFI1, GLI3, GLIS1, HDAC4, HELZ2, HEY2, HLF, HMGA1, HMGA2, HNF4A, HOXC11,…
GO:1903524	positive regulation of blood circulation	76	17	8.43	0.0035	0.0035	ADRA1D, ADRA2C, ATP1A1, ATP2A1, F2R, F2RL1, HEY2, ICAM1, KCNQ1, OR51E2, PTGS2, RGS2, RGS4, SLC1A1, SMTN, TGFB2, TRPM4
GO:0045666	positive regulation of neuron differenti...	383	60	42.49	0.00369	0.00369	ADRA2C, ANKRD1, APBB1, ARSB, ATP8A2, BCL2, BCL6, BMP6, C21orf91, CAMK1D, CBFA2T2, COBL, CRABP2, CUL7, CUX1, CYB5D2, DLG4, ENC1, ETV5, FGFR1, FN1, FOXA1, FYN, FZD1, FZD4, GDPD5, GOLGA4, GPRC5B, HOXD3, IRX3, ITSN2, LIMK1, MAP1B, NCOA1, NEGR1, NFE2L2, NTN1, PLXNB3, PLXND1, PPP1R9A, PRKD1, PTK7, PTPRD, RGMA, RGS2, RNF157, ROR1, ROR2, SCARF1, SEMA5A, SHTN1, STYXL1, TCF3, TCF4, TENM3, TGIF2, TWF2, UNC1…
GO:0045923	positive regulation of fatty acid metabo...	35	10	3.88	0.00373	0.00373	ANXA1, IRS1, MLXIPL, NR1H3, NR4A3, PPARG, PPARGC1A, PTGS2, SLC45A3, TWIST1
GO:1903729	regulation of plasma membrane organizati...	15	6	1.66	0.00381	0.00381	AR, GSN, PRKCD, RAB3A, SYTL4, TGFB2
GO:0032526	response to retinoic acid	109	22	12.09	0.00384	0.00384	ABCA1, AQP1, BMP6, CTSH, FZD4, GDAP1, GJB3, KLF4, NCOA1, PDGFRB, PPARG, PTGES, PTK7, RBP4, RXRB, TESC, TRIM16, TRIML2, TWF2, WNT10B, WNT11, WNT9A
GO:0032436	positive regulation of proteasomal ubiqu...	83	18	9.21	0.00385	0.00385	BCAP31, CHFR, CSNK1A1, DAB2, GSK3B, HERPUD1, HSPA1A, HSPA1B, NFE2L2, NKD2, NOP53, NUB1, RBX1, RNF19A, SUMO1, SUMO2, TRIB2, TRIB3
GO:0046470	phosphatidylcholine metabolic process	83	18	9.21	0.00385	0.00385	ABHD4, ACSL3, FABP5, GDPD3, LPCAT1, LPCAT2, LPCAT4, LPIN1, LPIN2, MFSD2A, PCYT1A, PLA2G3, PLA2G4C, PLAAT2, PLAAT3, PLAAT4, PNPLA6, SLC44A2
GO:0048010	vascular endothelial growth factor recep...	96	20	10.65	0.00391	0.00391	ELMO1, FGF9, FOXC2, FYN, FZD4, GRB10, ITGA5, NCF2, NCK2, NRP2, PAK2, PIK3R1, PRKD1, PRKD2, ROCK2, SH2D2A, SHB, SHC2, VEGFC, VTN
GO:0010675	regulation of cellular carbohydrate meta...	143	27	15.87	0.00394	0.00394	ACACB, C1QTNF1, ENPP1, ERFE, GNB3, GSK3B, HDAC4, IGFBP4, IRS1, NCOA2, NR1D1, NTSR1, NUPR1, P2RY6, PDK3, PDK4, PFKFB2, PHKG2, PPARGC1A, PPP1R3F, RORC, SESN2, SLC45A3, SNCA, SORBS1, STAT3, TP53
GO:0050731	positive regulation of peptidyl-tyrosine...	192	34	21.3	0.00395	0.00395	ADORA1, BMP6, CD4, CD44, CD81, CRLF1, CSF2, CSPG4, DLG4, ERBB3, ERBB4, ERCC6, EREG, FYN, GAS6, GPRC5B, ICAM1, IL11, IL18, IL24, IL31RA, ISL1, ITGA5, LIF, LRP4, NEDD9, PAK2, SOCS3, STAP2, STAT3, TNFRSF14, TNK2, TP53, VTN
GO:0051092	positive regulation of NF-kappaB transcr...	150	28	16.64	0.00398	0.00398	AIM2, AMH, AR, CARD14, CARD16, CTH, HSPA1A, HSPA1B, ICAM1, IL18, IL18R1, IRAK2, IRAK3, ITGB2, LRRFIP1, MID2, NFKB2, PRKCH, PRKCZ, PRKD1, PRKD2, ROR1, RTKN2, STAT3, TGFB1, TLR6, TRIM15, UBE2N
GO:0006564	L-serine biosynthetic process	7	4	0.78	0.00401	0.00401	PHGDH, PSAT1, PSPH, SERINC5
GO:0070292	N-acylphosphatidylethanolamine metabolic...	7	4	0.78	0.00401	0.00401	ABHD4, PLAAT2, PLAAT3, PLAAT4
GO:2001181	positive regulation of interleukin-10 se...	7	4	0.78	0.00401	0.00401	CD274, LGALS9B, LGALS9C, PRKCZ
GO:0045216	cell-cell junction organization	157	29	17.42	0.00401	0.00401	ABCC8, ACTN4, CDH12, CDH5, CNTNAP1, CRB3, DLG1, DSP, EPB41L3, ESAM, F11R, F2R, F2RL1, FLCN, FSCN1, LIMS2, MPP5, MPP7, PLEKHA7, PRKCH, ROCK2, SDK1, TBCD, TGFB2, TLN2, TRPV4, UGT8, WHRN, WNT11
GO:0043433	negative regulation of DNA-binding trans...	171	31	18.97	0.00402	0.00402	AIM2, ANXA4, CDKN2A, CEBPG, CHP1, CYP1B1, DDIT3, FLNA, FZD6, GAS6, GFI1, HDAC4, HMOX1, ID1, ID2, IRAK2, IRAK3, KLF4, MSX2, MXI1, NFKBIA, NUPR1, PELI1, SUMO1, TAX1BP1, TBX6, TMSB4X, TRIM21, TWIST1, WFS1, ZC3H12A
GO:0090398	cellular senescence	77	17	8.54	0.00404	0.00404	BCL2L12, BCL6, CALR, CDKN2A, HMGA1, HMGA2, ID2, NAMPT, NEK6, PLA2R1, PML, PRKCD, PRMT6, TBX2, TP53, TWIST1, VASH1
GO:0030728	ovulation	20	7	2.22	0.00429	0.00429	EREG, HPGD, IL4R, INHBB, PTGS2, RGS2, TNFAIP6
GO:1901881	positive regulation of protein depolymer...	20	7	2.22	0.00429	0.00429	CFL1, DSTN, F2RL1, NES, SEMA5A, TRPV4, WASHC2C
GO:0072009	nephron epithelium development	110	22	12.2	0.00431	0.00431	ADAMTS16, BCL2, CALB1, DLG1, DLL1, FMN1, FOXC2, GLI3, IRX3, JAG1, KLHL3, LAMB2, LIF, MAGED1, NPHS1, NPNT, PODXL, SHH, SIX2, TGFB1, WNT1, WNT11
GO:0048843	negative regulation of axon extension in...	25	8	2.77	0.00432	0.00432	SEMA3A, SEMA3C, SEMA3F, SEMA3G, SEMA4C, SEMA4F, SEMA5A, SEMA6B
GO:0003093	regulation of glomerular filtration	11	5	1.22	0.00434	0.00434	ADORA1, EMP2, F2R, F2RL1, GAS6
GO:0006048	UDP-N-acetylglucosamine biosynthetic pro...	11	5	1.22	0.00434	0.00434	GFPT1, GFPT2, RENBP, UAP1, UAP1L1
GO:0006559	L-phenylalanine catabolic process	11	5	1.22	0.00434	0.00434	ASRGL1, FAH, HGD, HPD, IL4I1
GO:0045628	regulation of T-helper 2 cell differenti...	11	5	1.22	0.00434	0.00434	ANXA1, BCL6, IL18, IL4R, PRKCZ
GO:0090084	negative regulation of inclusion body as...	11	5	1.22	0.00434	0.00434	DNAJA4, HSPA1A, HSPA1B, HSPA2, SORL1
GO:1990440	positive regulation of transcription fro...	11	5	1.22	0.00434	0.00434	ATF3, CREB3L1, CREB3L3, DDIT3, TP53
GO:0008286	insulin receptor signaling pathway	144	27	15.98	0.00435	0.00435	ATP6V0A4, ATP6V1B2, ATP6V1C1, ATP6V1E1, ATP6V1E2, ATP6V1H, ENPP1, ERFE, FOXC2, GRB10, GSK3B, IGF1R, IGFBP1, IRS1, PDK4, PID1, PIK3R1, PRKCD, PRKCZ, RARRES2, RHOQ, SESN3, SHC1, SIK2, SOCS3, SORBS1, SORL1
GO:1901216	positive regulation of neuron death	98	20	10.87	0.00499	0.00499	ADORA1, AIMP2, DAXX, DDIT3, EFNB2, FOS, FYN, GSK3B, HDAC4, ITGA1, ITGB2, JUN, NQO1, NUPR1, PPP1R13B, RAPSN, SNCA, TGFB2, TLR6, TP53
GO:0031099	regeneration	202	35	22.41	0.00499	0.00499	ANXA1, BCL2, CCN3, CD81, ERBB4, FOLR1, GAS6, GATA4, GLI3, GSN, HMOX1, IFRD1, IGFBP1, ISL1, JUN, KLF4, KLF5, LAMB2, LCP1, LGR6, LPIN1, MAP1B, MT-CYB, NINJ2, NNMT, NR4A3, PPARG, PTPRF, RGMA, RTN4RL2, SCARF1, TGFB1, UCP2, WNT1, WNT10B
GO:0050873	brown fat cell differentiation	42	11	4.66	0.00501	0.00501	ADRB2, ALDH6A1, ERO1A, LAMA4, LAMB3, LRG1, PPARGC1A, PTGS2, RGS2, TRPV4, ZNF516
GO:1905477	positive regulation of protein localizat...	125	24	13.87	0.00509	0.00509	ACSL3, ANK3, ANXA13, BCL2, CD81, CHP1, DLG1, EPHB2, FYN, ITGB2, KIF5B, LRP4, MFF, NKD2, PIK3R1, PPP1R13B, PRKCH, RHOG, SLC51B, SORBS1, STAC, STAC3, TGFB1, TP53
GO:0042593	glucose homeostasis	246	41	27.29	0.00513	0.00513	ABCC8, BACE2, BRSK2, CACNA1A, ERO1B, FABP5, FOXA1, GAS6, GATA4, HK2, HKDC1, HNF4A, ICAM1, IGF1R, IRS1, KIF5B, LRP5, MLXIPL, NMB, NR1D1, OAS1, PCK2, PDK3, PDK4, PIH1D1, PIK3R1, PPARG, PPARGC1A, PTPRN2, RBP4, SESN2, SESN3, SLC9B2, SMARCA4, STAT3, STXBP5L, TRPM4, TRPV4, UCP2, USF1, WFS1
GO:0046324	regulation of glucose import	60	14	6.66	0.00517	0.00517	CLTCL1, CREBL2, ENPP1, ERFE, GRB10, HK2, IRS1, MEF2A, NFE2L2, PID1, PIK3R1, RHOQ, SLC25A27, SORBS1
GO:0035065	regulation of histone acetylation	54	13	5.99	0.00523	0.00523	AUTS2, BRCA1, EID1, FLCN, ISL1, LIF, PIH1D1, PPARGC1A, RUVBL2, SDR16C5, SNCA, TGFB1, TWIST1
GO:0060538	skeletal muscle organ development	174	31	19.3	0.00523	0.00523	ATF3, BCL2, CNTFR, DCN, DLL1, DNER, FGFRL1, FOS, FOXP2, HDAC4, HDAC9, HLF, IGSF8, KLF5, MYH14, MYL6, MYL6B, MYOM2, NPHS1, NUPR1, POPDC3, RBM24, SHH, STAC3, STRA6, SVIL, TWIST1, WNT10B, XK, ZBTB18, ZNF689
GO:0001656	metanephros development	92	19	10.21	0.00535	0.00535	AKR1B1, BCL2, CALB1, CTSH, FMN1, FOXC2, GDF11, GLI3, HOXC11, ID2, IRX3, LAMB2, LIF, PDGFA, PDGFRB, SHH, SIX2, SOX17, SPRY1
GO:0060413	atrial septum morphogenesis	16	6	1.78	0.00553	0.00553	CCN1, GATA4, HEY2, ISL1, TBX20, TGFB2
GO:0070293	renal absorption	16	6	1.78	0.00553	0.00553	CLDN4, GAS6, GSN, KCNQ1, KLHL3, SLC9A3R1
GO:2001170	negative regulation of ATP biosynthetic ...	16	6	1.78	0.00553	0.00553	FLCN, HDAC4, NUPR1, PID1, PPARGC1A, STAT3
GO:0120034	positive regulation of plasma membrane b...	99	20	10.98	0.00562	0.00562	AUTS2, BBS4, CDC42EP3, COBL, DOCK11, DZIP1, EPS8L1, EPS8L3, ESPN, F2RL1, FSCN1, HDAC4, KCTD17, PALM, PFN1, PLEK2, RHOQ, TENM1, TWF2, WNT1
GO:0002053	positive regulation of mesenchymal cell ...	26	8	2.88	0.00564	0.00564	CHRD, FBXW4, FGF9, FGFR1, FOXP2, LRP5, PDGFA, SHH
GO:0051056	regulation of small GTPase mediated sign...	345	54	38.28	0.00576	0.00576	ABCA1, ARHGAP22, ARHGAP24, ARHGAP28, ARHGAP31, ARHGAP32, ARHGAP44, ARHGEF37, ARHGEF6, ARHGEF9, AUTS2, BCL6, CAVIN4, CHN1, CHN2, CYTH1, CYTH3, DGKI, EPHB2, EPS8L1, EPS8L3, F11R, F2R, F2RL1, F2RL2, FLCN, ITSN2, MAPRE2, MCF2L, NGEF, NUP62, PDGFRB, PLEKHG1, PLEKHG3, PLEKHG5, PRAG1, PSD3, PSD4, RAC3, RAP1GAP, RASGEF1A, RASGRF1, RASIP1, RHOG, RHOQ, RHOT1, RHOU, SHC1, SIPA1, SIPA1L1, SPRY1, SYDE2, SYNGA…
GO:0070328	triglyceride homeostasis	37	10	4.1	0.00576	0.00576	ADORA1, ANGPTL4, FITM2, HNF4A, IL18, LPL, MLXIPL, NR1H3, SESN2, SLC25A27
GO:0042542	response to hydrogen peroxide	147	27	16.31	0.0058	0.0058	ANXA1, AQP1, BCL2, CRYAB, CYP1B1, FOSL1, FYN, GNAO1, GPR37, HMOX1, JUN, KLF2, KLF4, KPNA4, MAP1LC3A, MAPK13, MT-ND5, NFE2L2, NQO1, NR4A3, PDGFRB, PPP1R15B, PPP5C, PRKCD, SIRPA, STK26, ZNF580
GO:0032516	positive regulation of phosphoprotein ph...	21	7	2.33	0.00583	0.00583	CALM3, HSP90AB1, ITGA1, PDGFRB, PPP1R15A, PPP1R15B, SLC39A10
GO:1902905	positive regulation of supramolecular fi...	204	35	22.63	0.00585	0.00585	AKAP9, ARPC5, CDC42EP3, CFL1, CLIP1, DLG1, DSTN, F2RL1, FHOD1, FLNA, FMN1, GSN, HSPA1A, HSPA1B, ICAM1, ID1, IQGAP2, JMY, LIMK1, MAP1B, MYLK3, NAV3, NCK2, NPHS1, PFN1, RAPGEF3, RGCC, ROCK2, SCIN, SEMA5A, SH3PXD2B, TENM1, TRPV4, WASHC2C, WNT11
GO:0060840	artery development	100	20	11.09	0.00631	0.00631	ADAMTS6, DCTN5, EFNB2, FOLR1, FOXC2, GLI3, HEY2, HPGD, JAG1, LOX, LTBP1, MYLK, NOTCH3, PDGFRB, PLXND1, SHH, STRA6, TBX2, TGFB2, WNT11
GO:0048813	dendrite morphogenesis	148	27	16.42	0.00636	0.00636	ABITRAM, ARHGAP44, CACNA1A, CFL1, CUL7, CUX1, DLG4, EPHB2, FYN, GSK3B, HECW1, HPRT1, ID1, LRP4, LZTS3, MEF2A, NGEF, NSMF, PDLIM5, PPP1R9A, PTPRD, SDC2, SEMA3A, SIPA1L1, SLITRK5, TNIK, VLDLR
GO:0002718	regulation of cytokine production involv...	87	18	9.65	0.00647	0.00647	BCL6, BST2, CD81, DDX58, F2RL1, GPRC5B, HLA-F, HMOX1, IL18, IL18R1, IL1R1, IRAK3, NR4A3, PRKCZ, SPON2, TGFB2, TNFRSF14, TRPM4
GO:0009952	anterior/posterior pattern specification	220	37	24.41	0.00653	0.00653	ALX1, AXIN2, BARX1, BHLHE41, COBL, DDIT3, DLL1, EPB41L5, FOXC2, GATA4, GDF11, GLI3, HES2, HES4, HES6, HES7, HEY2, HOXC11, HOXC4, HOXC8, HOXD3, HOXD4, HOXD8, KDM6A, LEF1, LFNG, LRP5, MSX2, PCSK6, ROR2, SEMA3C, SHH, SIX2, SOX17, TBX6, TP53, WNT1
GO:0006690	icosanoid metabolic process	114	22	12.65	0.00669	0.00669	AKR1C1, AKR1C2, ALOX12, ANXA1, CYP1B1, CYP2E1, CYP2J2, CYP4F3, DPEP1, EPHX2, FAAH2, FABP5, GGT7, HPGD, LTA4H, PLA2G3, PLA2G4C, PRXL2B, PTGES, PTGR1, PTGS1, PTGS2
GO:0060070	canonical Wnt signaling pathway	340	53	37.72	0.0067	0.0067	ADGRA2, APC2, AXIN2, BAMBI, CDK14, CSNK1A1, DAB2, DDIT3, FGF9, FOLR1, FZD1, FZD4, FZD6, GLI3, GPC5, GPRC5B, GSK3B, HECW1, IGFBP1, IGFBP4, IGFBP6, ISL1, KDM6A, KLF4, LATS2, LEF1, LGR6, LRP4, LRP5, MCC, NKD2, NR4A2, PFDN5, PTK7, RBX1, ROR2, RUVBL2, SEMA5A, SHH, SLC9A3R1, SOX17, SOX7, TLE1, TLE4, TNKS, TNKS2, TRPM4, WNK2, WNT1, WNT10A, WNT10B, WNT11, WNT9A
GO:0002476	antigen processing and presentation of e...	12	5	1.33	0.00677	0.00677	FCGRT, HLA-B, HLA-F, MICA, TAP2
GO:0015816	glycine transport	12	5	1.33	0.00677	0.00677	RGS2, RGS4, SLC36A1, SLC38A5, SLC6A9
GO:0042416	dopamine biosynthetic process	12	5	1.33	0.00677	0.00677	DDC, GPR37, NR4A2, SNCA, TGFB2
GO:0044650	adhesion of symbiont to host cell	12	5	1.33	0.00677	0.00677	CD81, GAS6, HSP90AB1, ICAM1, INHBB
GO:0090331	negative regulation of platelet aggregat...	12	5	1.33	0.00677	0.00677	ALOX12, C1QTNF1, PRKCD, PRKG1, UBASH3B
GO:0051146	striated muscle cell differentiation	295	47	32.73	0.00687	0.00687	ACTG1, ADAM12, AFG3L2, AKAP6, ALPK2, ALPK3, ANKRD1, BCL2, BHLHE41, CALR, CCN3, CD81, DLL1, DNER, EFNB2, FHL2, GATA4, HDAC4, HDAC9, HEY2, IL4R, KLF5, LOX, MEF2A, MMP14, MYH11, MYLK3, MYOM2, NEBL, NPHS1, PDGFRB, PDLIM5, PGM5, PLEKHO1, POPDC3, RBM24, RBM38, RGS2, RGS4, SHH, SORT1, STAC3, TNNT1, UCHL1, WNT1, WNT10B, XK
GO:0032922	circadian regulation of gene expression	62	14	6.88	0.00702	0.00702	BHLHE41, GFPT1, HUWE1, ID2, MAGED1, NAMPT, NCOA2, NPAS2, NR1D1, PER2, PER3, PML, PPARGC1A, RORC
GO:0045669	positive regulation of osteoblast differ...	62	14	6.88	0.00702	0.00702	BMP6, CCN1, CLIC1, FAM20C, GLI3, IFITM1, JAG1, LRP5, MSX2, NPNT, PDLIM7, PRKD1, RUNX2, WNT10B
GO:0015682	ferric iron transport	38	10	4.22	0.00706	0.00706	ATP6V0A4, ATP6V1B2, ATP6V1C1, ATP6V1E1, ATP6V1E2, ATP6V1H, STEAP3, STEAP4, TFR2, TFRC
GO:0042149	cellular response to glucose starvation	38	10	4.22	0.00706	0.00706	BCL2, HNRNPA1, IFI16, ITFG2, NFE2L2, SESN2, SESN3, TP53, UPP1, ZC3H12A
GO:0000188	inactivation of MAPK activity	27	8	3	0.00725	0.00725	DUSP16, DUSP3, DUSP6, DUSP7, DUSP9, PPP2R1A, RGS3, RGS4
GO:0003148	outflow tract septum morphogenesis	27	8	3	0.00725	0.00725	ISL1, MSX2, NRP2, PARVA, SEMA3C, TBX2, TBX20, TGFB2
GO:0039528	cytoplasmic pattern recognition receptor...	27	8	3	0.00725	0.00725	DDX58, DHX58, NOP53, RNF125, SEC14L1, TMEM173, TRIM15, TSPAN6
GO:0042759	long-chain fatty acid biosynthetic proce...	27	8	3	0.00725	0.00725	ALOX12, CYP2E1, ELOVL6, EPHX2, HPGD, LTA4H, MYO5A, PTGS2
GO:0060384	innervation	27	8	3	0.00725	0.00725	COL25A1, GABRB3, ISL1, LRIG1, NPTX1, RNF165, SEMA3A, UNC13A
GO:0071383	cellular response to steroid hormone sti...	251	41	27.85	0.00727	0.00727	ANXA1, AQP1, AR, ATP1A1, BRCA1, CALR, DAB2, DAXX, DNAJA1, ERRFI1, FBXO32, FHL2, FOXA1, HNF4A, ICAM1, ISL1, LEF1, MT-ND3, NCOA1, NR1D1, NR1H3, NR2F1, NR4A2, NR4A3, NR5A2, NR6A1, OR51E2, PAQR7, PCK2, PHB, PPARG, PPARGC1A, PPP5C, RORC, RXRB, SKP2, SMARCA4, STC1, TFPI, TGFB1, ZFP36L2
GO:0010828	positive regulation of glucose transmemb...	44	11	4.88	0.00731	0.00731	C3, CLTCL1, CREBL2, ERFE, IRS1, MEF2A, NFE2L2, NR4A3, PIK3R1, RHOQ, SORBS1
GO:0001955	blood vessel maturation	8	4	0.89	0.00732	0.00732	CDH5, DDIT3, MMP2, S1PR1
GO:0009750	response to fructose	8	4	0.89	0.00732	0.00732	PPARGC1A, PTGS2, SLC26A6, SLC2A5
GO:0010519	negative regulation of phospholipase act...	8	4	0.89	0.00732	0.00732	ANXA1, ANXA8, PLA2R1, RGS2
GO:0010958	regulation of amino acid import across p...	8	4	0.89	0.00732	0.00732	ARL6IP5, PER2, RGS2, RGS4
GO:0032075	positive regulation of nuclease activity	8	4	0.89	0.00732	0.00732	DDX11, HSPA1A, PRKCD, TCEA1
GO:0034351	negative regulation of glial cell apopto...	8	4	0.89	0.00732	0.00732	DLL1, GAS6, PRKCD, PRKCH
GO:0036490	regulation of translation in response to...	8	4	0.89	0.00732	0.00732	NCK2, PPP1R15A, PPP1R15B, SESN2
GO:0042045	epithelial fluid transport	8	4	0.89	0.00732	0.00732	AQP1, CSF2, ITPR1, SLC26A6
GO:1901858	regulation of mitochondrial DNA metaboli...	8	4	0.89	0.00732	0.00732	FLCN, MPV17, PPARGC1A, STOX1
GO:0010718	positive regulation of epithelial to mes...	50	12	5.55	0.00734	0.00734	ALX1, AXIN2, BAMBI, DAB2, ISL1, JAG1, LEF1, LOXL2, RGCC, TGFB1, TGFB2, TWIST1
GO:0007179	transforming growth factor beta receptor...	193	33	21.41	0.00766	0.00766	BAMBI, CDH5, CDKN1C, DAB2, F11R, FLCN, FOLR1, FOS, FUT8, GLG1, GOT1, HPGD, HSP90AB1, HSPA1A, HTRA1, HTRA3, ID1, JUN, LOX, LRG1, LTBP1, NPNT, PEG10, PML, PRKCZ, SNX25, TGFB1, TGFB2, TP53, VASN, VEPH1, WFIKKN1, WNT1
GO:1903077	negative regulation of protein localizat...	22	7	2.44	0.00775	0.00775	DAB2, GBP1, LYPD1, PID1, PKDCC, PPFIA1, RHOQ
GO:0003184	pulmonary valve morphogenesis	17	6	1.89	0.00776	0.00776	HEY2, JAG1, NFATC1, STRA6, TBX20, TGFB2
GO:0097581	lamellipodium organization	82	17	9.1	0.00783	0.00783	ABLIM2, ABLIM3, ARHGEF6, ARPC5, AUTS2, CD44, FSCN1, HDAC4, MTSS2, NCK2, PLEKHO1, PLXNB3, S1PR1, SH2B1, TWF2, WASF3, WNT1
GO:0016192	vesicle-mediated transport	2146	272	238.09	0.0079	0.0079	ABCA1, ABCA13, ACKR3, ACSL3, ACTB, ACTG1, ACTN4, ADORA1, ADRB2, AKTIP, AMPD3, ANK3, ANPEP, ANXA1, ANXA13, ANXA8, AP2S1, AP3B2, AP3M2, AP5Z1, APLP1, ARHGAP44, ARL4C, ARPC5, ARSB, ASAH1, ATP6V1H, ATP9A, BCAP31, BRSK2, BST2, C3, C4BPB, CACNA1A, CACNA1D, CACNG8, CALM3, CALR, CAMK1D, CD163L1, CD44, CD81, CEP19, CHP1, CLTCL1, CNN2, COPZ2, CRISPLD2, CSPG5, CTSC, CTSD, CTSH, CTSS, CUX1, CXCL1, CXCL8, CYT…
GO:0007269	neurotransmitter secretion	172	30	19.08	0.00806	0.00806	ASIC1, BRSK1, CACNA1A, CACNA1B, CACNA1D, CALM3, CSPG5, DGKI, GAD1, GSK3B, HSPA8, KCNC4, KCNMB4, NCS1, NRXN3, PCLO, PPFIA1, PPFIA4, PPP1R9A, PTPRN2, RAB3A, RHOT1, SLC6A9, SNAP29, SNCA, SNPH, STX1A, STXBP5L, SYT12, UNC13A
GO:0010039	response to iron ion	33	9	3.66	0.00812	0.00812	APBB1, BCL2, BMP6, CYBRD1, HMOX1, MAP1LC3A, SNCA, TFF1, TFR2
GO:0042491	inner ear auditory receptor cell differe...	33	9	3.66	0.00812	0.00812	DLL1, FGFR1, HEY2, JAG1, MYO7A, SLC9A3R1, TRIOBP, USH1C, WHRN
GO:0098901	regulation of cardiac muscle cell action...	33	9	3.66	0.00812	0.00812	AKAP9, ANK3, CACNA1C, DLG1, DSC2, DSP, FGF13, FLNA, TRPM4
GO:0010811	positive regulation of cell-substrate ad...	116	22	12.87	0.00823	0.00823	CALR, CCL28, CCN1, CSPG5, ECM2, EDIL3, EGFLAM, EMP2, EPB41L5, FBLN2, FLNA, FMN1, FN1, GSK3B, ITGA5, LIMS2, NEDD9, NPNT, PRKCZ, RAC3, TRIOBP, VIT
GO:0060021	roof of mouth development	89	18	9.87	0.00824	0.00824	ALX1, BCOR, CPLANE1, DLG1, EPHB2, FZD1, GABRB3, GDF11, GLI3, LEF1, PKDCC, SGPL1, SHH, SUMO1, TBX2, TGFB2, TWIST1, WNT11
GO:0097553	calcium ion transmembrane import into cy...	151	27	16.75	0.00833	0.00833	AKAP6, CACNA1C, CACNA2D1, CALM3, CLIC2, DDIT3, ERO1A, F2R, FYN, GRIN2D, ITPR1, JPH1, JPH2, MYO5A, NTSR1, P2RY6, PLCB1, PLCB2, PLCB4, PLCG2, PLCH2, PRKD1, PTPN6, SNCA, TGFB1, TRPC1, UBASH3B
GO:0048009	insulin-like growth factor receptor sign...	39	10	4.33	0.00857	0.00857	AR, GRB10, IGF1R, IGFBP1, IGFBP4, IGFBP6, IRS1, PIK3R1, PLCB1, WNT1
GO:0032330	regulation of chondrocyte differentiatio...	51	12	5.66	0.00866	0.00866	ADAMTS7, AXIN2, BMP6, GLG1, GLI3, LOXL2, PKDCC, PTHLH, RUNX2, SCIN, SIX2, WNT9A
GO:0003197	endocardial cushion development	45	11	4.99	0.00872	0.00872	ERBB3, GATA4, HEY2, ISL1, JAG1, MSX2, RBM24, TBX2, TBX20, TGFB2, TWIST1
GO:0038084	vascular endothelial growth factor signa...	45	11	4.99	0.00872	0.00872	ADGRA2, DCN, DLL1, NRP2, NUS1, PDGFRB, PRKD1, PRKD2, TCF4, VEGFC, XDH
GO:0061614	pri-miRNA transcription by RNA polymeras...	45	11	4.99	0.00872	0.00872	FOS, FOSL1, HDAC4, JUN, KLF4, KLF5, PPARG, SMARCA4, STAT3, TGFB2, TP53
GO:0007610	behavior	604	86	67.01	0.00896	0.00896	ABCC8, ADAM22, ADM2, ADORA1, AGTPBP1, ASIC1, ASTN1, ATP8A2, ATXN1, BBS4, BCL2, BRSK1, CACNA1A, CACNA1B, CALB1, CNTFR, CSF2, DGKI, DLG4, DMBX1, DMRTA1, EHMT2, EPHB2, ESPN, ETV5, FGF12, FGF13, FOS, FOSL1, FOXP2, FYN, FZD4, GAD1, GAL, GLRB, GNAO1, GPR176, GPR37, GRID1, GRIN2D, HDAC4, HOMER2, HPRT1, ID2, ITGA5, JUN, LYPD1, MME, MMP17, MYH14, MYO5A, NCOA1, NCOA2, NEGR1, NPAS2, NR1D1, NR4A2, NR4A3, NRX…
GO:0008360	regulation of cell shape	159	28	17.64	0.00899	0.00899	ANXA1, BAMBI, CDC42EP3, DLG1, EPB41L3, F11R, FAM171A1, FMNL3, FN1, FYN, ICAM1, ITGA7, ITGB2, MYH14, PALM, PALMD, PARVA, PLEKHO1, PLXNB3, PLXND1, PRAG1, RAC3, RHOG, RHOQ, RHOU, SH3KBP1, SLC9A3R1, WASF3
GO:1903708	positive regulation of hemopoiesis	188	32	20.86	0.00913	0.00913	ANXA1, BCL6, BTN2A2, CD4, CD46, CD83, FOS, GAS6, GLI3, HSPA1A, HSPA1B, ID2, IL18, IL4R, IL7R, ISG15, JAG1, JUN, LEF1, LIF, MMP14, PCID2, PRKCZ, PRMT1, ROR2, RUNX3, SCIN, SHH, SLC9B2, STAT3, TESC, TGFB1
GO:0002822	regulation of adaptive immune response b...	145	26	16.09	0.00916	0.00916	ANXA1, APLF, BCL6, C3, C4BPB, CD274, CD4, CD81, EXOSC6, FCGRT, HLA-B, HLA-F, IL18, IL18R1, IL1R1, IL1RL1, IL4R, IL7R, MICA, PRKCZ, PTPN6, STX7, TFRC, TRPM4, ZC3H12A, ZP3
GO:0003180	aortic valve morphogenesis	28	8	3.11	0.00918	0.00918	GATA4, HEY2, JAG1, NFATC1, ROCK2, TBX20, TGFB1, TWIST1
GO:0070168	negative regulation of biomineral tissue...	28	8	3.11	0.00918	0.00918	BCOR, ENPP1, GAS6, HEY2, ROCK2, SRGN, TGFB1, TRPM4
GO:0070542	response to fatty acid	90	18	9.98	0.00925	0.00925	AKR1C2, GLDC, HMGCL, IRS1, LPL, OR51E2, P2RY6, PDK3, PDK4, PID1, PPARG, PPARGC1A, PPP5C, PTGER4, PTGS2, SCD, UCP2, ZC3H12A
GO:0009266	response to temperature stimulus	240	39	26.63	0.00944	0.00944	ADORA1, ADRB2, CRYAB, DAXX, DNAJA1, DNAJA4, ERO1A, FOS, GSK3B, HMOX1, HSBP1L1, HSF4, HSP90AB1, HSPA1A, HSPA1B, HSPA2, HSPA8, LPL, LXN, MAP2K7, MICA, MMP24, MT-CO2, MT-CYB, NFKBIA, NTSR1, NUP62, PPARG, PPARGC1A, PTGS2, RPTOR, SLC25A27, SLC52A3, STAC, SUMO1, TCIM, TRPV4, UCP2, ZNF516
GO:0019318	hexose metabolic process	255	41	28.29	0.00948	0.00948	ACACB, AKR1B1, ATF3, C1QTNF1, CHST15, ENPP1, ERFE, FABP5, FUT4, FUT8, GNB3, GOT1, GSK3B, HK2, HKDC1, IGFBP4, IRS1, LRP5, NCOA2, NR1D1, OAS1, PCK2, PDK3, PDK4, PER2, PFKFB2, PFKFB4, PGM2L1, PGM5, PHKG2, PPARGC1A, PPP1R3F, RBP4, RORC, SDS, SESN2, SLC25A10, SLC45A3, SORBS1, TP53, USF1
GO:0001657	ureteric bud development	97	19	10.76	0.00956	0.00956	ADAMTS16, BCL2, CALB1, CRLF1, DLG1, EPCAM, FGFR1, FMN1, FOXC2, GDF11, GLI3, MAGED1, NPNT, SHH, SIX2, SPRY1, TGFB1, WNT1, WNT11
GO:0080135	regulation of cellular response to stres...	751	104	83.32	0.00976	0.00976	ACKR3, ANKRD1, APBB1, ARL6IP5, AXIN2, BABAM2, BCAP31, BCL2, BCL2L12, BCL6, BIRC7, BRCA1, BRSK2, CD44, CDKN2A, CEBPG, CREB3L1, CRYAB, CUL4A, DAXX, DDAH1, DDIT3, DDX11, DLG1, DNAJA1, DUSP3, EFHD1, ERCC6, EYA4, F2RL1, FBLN5, FICD, FKTN, FUT8, FYN, FZD1, FZD4, GADD45A, GATA4, GPR37, GSK3B, HERPUD1, HMGA1, HMGA2, HSP90AB1, HSPA1A, HSPA1B, HSPA8, IER3, IGF1R, KLF4, MAGEA3, MAP2K7, MAP3K9, NAMPT, NCK2, …
GO:0016266	O-glycan processing	58	13	6.43	0.0098	0.0098	B3GNT3, B3GNT7, C1GALT1C1, GALNT3, GALNT6, GALNT9, GCNT3, GXYLT2, MUC13, MUC16, MUC5AC, ST6GAL1, ST6GALNAC4
GO:0042306	regulation of protein import into nucleu...	58	13	6.43	0.0098	0.0098	CHP1, FLNA, GLI3, NUP62, PIK3R1, PKIA, PKIG, PRKCD, PRKD1, PTGS2, SHH, TGFB1, ZC3H12A
GO:0033559	unsaturated fatty acid metabolic process	111	21	12.31	0.00995	0.00995	AKR1C1, AKR1C2, ALOX12, ANXA1, CYP1B1, CYP2E1, CYP2J2, CYP4F3, ELOVL6, EPHX2, FAAH2, FABP5, HPGD, PLA2G4C, PRXL2B, PTGES, PTGR1, PTGS1, PTGS2, SCD, SCD5
GO:0001975	response to amphetamine	34	9	3.77	0.00998	0.00998	ASIC1, CALM3, HDAC9, HPRT1, ICAM1, NR4A2, RGS2, RGS4, RGS9
GO:2000778	positive regulation of interleukin-6 sec...	34	9	3.77	0.00998	0.00998	DDX58, F2R, F2RL1, LGALS9B, LGALS9C, LPL, MBP, TRPV4, TWIST1
